# Supplementary material for: Sex and tissue resolved co-expression networks reveal a female placental–brain axis protective against prenatal PCB exposure
Source: Genome Biol. 2026 Apr 7;27:171. doi: 10.1186/s13059-026-04052-8 (PMC13188613; doi:10.1186/s13059-026-04052-8)
Supplement: Supplementary file 3 — Additional file 3: Supplementary Table S1-S16. [file 13059_2026_4052_MOESM3_ESM.xlsx]

## Sheet: Table of Contents
Table	Consensus Network
S1	PCB: Sex-consensus for Brain	Module genes and hub
S2	PCB: Sex-consensus for Placenta	Module genes and hub
S3	PCB: Tissue-consensus for Males	Module genes and hub
S4	PCB: Tissue-consensus for Females	Module genes and hub
S5	FA: Sex-consensus for Brain	Module genes and hub
S6	FA: Sex-consensus for Placenta	Module genes and hub
S7	FA: Tissue-consensus for Males	Module genes and hub
S8	FA: Tissue-consensus for Females	Module genes and hub
S9	PCB: Sex-consensus for Brain	Cell type enrichments for Blue module
S10	PCB: Sex-consensus for Placenta	Cell type enrichments for Lightyellow and Blue modules
S11	PCB: Tissue-consensus for Males	Cell type enrichments for Cyan and Yellow modules
S12	PCB: Tissue-consensus for Females	Cell type enrichments for Blue and Brown modules
S13	FA: Sex-consensus for Brain	Cell type enrichments for Lightcyan module
S14	FA: Sex-consensus for Placenta	No Cell type enrichments for any modules
S15	FA: Tissue-consensus for Males	Cell type enrichments for Red module
S16	FA: Tissue-consensus for Females	Cell type enrichments for Magenta and Purple modules

## Sheet: Table S1
Module	turquoise	cyan	purple	grey	brown	darkgreen	lightcyan	red	midnightblue	blue	black	magenta	yellow	tan	pink	salmon	darkturquoise	lightyellow	darkred	green	greenyellow	royalblue	lightgreen	grey60
Hub Gene	Nt5c3b	Cks1b	Ctnna2	Slc41a1	Cbfa2t2	Gm49759	Abca3	Nlgn2	Elof1	Sptan1	Ech1	Sec24c	Prdx2	Cox7a2	Brd4	Rpl35a	Nolc1	Gm12940	Eif4ebp2	Raph1	Dync1li1	Tpd5212	Smim30	Arpc5l
	Sox17	Tcea1	Rb1cc1	4732440D04Rik	Pcmtd1	Gm38372	Cspp1	Slco5a1	Gm28439	Lmbrd1	Gm7846	Rab23	Ccdc115	Neurl3	Sema4c	Rnf149	Wdr75	Gm28151	Hecw2	Pgap1	Bzw1	Mrpl44	Pde6d	Ilkap
	Mrpl15	Atp6v1h	Rrs1	Adhfe1	Arfgef1	Gm20342	Als2	Ncoa2	Gm28438	Phf3	Bag2	Eif5b	Ankrd39	Unc50	Map4k4	Gm5526	Cnot9	Nemp2	Tns1	Satb2	Ndufs1	Dusp12	Ralb	Csrp1
	Lypla1	Cops5	Vcpip1	Mybl1	Uggt1	Ankzf1	Plekhm3	Tram2	Gm29216	Zfp451	Ptpn18	Aff3	Fastkd2	Pdcl3	Ercc5	Eef1b2	Lrrfip1	Gm37607	Zbtb41	Bmpr2	Idh1	Dync2i2	3110009E18Rik	Gas5
	Snhg6	Rpl7	Stau2	Sgk3	Inpp4a	Speg	Slc4a3	Kcnq5	Ppil3	Imp4	Ecrg4	Npas2	Rpl10a-ps1	Mettl21a	Mfsd6	Rpl37a	Tsn	Clk1	Lamc1	Raph1	Psmd1	Hspa5	Mpc2	Ndufs2
	Lactb2	Tmem70	Mcm3	Mcmdc2	Coa5	Obsl1	Hjurp	Gm37233	Cyp20a1	Hs6st1	Tex30	Tbc1d8	Rpe	Wnt6	Nbeal1	Dnpep	Nucks1	Gpc1	Scyl3	Pikfyve	Ndufa10	Rabepk	Tomm40l	Hacd1
	Msc	Mrpl30	Ogfrl1	Tcf24	Cracdl	Rnpepl1	D2hgdh	Kansl3	Nhej1	Tmem131	Ormdl1	Myo1b	Arpc2	Phlda3	Zdbf2	Cops7b	Adora1	B230216N24Rik	Pogk	Zfp142	Ddx18	Fbxw2	Cd84	Tmem203
	Rdh10	Txndc9	Smap1	Prex2	AI597479	Ikbke	Zranb3	Lman2l	Stk16	Mgat4a	Hspe1	Hspd1	Aamp	Swt1	Klf7	Dtymk	Iars2	Ccnt2	Fam78b	Irs1	Glul	Mkks	Pex19	Surf1
	Ube2w	Slc40a1	Fam135a	Sulf1	Ankrd44	Gm37893	Edem3	Cnnm3	Stk25	Tgfbrap1	Igfbp2	Nop58	Rnf25	Mrps14	Ikzf2	Dbi	Rbm17	BC034090	Wdr26	Agap1	Prdx6	Ndufaf5	Cnih4	Slc2a6
	Eloc	Mob4	Smarcal1	Tram1	Sf3b1	A330023F24Rik	Chml	Fam117b	Snrpe	Tpp2	Bcs1l	Stk36	Cyp27a1	Fmo1	Igfbp5	Slc35f5	St8sia6	Gm20045	Rps6kc1	Hdac4	Rgs5	Naa20	Traf2	Aif1l
	Crispld1	Nif3l1	Farsb	Eya1	Stradb	Fbxw5	Nmt2	Nrp2	Rcsd1	Nab1	Fam174a	Ncl	Mff	Cfap126	Ttll4	Ube2t	Brd3	Cd46	Pfkfb3	Tnfrsf11a	Uap1	Gm14494	Ndufa8	Arpc5l
	Tmem14a	Acadl	Ap1s3	Terf1	Creb1	Snapc4	Msantd7	Ino80d	Fcna	Spats2l	Gin1	Gigyf2	Rpl19-ps1	Cox20	Stk11ip	Rgs2	Mrps2	Ankrd16	Plxdc2	Clasp1	Grem2	Sdc4	Mtx2	Ube2l6
	Sdhaf4	Tada1	Pid1	Ly96	Epha4	Gm13563	Inpp5e	Adam23	Surf6	Abi2	Cxcr4	Ing5	Dnajb3	Psen2	Usp40	Npl	Zdhhc5	Metap1d	Prrc2b	Ptpn4	Dtl	Zfas1	C1qtnf4	Lmo2
	Gm28437	Usf1	Dsel	Jph1	Col4a4	Tor1b	Lrrc8a	Fn1	Med27	Atic	2310009B15Rik	Nckap5	Cops9	Commd3	Kif1a	Mpzl1	Ssrp1	4930518I15Rik	Mvb12b	Elk4	Gle1	Edn3	Emc7	Ccndbp1
	Gm10925	Srp9	Tmem183a	Pi15	Agfg1	Gm37274	Lrp2	Zcchc2	Endog	Usp37	Pla2g4a	Atp2b4	Mterf4	Adamtsl2	Pfkfb2	Tatdn3	Top1	Gm14286	Scai	Mdm4	Rab14	Gm14305	Snap23	Mrps26
	Gm28661	Hspa14	Ivns1abp	Paqr8	Ngef	Rbm39	Mfap1a	Bcl2	Dolpp1	Atg9a	Cryzl2	Pappa2	Bok	Zdhhc12	Zbtb37	Uap1l1	Gnas	Ppp4r1l-ps	Osbpl6	Ppp1r12b	Rbm18	Tpd52l2	Galk2	Raly
	Zap70	Yme1l1	Dnm3	Efhc1	Asb1	Snhg11	Norad	R3hdm1	D330023K18Rik	Cul3	Cacybp	Uck2	Gm15427	Wdr38	Prrc2c	Bmyc	Med14	Porcn	Zfp385b	1700025G04Rik	Ppp6c	Rgs19	Hck	Cnbd2
	Mitd1	Surf4	Ccdc181	Prim2	Pam	Zgpat	Zhx3	Srgap2	Ptpmt1	Dis3l2	Vamp4	Uhmk1	Rpl28-ps1	Nmi	Ildr2	Qsox2	Rap2c	Elf4	Ptprj	Xpr1	Klhl23	Maoa	Acot8	Rpl3-ps1
	Uxs1	Brd3os	Nuf2	Bend6	Vps4b	Slc2a4rg-ps	Zfp217	Plekha6	Epb42	Traf3ip1	Tmco1	Vangl2	Eif2d	Cd302	Cep170	Ddx31	Pcyt1b	Firre	Cry2	Gpr161	Gorasp2	Slc25a14	Gm14418	Ndufb11
	Poglut2	Gm13456	Akt3	Dst	Inhbb	Arhgap4	Ss18l1	Zbed6	Ddrgk1	Ppp1r7	H3f3a	Copa	Etnk2	Clp1	Kif26b	Rpl9-ps7	Pik3ca	AW822252	Bahd1	Pou2f1	Cdca7	2810403D21Rik	Gm14322	Zcchc18
	Osgepl1	Gm13461	Zbtb18	Arhgef4	Tmem185b	A730011C13Rik	Usp27x	Zfp281	Atp5f1e	Atg4b	Lyplal1	Hnrnpu	Adipor1	Nr1h3	Nvl	Erich2	Fbxw7	Gdpd2	Sox12	Atf6	Api5	Rpl36a	Rtl8c	Atg4a
	Maip1	Psmd14	Smyd3	Fam168b	Mcm6	Ovgp1	Dmd	Rnasel	Prelid3b	Epb41l5	Nenf	Trp53bp2	Tmem9	Cd82	Upf2	Rps6-ps4	Ubap2l	Ogt	Mafb	Ahctf1	Fbxo3	Morf4l2	Naa10	Hsd17b10
	G730003C15Rik	Psmc3	Sde2	Plekhb2	Ppp1r15b	Rnpc3	Chic1	Cep350	Gm14327	Ccdc93	Rd3	Cenpf	Gm2000	Shf	Arhgap21	Fkbp7	Tmem167b	Plp1	Arfgef2	Susd4	2700033N17Rik	Apex2	Nxt2	Car2
	2810408I11Rik	Pdhx	Brox	Arid5a	Arl8a	Gm43858	Atrx	Ralgps2	Tcea2	Mgat5	Dph7	Ints7	Tor3a	Eid1	Cacna1b	Selenoh	Tmeff1	Ttc14	Nfatc2	Gpatch2	Slc30a4	Plrg1	Maged2	Gm43672
	Lancl1	Katnbl1	Dusp10	Cnnm4	Cdc73	Pnisr	Atp7a	Rasal2	Il13ra1	Rab3gap1	Ak1	Nup188	Creg1	Zfp1001	Nrarp	Timm10	Ugcg	Mettl25b	Taf4	Ptpn14	Cops2	Casp6	Fabp5	Ndufc1
	Tmbim1	Scg5	Tgfb2	D430040D24Rik	Ro60	Atosb	Sh3kbp1	Pbx1	Tafazzin	Ubxn4	Psmd5	Gpr107	Fcgr2b	Map1lc3a	Vav2	Nop10	Mllt3	Thbs3	Dock11	Plxna2	Stard7	Odf2l	Serp1	Dpm3
	Tmem198	Gm21596	Bend7	Cox5b	Rgl1	Zcchc7	Bltp1	Cdc42bpa	Lage3	Dstyk	Nek6	Neb	Fcgr3	Ctsz	Pomt1	Mal	Zmpste24	Muc1	Tro	Frmd4a	Ptpra	Yipf1	Rps3a1	Ctsk
	Itm2c	Snrpb2	Mapkap1	Actr1b	Nmnat2	Ccdc163	Pcdh18	Itpkb	Cox7b	Kdm5b	Psmb7	Pkp4	Sdhc	Adrm1	Sh2d3c	Nop56	Ythdf2	Crtc2	Zbtb10	Camk1d	Ubox5	Ybx1	S100a13	Gm19391
	Scly	Dstn	Arl5a	Tsga10	Dhx9	Zmym6	Ppm1l	Enah	Armcx6	Kif21b	Upp2	Atf2	Rpl35a-ps2	Was	Zbtb34	Itpa	AW011738	Gm42659	Zfp704	Dhtkd1	Eif2s2	1110065P20Rik	Them4	Prmt6
	Dusp28	Rbbp9	Gpd2	Lipt1	Soat1	Mib2	Sema4a	Disp1	Tceal8	Tpr	Bbs5	Celf1	Cr1l	Gm14539	Cntrl	Crls1	Sepsecs	Atxn7l2	Skil	Sfmbt2	Trpc4ap	Azin2	Casq2	Ppa2
	Capn10	Ogfr	Ttc21b	Rev1	Astn1	Tmem240	Gatad2b	Prox1	Gm6451	Fam20b	Mettl5	Acp2	Atp5f1c	C1galt1c1	Tnks1bp1	Commd7	Slain2	Ctnnal1	Intu	Arl5b	Ndrg3	Micos10	Cept1	H2az1
	Insig2	Slc25a5	Dync1i2	Rpl31	Klhl20	Plekhn1	Ahcyl1	Syt14	Zfand1	Rabgap1l	Atp5mc3	Arhgap1	Enkur	Haus7	Qser1	Ergic3	Cenpc1	Trabd2b	Proser1	Dnajc1	Rpn2	Mpv17	Ugt8a	Enho
	Rab29	Hprt	Slc25a12	Cnot11	Kifap3	1700109H08Rik	Prpf38b	Dclre1c	Rps23-ps1	Blzf1	Prkra	Atg13	Ssna1	Spin2c	Arhgap11a	Dnttip1	Gatc	Gm12940	Mex3a	Etl4	Cse1l	Mrpl33	Fam241a	Scp2
	9230116N13Rik	Brcc3	Rapgef4	Gm16894	Dcaf8	2700038G22Rik	Pde5a	Taf3	Pygo2	Hsd17b7	Nup35	Phf21a	C8g	Prdx4	Ccdc9b	Gm14410	Ccdc136	Rsrp1	Nsmaf	Tsc1	Dok5	Erp29	Dkk2	Cmpk1
	Cfh	Eif1ax	Sp3	Il1r1	Cnst	Zbtb49	Casp8ap2	Sec16a	Hax1	Ncstn	Kbtbd4	Traf6	Egfl7	Dnajc19	Ino80	Arfrp1	Nrf1	Per3	Fkbp15	Setx	Fam210b	Rflna	Cisd2	Mutyh
	Ncf2	Stmn2	Gpr155	Il1rl2	Acbd3	Gm43681	Cavin4	Notch1	Ensa	Rab3gap2	Apip	Ldlrad3	Dipk1b	Cd1d1	Map1a	Timm17b	Dennd11	Ccnl2	Hook1	Rc3h2	Ppp1r3d	Ift22	Acadm	Atp6v0b
	Prrx1	Snx16	Chn1	Slc9a2	Fbxo28	Bicdl1	Scmh1	Ppp1r26	Vps45	Kctd3	Cd59a	Mpped2	Wdr5	Fcrl2	Sema6d	Rbm3	Foxp1	Mxd4	Stk40	Strbp	Dkc1	Mblac1	Ggh	Med8
	Gorab	Actl6a	Rbm45	Mfsd9	Mia3	Ccdc62	Meaf6	Rapgef1	Gstm2	Lpgat1	Ccdc34	Slc12a6	Trub2	Glmp	Trpm7	Uxt	Bcl2l13	Guf1	Usp48	Dennd1a	Eif2s3x	Polr1d	Usp45	Ndufs5
	Mettl18	Exosc9	Cwc22	Mrps9	Bpnt1	Stx2	Eya3	Fubp3	Cth	Kcnh1	Srp14	Spred1	Coq4	Pmf1	Ap4e1	A230072C01Rik	Chd4	AI480526	Crocc	Zeb2	Chmp1b2	Tes	Trmt10b	Ak2
	Pcp4l1	Pfn2	Dnajc10	Fhl2	Eprs	Lat2	Fbxo42	Abl1	Smim8	Sertad4	Eif3j1	Atrn	Urm1	Lamtor2	Dnaaf9	Gm14586	Cyth2	Plod3	Ube4b	Mbd5	Cstf2	St7	Hsdl2	Ccdc28b
	B4galt3	Selenot	Zc3h15	Nck2	Kcnk2	Stag3	Casp9	Lamc3	Hint2	Utp25	Bambi-ps1	Slx4ip	Kyat1	Efna1	Rnf24	Rpl10	Aen	Slc12a9	Cep104	Kif5c	Bhlhb9	Irf5	Slc31a2	Pef1
	Usp21	Ssr3	Cstf3	Bivm	Vash2	Cpsf4	Casz1	Nup214	Adprs	Fam171a1	Blvra	Kat14	Ptpa	Shc1	Plcb4	Mpp1	Cited2	Rsph10b	Nom1	Rif1	Prps1	Gstk1	Akr1a1	Zcchc17
	Ufc1	Cks1b	Fam98b	Gulp1	Slc30a1	Kcp	Agrn	Eeig1	Snhg12	Fam107b	Ciao1	Dzank1	Tor1a	Jtb	Trp53inp2	Fundc2	Sec63	Tia1	Bend4	Baz2b	Acsl4	Hibadh	Atp5if1	Snrnp40
	Dedd	Psmd4	Knstrn	Col3a1	Sephs1	Tmem150a	Ankib1	Dab2ip	Sh3bgrl3	Nsun6	Dusp2	Ralgapa2	Plpp7	Vps72	Cep250	Cmc4	Metap2	Abtb1	Evi5	Ttn	Gnl3l	Abcg2	Gale	Rcc1
	Pycr2	Ctss	Knl1	Col5a2	Usp6nl	Podxl2	Fzd1	Nr6a1	Rpl11	Mastl	Zc3h8	Pygb	Uck1	Olfml3	Zfp335	Igbp1	Rab21	Ttll3	Git2	Fnbp4	Zc2hc1a	Krcc1	Pithd1	Snhg3
	D730003I15Rik	Dnttip2	Nusap1	Slc39a10	Pip4k2a	Tmc4	Acox3	Golga1	Rer1	Camsap1	Tmem230	Csnk2a1	Mrrf	Sars	Ncoa3	Gjb1	Dnajc14	P3h3	Fbxl18	Lrp4	Tpd52	Vamp5	Fndc4	Pnrc2
	Gm10516	1810037I17Rik	Secisbp2l	Cavin2	Gtf3c4	Leng8	Tada2b	Tanc1	Pusl1	Odf2	Thbd	Rprd1b	Mmadhc	Clcc1	Stx16	Tceal9	Xab2	Acrbp	Thsd7a	Ambra1	Impa1	Lsm3	Fgfbp1	Pla2g5
	G0s2	Eif4e	Gabpb1	Nabp1	Set	Catsperg1	D5Ertd579e	Cers6	C1qtnf12	Sptan1	Gzf1	Ralgapb	Phospho2	Stxbp3	Zfp512b	Tmem29	Bag4	Rhno1	Zfp398	Trim44	Nceh1	Trnt1	Ociad1	Szrd1
	Cd34	Gbp3	Flrt3	Stat1	Dnm1	Syne4	Wdr19	Ccdc141	Gatad1	Zer1	Cst3	Tomm34	Ndufs3	Gm43379	Clcn5	Gm7331	Tti2	Dnai7	Itpr1	Rasgrp1	Dcun1d1	Slc6a13	Tmem165	Crot
	Rpp38	Bcl10	Slc24a3	Gls	Garnl3	Sbsn	Fip1l1	Itga4	Steap1	Usp20	Mcts2	Zmynd8	Harbi1	Lamtor3	Tfe3	Syap1	Leprotl1	Prkcg	Tmcc1	Thbs1	Trpc3	Mrpl51	Mrps18c	Tmem60
	Msrb2	Tmem68	Crnkl1	Inpp1	Pbx3	Wtip	Fbrsl1	Tspan18	Smarcd3	Ncs1	Ahcy	Chrna4	Mdk	Rpp25l	Bcor	Rbis	Rpgrip1l	Ppp1r12c	Atn1	Eif2ak4	Rap2b	Cmas	Dr1	Wdr86
	Gm13340	Osgin2	Zfp341	Hibch	Fmnl2	4632427E13Rik	Kctd10	Hipk3	Rpl5	Golga2	Gss	Cask	Alkbh3	Trmo	Usp9x	Mlf1	Vac14	Tmem86b	Iffo1	Mga	Kpna4	Nat14	Triap1	Tapt1
	Mrpl41	Ubap1	Tti1	1700019D03Rik	Prpf40a	Dnhd1	Fbxw8	Mapkbp1	Tmed5	Stxbp1	Uqcc1	Uba1	Hsd17b12	Nipsnap3b	Akap17b	B3galnt1	Sf3b3	Dmpk	Resf1	Zscan29	Gucy1b1	Nlrp5-ps	Tmem120b	Ociad2
	Nsmf	Nans	Mybl2	Pms1	Acvr1	Kcnq1ot1	Rbm19	Zfp106	Dtx2	Zbtb43	Sys1	Cul4b	Immp1l	Leprot	Thoc2	Ctso	Nup133	Lgals4	Eml2	Tubgcp4	Hdgf	Psmd8		Chic2
	Nelfb	Pole3	Xk	Asnsd1	Fastkd1	Tle2	Mlxip	Ttbk2	Pop7	Lhx2	Snx21	Gpc4	Tmem87a	Lrrc42	Atp11c	Slc39a1	Cacna2d3	Gm4673	Dpy19l3	Spg11	Tpm3	Isg20	Tmem120a	Mrpl1
	Dpp7	Plin2	Stag2	Stk17b	Tlk1	Sirt6	Mphosph9	Spef1	6330418K02Rik	Acvr2a	Rnf114	Tbl1x	Lrrc57	Ppie	Prrg3	S100a10	Mmrn2	Gramd1a	Zfp507	Fbn1	Chtop	Mesd	Lrwd1	Arpc3
	Entpd2	Cyp2j6	Ocrl	Gtf3c3	Hnrnpa3	Appl2	Sbno1	Slc23a2	Bpgm	Epc2	Mrgbp	Tab3	Serf2	Mecr	Diaph2	Tars2	Txndc16	Snrnp70	Tshz3	Bcl2l11	Tdrkh	Mrpl48	Umad1	Rps16-ps2
	Npdc1	Txndc12	Utp14a	Coq10b	Nckap1	Stxbp2	Castor2	Rrbp1	Fam221a	Lypd6	Ube2a	Ophn1		Vamp3	Fam199x	Rhoc	Cog3	Snhg14	Rsf1	Stk35	Wdr47	AV356131	Smim30	Abhd11
	Paxx	Ebna1bp2	Zfp275	Rftn2	Slc35c1	Arglu1	Nyap1	Nol4l	Pcgf1	Stam2	Lamp2	Nono	Gm10762	Dffb	Iqsec2	Snhg8	Farp1	Gm44777	Arhgef17	Esf1	Cnn3	Ppp1ccb	Fam131b	Zscan21
	Ptgds	Ppt1	Pdzd4	Mars2	Cat	Myo9b	Zfp113	Tox2	Mrps25	Cybrd1	Eola1	Taf1	Idh3b	Mmp23	Phc3	Rpsa-ps10	Mre11a	Plekha1	Usp47	Plagl2	Abcd3	Nsmce4a	Mogs	3110082I17Rik
	Edf1	Cap1	Prkx	Gm8292	Grem1	Ushbp1	Ints1	Znfx1	M6pr	Sestd1	Pgk1	Rlim	Gfra4	Sri	Sclt1	Cryz	Snx19	Gm45501	Tead1	Ncoa6	Hs2st1	Pcmt1	Jagn1	Lfng
	Tmem141	Snip1	Zfx	Plcl1	Dph6	Terb1	Eif3b	Kcnb1	Cdc42ep5	Madd	Car5b	Zfp711	Cenpb	Tomm7	Setd7	Dctn3	Ube4a	Mapk1ip1	4732496C06Rik	Epb41l1	Adgrl4	Trmt11	Mlf2	Rpl21
	Card9	Trappc3	Msn	9130024F11Rik	Meis2	Gm49204	Usp42	Tshz2	Zfp524	Ckap5	Car13	Pcdh19	Ap5s1	Cenpa	Supt20	Ccl27a	Ptpn9	Adam8	Stx1b	Src	Penk	Gja1	Smim10l1	Pomp
	Med22	Tmem50a	Abcb7	1700066M21Rik	Bub1b	Slc39a2	Usp12	Dido1	Zfp580	Ttc17	Rpl22l1	Armcx1	Snrpert	Cgref1	Clk2	Sec61b	Prkar2a	Rab36	Nhsl1	Ppp1r16b	Rab2a	Pcbd1	Gm3375	Ndufa4
	Rpl7a	Cdc42	Taf9b	Tyw5	Inafm2	Pabpn1	Katnal1	Zbtb46	Gm45844	Lin7c	Ndufb5	Rbm41	Pcna	Slbp	Entrep3	Tmem38b	Tsr1	Cpsf6	A830082N09Rik	Slc9a8	Plekhf2	Ddx50	C230062I16Rik	Ndufa5
	Slc27a4	Ddost	Armcx2	Kctd18	Oip5os1	Dleu2	Osbpl3	Hdac6	Dact3	Cdin1	Cetn4	Tspyl2	Rps15a-ps7	0610040J01Rik	Gm43737	Magoh	Slfn9	Mcoln1	Lama4	Spata2	Ndufaf4	Cisd1	Alkbh6	Hilpda
	Dolk	Gm15772	Rps6ka3	Sgo2a	Vps39	Uggt2	Adcyap1r1	Mamld1	Trappc6a	Chp1	Bbs12	Nhs	Foxs1	Rpl9	Cgn	Slc2a1	Lrrc59	Gm17491	Eif4ebp2	Pard6b	Aco1	Washc3	2900076A07Rik	Malsu1
	Sh3glb2	Fam133b	Hps3	Orc2	Tmem127	Dock6	Adamts9	Hcfc1	Bcam	Ubr1	Gm6204	Myef2l	Pdrg1	Stbd1	Gm15265	Mrps15	Nsf	Gm45250	Tmem26	Rab22a	Rraga	Gm5781	Ndufc2	Tpt1-ps3
	Ier5l	Cyp51	Fxr1	Hycc2	Kcnip3	Ccdc159	Rimklb	Mecp2	Egln2	Trp53bp1	Exosc8	Hltf	Snta1	Coq2	Zfp687	Lsm10	Evpl	Atp13a1	Zfp280b	Rtel1	Mtap	Fbxo25	Anapc15	Gt(ROSA)26Sor
	Ntmt1	Ppp1cb	Kcnab1	Ndufb3	Ttl	Man2c1	Ccnd2	Med12	Cox7a1	Golm2	Alg5	Tnik	Mmp24os1	Spp1	Sema6c	Tinagl1	Tbcd	Hook2	Pcnt	Shroom4	Osbpl9	Ndufb7	Arfip2	Rpl32
	Asb6	Ccng2	Gfm1	Cflar	Polr1b	Gm49759	Pde3a	Nhsl2	Uba2	Ctdspl2	Pdcd10	Slc7a14	Eif6	Atp5me	Arnt	Ppp1r8	Gcnt2	Cklf	Shc2	Ddx3x	Faf1	Ciao2b	Dctpp1	Ltbr
	BC005624	Cops4	Gm18588	Casp8	Mcm8	Rbm5	Dennd5b	Hmgn5	Nudt19	Myef2	Gm3788	Usp13	Nfs1	Pxmp2	Bcl9	Trnp1	Fam8a1	Slc9a5	Stk11	Bcorl1	Pik3r3	B3gnt9	Uros	Fkbp4
	Bbln	Bcl7b	Ubqln4	Trak2	Tmx4	Gm37963	Cnot3	Hdx	Pop4	Usp8	Lmna	Zfp267	Scand1	Srrd	Phtf1os	Smim1	Ube2ql1	Zdhhc1	Kif5a	Zfp280c	Cdc20	Fbxl9	Bnip3	Meis3
	Ptges2	Mcm7	Mllt11	Tmem237	Sec23b	Col7a1	Zfp628	Hnrnph2	Fuz	Zfp661	Riiad1	Hspa4l	Rab5if	1500011B03Rik	Elapor1	Dvl1	Prorp	Cenpt	Zbtb39	Aff2	Sf3a3	Nudt7	Ifitm1	Mill2
	Dpm2	Hmgb1	Prpf3	Mpp4	Napb	Fyco1	Zfp583	Armcx4	Pih1d1	Anapc1	Aph1a	Tsc22d2	Nnat	Unc119b	Alpk1	Klhl7	Tdp1	Gm8113	Ikzf4	Slc6a8	Yars	Wfdc1	Rab32	Lgals7
	St6galnac6	Vps50	Wdr3	Cdk15	Tpx2	Sfi1	Zfp418	Armcx5	Bcat2	Zc3h6	St7l	Golim4	Gm45447	Cox6a1	Tet2	Gm10221	Zfp706	Mettl17	Wwc2	Flna	Dnajc8	Phf7	Rps12	Tmem147os
	Fpgs	Calu	Csde1	Fzd7	Cbfa2t2	Spns2	Zfp109	Wnk3	Saal1	Slc20a1	Atp5pb	Gucy1a1	Jph2	Fam216a	Syde2	Ost4	Twf1	Ap1g2	Zfhx3	Arhgef9	Stx12	Rgcc	Hey2	Kdelr1
	Tor2a	Nt5c3	Phtf1	Gm973	Itch	Map3k3	Plekhg2	Huwe1	Lysmd4	Plcb1	Dram2	Tmem131l	2900093K20Rik	Gpn3	Adgrl2	Pisd	Lima1	Mir17hg	6430548M08Rik	Yipf6	Clic4	Ggact	Calhm5	Ndn
	Rpl12	Mad2l1	Cttnbp2nl	Sumo1	Samhd1	Cep95	Actn4	Kantr	Mrpl17	Xrn2	Cd53	Lrba	Snai1	Slc15a4	Pigk	Grpel1	Tfcp2	Col5a3	Pbrm1	Zmym3	Kdm1a	Eif3g	Dse	Hbb-bs
	Slc2a8	Cnbp	Gpsm2	Ica1l	Ctnnbl1	Snhg20	Clip3	Ubqln2	Zfp771	Tm9sf4	Lamtor5	Rprd2	Cebpb	Mrps17	Chd7	Glmn	Zfp40	Tyk2	Slc7a8	Brwd3	Eno1	Gm10177	Cdc34	Insc
	Ggta1	Rpn1	Gclm	Wdr12	Zfp334	Rreb1	Ube3a	Pde7a	Rassf7	Kif3b	A930005H10Rik	Prkab2	Pfdn4	Psph	Faxc	Rfc5	Ltbp1	4930581F22Rik	Wdfy2	Fgd1	Prkcz	Esam	Csnk1g2	Ndufab1
	Zbtb6	Arpc4	Camk2d	Carf	Prex1	Phf2os1	Mex3b	Gm43668	Sf3b5	Mapre1	Rpl34	Ptgfrn	Rtf2	Gusb	Epha7	Ran	Mettl4	Vsig2	Hr	Phf8	Nadk	Zfp202	Mars1	Lhpp
	Zeb2os	Arhgdib	Gar1	Eif4a-ps4	Ddx27	Dok3	Lrrc32	Noct	Slc19a1	Rbm12	Aimp1	Rbm15	Rps21	Nsun5	Bach2	Ubl3	Riok3	Mir100hg	Lrch1	Gpr173	Gm15459	Fam219b	Rps26	Cracr2b
	Nfe2l2	Mrps35	Tbck	Pard3b	B4galt5	Gm47260	Map6	Smad9	Sumo3	Phf20	Slc39a8	4933431E20Rik	Nkain4	Por	Mdn1	Zfp956	Cdh2	Gm37941	Adamts15	Pag1	Gnai1	Map2k1	Gm10699	LTO1
	Ube2e3	Tfpt	Ppp3ca	Ino80dos	Cstf1	Wdr97	Tlcd3b	Spart	1500009L16Rik	Dlgap4	2410004B18Rik	Ampd2	Ndufa1	Hspb1	Zfp292	Prdm5	Cstf2t	Col6a4	Cbl	Zmat3	Xrcc2	Rasl12	Golga7	Cstb
	Tfpi	Ruvbl2	Ttll7	Ccnyl1	Tfap2c	Gpt	Tbc1d10b	Med12l	Arl1	Plcg1	Mcoln3	Sh3glb1	Stk26	Lamtor4	Unc13b	Dguok	Got1	Hemk1	Pias1	Ankrd50	Dnajb6	Morf4l1	Frg1	Pym1
	Serping1	Snrpa1	Usp33	Fzd5	Ythdf1	Ddx17	Slc25a22	Etv3	Cnpy2	Fitm2	Ctbs	Ubxn2b	Cetn2	Gpr146	Rusc2	Nfu1	Twnk	Nbeal2	Slc25a36	Fat4	Ywhah	Manf	Cfap20	Asah1
	Slc39a13	Btbd1	Ptger3	Kansl1l	Prpf6	Fam227a	Stxbp5	Nes	Cars2	Ttpal	Rps20	Tox	Dnase1l1	Psmg3	Tesk1	1810044D09Rik	Nolc1	Trank1	Setd2	Maml3	Rnf4	Rpsa	Rpl15	Hpf1
	Spi1	Zfand6	Orc3	Cps1	Polr3k	Hdac10	Midn	Mef2d	Tfdp1	Stk4	Ndufaf6	Trp53inp1	Ubl4a	Sgce	Npr2	Zfand4		Pisd-ps1	Nktr	Foxo1	Wdr1	Ccdc117	Comtd1	Use1
	Ddb2	Tmem126a	Mob3b	Gm4319	Suv39h1	Dennd6b	Rexo1	Ash1l	Agpat5	Sulf2	Rbm12b2	Rragd	Trmt2b	Akr1b1	Fbxo10	Kcnj8		Clk4	Nf2	Nbea	Lias	Ppia	Gnl3	Zfp617
	Pacsin3	Eri2	Tgfbr1	Mreg	Wdr13	Shank3	Nuak1	Hcn3	Tm2d2	Fam217b	Cibar1	Ube2j1	Tsr2	Rarres2	Akna	Tsen34		Zfp692	Slit3	Sh3d19	Slc30a9	Ndel1	Pnp	Gipc1
	Pex16	Kat8	Elp1	Pecr	Kdm6a	Aifm3	Nr2c1	Trim46	Nat2	Lsm14b	Coq3	Nfx1	Mageh1	Gimap1	Trim32	Ube2s		4933439C10Rik	Zkscan17	Arhgef2	Utp3	Slc25a11	Trim13	Dnase2a
	Iftap	Nap1l4	Slc31a1	Tmem169	Zdhhc9	Clcn2	Helb	Dennd4b	Mrpl34	Ntsr1	Smim27	Nol6	Sat1	Tra2a	Ptprd	Kptn		Wsb1	Gas7	Rfx5	Uso1	Blmh	Gm16867	Nqo1
	Commd9	Armt1	Tnc	Xrcc5	Pola1	Paxbp1	Myo16	Tchh	Colgalt1	Dnajc5	Ndufb6	Myorg	Mtfr1	Rps15-ps2	Bnc2	Mrps12		Mks1	Fam222b	Otud7b	Klhl8	Ccnq	Med4	Rab4a
	Fjx1	Nup43	Psip1	Pnkd	Gspt2	Tmem181b-ps	Cul4a	Man1a2	Ddx28	Nudt11	Il11ra1	Fam219a	Abhd18	Nat8f1	Mysm1	Eif3k		Luc7l3	Osbpl7	Lix1l	Nudt9	Nle1	Mzt1	Nudt13
	BB218582	Rpf2	Plaa	Slc11a1	Amer1	Pkd1	Tmco3	Slc22a15	Prmt7	Usp11	Galt	Nr4a3	Commd2	Crbn	Patj	Ppp1r14a		Aoc2	Lasp1	Zfp697	Ubc	Rnd2	Fbxl3	Ppif
	Kif18a	Cdk1	Dnajc6	Ctdsp1	Phka1	Wdr90	Nrg1	Hipk1	Gcsh	Wdr44	Creb3	Tex10	Rnf13	Ogg1	Tut4	Trpm4		Lrrc45	Fmnl1	Sike1	Tmem168	Rprml	Gm7808	Timm23
	Dll4	Polr2e	Prkaa2	Cnppd1	Shroom2	Rps10	Mast3	Amigo1	Cdk10	Nkap	Txn1	Rnf20	Slc33a1	Necap1	Hivep3	Nipa2		B3galnt2	Tmem94	Trim33	Capza2	Myl4	Pts	Cmtm5
	Sqor	Mrpl42	Dhcr24	Retreg2	Klf8	Zfp523	Nfatc3	Agl	6230400D17Rik	Tmem255a	Wdr31	Epb41l4b	Mrpl24	Gpr19	Mtf1	Mrpl46		Zscan26	Nploc4	Lrig2	Mkrn1	Cep112	Etfa	Dhrs1
	Dut	Ptges3	Mmachc	Zfand2b	Mbtps2	Rgl2	Smpd3	Cenpe	Oxnad1	Xiap	Atp6v1g1	Cdk5rap2	Naxe	Gm15706	Grik3	Wdr73		Aopep	Rfng	Sort1	Agk	H2bc4	Calml4	Micu2
	Mtln	Atp5f1b	Kdm4a	Glb1l	4632415L05Rik	Col11a2	Egln1	Dnajb14	Slc7a7	Smarca1	Klhl9	Dock7	Cct3	Rps25-ps1	Ptpru	Hikeshi		A230107N01Rik	Serinc5	Col11a1	Cul1	Uqcrfs1	Clpx	Tpt1
	Adissp	Rnf41	Ctps	Tuba4a	Eif5a2	Gm29650	Pcnx2	Pigo	Zic5	Phf6	Gm12669	Elavl4	Khdc4	Isoc2b	Gmeb1	Coa4		Rab10os	Mtx3	Slc30a7	Gars	Lyrm4	Aldh1a2	Commd6
	Smox	Ormdl2	Ago1	Dnajb2	Prkci	Malat1	Nek4	Rgp1	Casp1	Htatsf1	Itgb3bp	Efcab14	Slc50a1	Ap2s1	Ahdc1	Trim21		Mfsd2b	Heatr5a	Ank2	Immt	Arl10	Pigbos1	Dcun1d5
	Shld1	Lamp1	Khdrbs1	Ptprn	Mfn1	Map4k2	Tmem260	Tmem8b	Smco4	Rbmx	Lepr	Ptprf	Gm15417	Eid2	Slc9a1	Hbb-y		Prpf39	Rbm25	Sec24b	Usp39	Cltb	Crtap	Taf1d
	Btbd3	Vdac3	Gm12992	Des	Jade1	Sh3pxd2a	Ppp1r3e	E130308A19Rik	Pin1	Gdi1	Ttc4	Hpcal4	Lysmd1	Fbxo27	Arid1a	Gprc5b		9330151L19Rik	Rictor	Nfkb1	Cct7	Fcho2	Myd88	Dcps
	Snx5	Pomk	Rps6ka1	Gmppa	Elf2	Mirt1	Nynrin	Zfp618	Elof1	G6pdx	Mrpl37	Pou3f1	Tnfaip8l2	Zfp715	Ephb2	Bola2		Plekhg3	Fbxl7	Miga1	Ruvbl1	Ocln	Slc25a38	Tmem218
	Smim26	Babam1	Dhdds	Chpf	Nhlrc3		Mphosph8	Whrn	Pierce2	Klhl15	Tmem59	Ncdn	Rps10-ps1	Clec11a	Epha2	Gm15536		Eml5	Pabpc1	Zzz3	Arl8b	Mocs2	Rpl14	Trappc4
	Nxt1	Rbmxl1	Mfn2	Inha	Dclk1		Zfp395	Mpdz	Tmem30a	Vcp-rs	Ift25	Epb41	Mrps21	Klhl25	Dnajc16	Zup1		Scrib	Dennd3	St6galnac3	Emc3	Tmem18	Abhd5	Timm8b
	Zfp442	Lsm6	Armc10	Sgpp2	P2ry1		Stc1	Nfib	Nek11	Amot	Pdzk1ip1	Eloa	Bola1	Nmb	Gtf3c2	Smpdl3a		Nrbp2	Slc45a4	Dpy19l4	Nop2	Riox1	Tmem158	Stoml1
	Entpd6	Syce2	Hycc1	BC035947	Map9		Alkbh8	Dennd4c	Gmppb	Smc1a	Uqcrh	Iffo2	Hmgcs2	Rps17	Uvssa	Gatd3a		Hsf1	Nckap5l	1700123M08Rik	Ndufa9	Acyp1	Ddx56	Nudt16
	Gins1	Cnep1r1	4632411P08Rik	Acsl3	Ints3		Nfrkb	Focad	Ip6k2	Kdm5c	Toe1	Mtor	Ngf	Tm6sf1	Nat8l	Arhgap45		Dgat1	Atf7	Runx1t1	D6Wsu163e	Adck5	Ppp2ca	Twf2
	Cox4i2	Nutf2	Lrpap1	Utp14b	Igsf3		Arhgap32	Dab1	Vill	Cdkl5	Urod	Camta1	Rap1a	Fah	Bod1l	Tmbim4		Tef	Ubn1	Ubap2	Ergic2	Tspo	Cnot8	Pth1r
	Pigu	Cog8	Zfp518b	Kcne4	Dclre1b		Ccdc15	Ipo13	Mtfp1	Rai2	Elovl1	Slc35e2	Lrif1	Nars2	Wdfy3	Fcor		Hdac7	Lrrc58	Coro2a	U2af2	Yaf2	Naa38	Fbxl2
	Edem2	Cfdp1	Ncapg	Wdfy1	Rsbn1		Clmp	Ago4	Rhbdd3	Reps2	Ppih	Steap2	Vcam1	Acer3	Pkd2	Ctxn1		Fmnl3	Senp7	Abca1	Zfp60	Zcrb1	Psmb6	Eif1b
	Romo1	Meak7	Smim14	Serpine2	Magi3		Bcl9l	AU040320	H2az2	Lrrcc1	Mycl	Nub1	Gm4332	Taf10	Lrrc8c	Mrps31		Fignl2	Mtcl1	Zfp462	Faap24	A330009N23Rik	Med31	Pes1
	Aar2	Adk	Usp46	Dock10	Neurog2		Cep164	Zscan20	C1d	Naa15	Gm12905	Kmt2c	Zranb2	Gm15500	Idua	Ndufa13		Gm49601	Strn	Tmem245	AI987944	Ypel1	Emc6	Tmed4
	Manbal	Prmt5	Polr2b	Rhbdd1	Ap1ar		Parp6	Zfp362	Tmem17	Dhx36	Eva1b	Selenoi	Depdc1a	Gde1	Ep400	Homer3		Abcc5	Prrc1	Ptbp3	Snrpn	Ppil2	Rpl36-ps2	Gm11992
	Lbp	Psme1	Cdkl2	Col4a3	Ak5		Dpp8	Wasf2	Sft2d1rt	Mme	Tmem222	Nsd2	Lyrm2	Stx4a	Ulk1	Rex1bd		Cox17	Piezo2	Ttc39b	Mphosph10	Cldnd1	Trp53i13	Dnaaf10
	Actr5	Gmpr2	Nup54	Slc19a3	Tgs1		Cd109	Asap3	Map2k3os	Gmps	Lypla2	Gm42528	Glipr2	Bc1	Mn1	Pgls		Mir5125	Ptar1	Adamtsl1	Arrdc4	Snrpc	Dhrs13	Pno1
	Pabpc1l	Sap18	Sec31a	Trip12	Virma		Filip1	Atp13a2	Scrn2	Gpatch4	Mrto4	Rbpj	Ptgr1	Katna1	Pxn	Amfr		D330041H03Rik	9930021J03Rik	Junos	Pold3	Marchf2	Sdf2	Chac2
	Wfdc2	Ctsb	Sparcl1	Fbxo36	Wwp1		Zbtb38	Spen	Jpt1	Iqgap3	Gm7332	Rfc1	C630043F03Rik	Rspo3	Cit	Tk2		Akap8l	Sorbs1	Nfia	Ubfd1	Pfdn6	Ube2z	Bod1
	Ctsa	Itm2b	Gak	Cab39	Slc25a51		Ptpn23	Ddi2	Mrpl12	Slc25a44	Lrrc17	Cep135	Dmac1	Anapc16	Srrm4	Cmtm3		Adamts10	Slit1	Lrp8	Abraxas2	Klhdc3	Cisd3	Mrnip
	Zfp335os	Esd	Pole	2810459M11Rik	Shb		Klhl18	Vps13d	Hfe	Syt11	Pmpcb	Adamts3	Snapc3	Dnajc12	Nos1	Tppp3		C4a	Entpd7	Macf1	Dhx32	Tbcc	Tmem106a	Sparc
	Cd40	Nufip1	Ift81	Armc9	Ncbp1		Clasp2	Clcn6	Nop16	Adar	Gm15421	Hnrnpd	Rps6	Gstt2	Setd1b	Cmc2		Trim39	Emx2	Srrm1	Ppp1r14c	Ccnd3	Slc4a1	Mrpl22
	Trp53rka	Med17	Kdm2b	B3gnt7	Snx30		Zfp445	Kif1b	Higd2a	4632404H12Rik	Tmub1	Sez6l	Tusc1	Mif	Clip1	Ctu2		Zfp57		Luzp1	Mthfd1l	Paip2	Mrps7	Nt5m
	Ptgis	Fdxacb1	Bcl7a	C130036L24Rik	Kdm4c		Patz1	Tmem201	Gm3604	Ube2q1	Rheb	Usp30	P3h1	Tpgs1	Mettl27	Saysd1		Vegfa		Ece1	Tbpl1	Prelid2	Pgs1	Dhrs7b
	Ripor3	Acat1	Kntc1	Ptma	Zdhhc21		Ewsr1	Plch2	Zfp934	She	Abhd1	Gcn1	Ppcs	Cnn2	Radil	Nedd8		Gtpbp2		Eif4g3	Kifbp	C330018D20Rik	Eef1e1	B9d1
	Mocs3	Idh3a	Vkorc1l1	Nppc	Haus6		Slc36a1	Ski	Zfp729b	Snx27	Atraid	Taok3	Phc2	Dohh	Slc29a4	Mrpl57		Gm36989		Pik3cd	Pwp1	Tmem223	Auh	Rnf227
	Rbm38	Crabp1	Gtf2ird2	Gm6136	Ndc1		Alkbh5	Akap9	Trim23	Pogz	Nrbp1	Hectd4	Hdac1	Ncln	Tnrc18	Pdlim2		Gm10524		Magi2	Rtcb	Eef1a1-ps1	Lman2	Sat2
	Npepl1	Rcn2	Tbl2	Eif4e2	Zyg11b		Mapk7	Agap3	Ndufs4	Setdb1	Trmt44	Atp2a2	Eif3i	Nup37	Tecpr1	Icam1		Rps6kb2		Reln	Fbxo7	Zng1	Tifab	Tmem256
	Gm14443	Gm17322	Zkscan5	Efhd1	Zfyve9		Ulk2	Agbl5	Sf3b6	Anp32e	Qdpr	Rsrc2	Ptp4a2	Ccdc59	Gm43597	Pigyl		Ssh3		Kmt2e	Ube2n	Zdhhc16	Gtf2h2	Serpinf1
	Gm14403	Bbs4	Strip2	Kcnj13	Nrdc		Mink1	Ablim2	Coch	Sf3b4	Fam114a1	Atp6v0a2	Gm12999	Pawr	Ahcyl2	Fli1		Snx32		Rbm33	Nap1l1		Sdc1	Tmem199
	Zfp931	Aagab	Mkln1	Inpp5d	Hectd3		Ankfy1	Cc2d2a	Erh	Gpr89	Shisa3	Clip2	Ubxn11	Tspan31	D630045J12Rik	Foxred1		Zfyve27		Prr14l	Cct2		Arf6	Vmp1
	4921531C22Rik	Rab11a	Mtpn	Atg16l1	Foxj3		Synrg	Slit2	Gm6863	Pde4dip	Hopx	Cux1	Zfp593	Myl6b	Ubn2	9430081H08Rik		Pyroxd2		Fam193a	Mdm2		Exoc3l4	Retreg3
	Psma7	Tpm1	Mturn	Dgkd	Zmym1		Stat5a	Fryl	Rps19-ps6	Gdap2	Igfbp7	Micall2	Fam110d	Cd63	Hipk2	C030014I23Rik		Slc25a28		Lcorl	Tubgcp3		Selenop	G6pc3
	Mtg2	Rsl24d1	Avl9	Arl4c	Trim62		Tanc2	Ythdc1	Pld4	Nras	Pf4	Ttyh3	Fuca1	Rdh5	Kdm7a	Cox5a		Pcgf6		Pds5a	Gsr		Cct5	Unc13d
	Tcfl5	Mrps22	Kbtbd2	Sh3bp4	S100pbp		Strada	Mob1b	Cdca4	Kcnc4	Gm15710	Wasf3	Hmgcl	Cdc16	Wipf3	Bnip2		Csf2ra		Atp10d	Lpl		Atpsckmt	Trim47
	Gid8	Impdh2	Lancl2	Ackr3	Kpna6		Gaa	Shroom3	Ift27	Fnbp1l	Naaa	Mtus2	Nbl1	Rpl19-ps11	Alms1	Gsta4		mt-Nd2		Clock	Atp6v1b2		Sdc2	Mfsd11
	Ppdpf	Azi2	Herc3	Cops8	Srsf4		Ccdc57	Cnot6l	Mfng	Mettl14	5430416N02Rik	Slc7a1	Zbtb17	Gins4	Aak1	Mrpl3		mt-Nd4		Slc4a4	Vps35		Maf1	Klf6
	Ftsj1	Dbnl	Gprin3	Col6a3	Xkr8		Mtr	Helq	Ankrd54	Prss12	Rpl37rt	Ppp1r9a	Slc25a34	Ddx49	Plxna1	Slc25a20		mt-Nd5		Sdad1	Gpt2		Slc25a17	Serpinb6a
	Srpx	Med7	A730020E08Rik	Mlph	Zfp46		Elmo1	Aff1	Polr2f	Elovl6	Gtf2h3	Tmem106b	Pdpn	Kxd1	Plxnd1	Tmem42		mt-Cytb		Bmp2k	Siah1a		Sco2	Ninj1
	Chst7	Cdkn2aipnl	Reep1	Ramp1	Hp1bp3		Foxf2	Tgfbr3	Pick1	Npnt	Nupr1l	Ing3	Zfp991	Lsm4	Kdm5a	Exosc7				Ptpn13	Brd7		Nudt16l1	Zfp1008
	Cfp	Tvp23b	St3gal5	Ube2f	Pgd		Msh3	Sgsm1	Cby1	Gstcd	Get4	Snd1	Miip	Anapc10	9330102E08Rik	Tcn2				Thoc2l	Gm6658		Magef1	Ndufs6
	Pgrmc1	Stx8	Ctnna2	Hes6	Nol9		Cyria	Ssh1	Tomm22	Trmt10a	Cox19	Ube2h	Rpl22	Zfp330	C2cd5	Mrps24				Lrrc8d	Nup93		Fam162a	Rdh14
	Rpl39	Ovca2	Pcyox1	Per2	Cdk11b		Trib2	Ube3b	Ccdc134	Ddah1	Rpa3	Slc35b4	Prxl2b	Samd1	Sbk3	Efemp1				Grk3	Cdh11		Gm9843	E2f6
	Mcts1	Rhot1	Pcbp1	Twist2	Acap3		Tmem229b	Ankrd13a	Ndufa6	Ssx2ip	1110019D14Rik	Cnot4	Pex10	Lyl1	Peg3	Rps27a				Wscd2	Vps4a		Acat2	Ap4s1
	Sash3	Fam104a	Eefsec	Gpr35	Nupl2		Inf2	Msi1	Cyp2d22	Dnajb4	Arf5	Trim24	Gabrd	Trir	Usp29	Mpg				Tbx3	Aars		Psmb1	Mbip
	Rtl8a	Akr1e1	Ccdc174	Sned1	Hadha		Triobp	Spring1	Mlc1	Nexn	Atp6v1f	Lrrc61	Ssu72	Wdr83	Zfp329	Mat2b				Ncor2	Cog2		Zfp213	Gemin2
	Pnck	Epdr1	Stk38l	Pask	Ppm1g		Plxnb2	Tpcn1	Fam43a	Asph	Agbl3	Zfp638	Vwa1	Ciapin1	Bicra	Gm12191				Baz1b	Map10		Ndufv3	Rad51b
	Ssr4	Acot13	Ipo8	Hdlbp	Slc4a1ap		Kif21a	Ptpn11	Pigx	Cpne3	Fam180a	Xpc	Ints11	Coq9	Grik5	Irf1				Iqce	Cep15		Lsm2	Ptgr2
	Renbp	Gmds	Trim28	Septin2	Depdc5		Arid2	Zfp664	Nrros	Ankrd6	Fmc1	Prickle2	Cfap69	Fhod1	Zfp574	2410006H16Rik				Sdk1	Ap3m1		Gtf2h4	Aard
	Emd	Pak1ip1	Hnrnpl	Farp2	Letm1		Atf1	Auts2	Cd86	Vcp	Mrps33	Rybp	Orc5	Enkd1	Pou2f2	Cd68				Zfp316	Vdac2		Flot1	Nfam1
	Fam3a	Tmem14c	Chsy1	Thap4	Rgs12		Slx4	Pom121	Nit2	Dcaf10	Fkbp9	Setd5	Rpl17-ps5	Nob1	Prx	Dph1				Smurf1	Pde12		Ranbp3	Pim3
	Vbp1	Tbc1d7	Abhd17c	St8sia4	Ppargc1a		Marf1	Hip1	Pdcd2	Tdrd7	Gadd45a	Atg7	Fastk	Rpl23a-ps3	Samd4b	Nxn				Rnf6	Mapk8		Ttc27	Ydjc
	Tmem47	Gmpr	Ddias	Slco4c1	Stim2		Smpd4	Gna12	Zfp97	Smc2	E230016M11Rik	Syn2	Prkag2	Apex1	Spred3	Rab34				Brca2	Fbxo34		Gm6552	Serpind1
	Spin4	Gkap1	Fchsd2	Panct2	Arap2		Yeats2	Foxk1	Tsr3	Ecpas	Thnsl2	Cand2	Spon2	Ripk3	Sipa1l3	Mrps23				Gm20186	Ska3		Apbb3	Eef1akmt4
	Jpx	Uqcrb	Ric3	Macir	Limch1		Lpp	Lmtk2	Mcrip2	Pappa	Tmsb10	Etv6	Bloc1s4	Tnfrsf10b	Arhgap33	Snf8				Wasl	Kpna3		Ppic	Rfc4
	Rps6ka6	Trip13	Copb1	Ppip5k2	Tmem33		Crybg3	Lnx2	Mettl26	Jak1	Suclg1	Wbp11	Tmem128	Dok2	Zfp619	Igfbp4				Gm42547	Tm9sf2		Marchf3	Ppp1r2
	Cenpi	Pdcd6	Thumpd1	Btf3-ps1	Atp8a1		Cyyr1	Pan3	Decr2	Pde4b	Bola3	Eps8	Fbxl5	Ubac2	Tubgcp5	Dcxr				Gcc1	Zfp317		Kat5	Abhd10
	Btk	1110002L01Rik	Gtf3c1		Gm42732		Bach1	Fry	Cyp4f16	Tceanc2	Nagk	Klhl42	Dancr	Kbtbd3	Herc2	Mrpl32				Cep41	Srpr		Znhit2	Il10rb
	Gla	Ppp2r3c	Tubgcp2	Pign	Dcun1d4		Dop1b	Stard13	Zfp472	Stil	Chchd6	Zfp128	Brdt	Cdkn2d	Klf13	Stard3nl				Podxl	Ei24		Bscl2	Atp5po
	Arxes2	Actr10	Tspyl4	Relch	Exoc1		Gm49797	Zfp800	Aif1	Mast2	Sec13	Pnma8b	Tmem119	Cenatac	AU020206	Serpinb6b				Creb3l2	Hspa8		Mrpl16	Sft2d1
	Bex2	Jkamp	Marcks	Gm7160	Uba6		Abca3	Mest	H2-Q4	Nasp	Vgll4	Wdr62	Alkbh2	Rpl10-ps3	Man2a2	Gm4149				Zc3hav1l	Sc5d		Rfk	Airn
	Bex1	Eif2s1	Fyn	Phlpp1	Rufy3		Pknox1	Plxna4	Rrp36	Zswim5	Hdhd5	Cebpg	Acads	Cryab	Furin	Gm10736				Luc7l2	Nptn		Zfp950	Arhgdig
	Slc25a53	Plek2	Ranbp2	Kdsr	G3bp2		Notch4	Zfp212	Zfp959	Frg2f1	Clec2d	Scaf1	Dynll1	Cib2	Fhip1b	Gpx8				Braf	Pkm			Polr1c
	Alas2	Npc2	Psap	Serpinb8	Scarb2		Zbtb12	Tet3	2700062C07Rik	Nfyc	Rpl38-ps2	Mtmr10	Sirt4	Cox7a2	Dchs1	Fkbp1b				Ephb6	Dis3l			Mydgf
	Pfkfb1	Eif2b2	Gnaz	Nifk	Tmem150c		Ehmt2	Antxr1	Rpl17	Smap2	Bmal2	Adamts17	Suds3	Anapc13	Mical2	Itgb1bp1				Vopp1	Rab8b			Qpct
	Rps7-ps3	Ahsa1	Specc1l	Tfcp2l1	Zfp644		Dhx16	C030015A19Rik	Mrpl11	Rlf	Ndufa3	Blm	Tesc	Ppm1m	Katnip	Cys1				Polr1a	Pgm3			Dync2li1
	9530051G07Rik	Ubr7	Mcm3ap	Tmem177	Pcgf3		Cul9	Magi1	Drap1	Inpp5b	Rps9	Picalm	Pheta1	Abhd14b	Sbk1	Rps7				Gcfc2	Qars			Cript
	Gm7536	Eif5	Polr3b	Tmem37	Sart3		Tbc1d5	Edem1	Mus81	Map7d1	C5ar1	Dlg2	Orai1	Tex264	Atxn2l	Rpl17-ps3				Hk2	Dync1li1			Eif1a
	Cldn11	Rad1	Ric8b	Steap3	Ddx54		Thada	Gm26982	Fau	Zmym4	Bbc3	Pak1	Rilpl2	Rassf1	Zfp689	Dmac2l				Dusp11	Gpd1l			Snx2
	Anxa5	Ncald	Hsp90b1	Gm37174	Rph3a		Ighmbp2	Slc6a1	Trmt112	Zbtb8a	Pafah1b3	C2cd3	Chchd2	Ifrd2	Rnf40	Ifi27				Add2	Exog			Aip
	Tm4sf1	Eif3e	Elk3	Actr3	Naa25		Slc29a2	Wnk1	Fermt3	Nkain1	Ech1	Ampd3	Fis1	Nradd	Setd1a	Cinp				Mxd1	Zfp105			Ccs
	Pdgfc	Emc2	Krr1	Gm8451	Ccdc92		Pacs1	Cecr2	Polr2g	Pum1	Fam98c	Bmal1	Ap1s1	Rps27rt	Fgfr2	Cpq				Nup210	Sacm1l			Cst6
	Gatb	Aco2	Atxn7l3b	Dars	Dhx37		Smc5	Phc1	Cuedc2	Sdc3	Psenen	Nucb2	Pcolce	Gm9385	Pnpla2	Cthrc1				Slc6a6	Thoc5			4930481A15Rik
	Crabp2	Pfdn5	Ptprr	Cd55	Bri3bp		Gbf1	Foxj2	Eno4	Wdtc1	Cox6b1	Fam53b	Spacdr	Pomgnt2	Gm10575	Ccn3				Bms1	Ap1b1			Bad
	1700113A16Rik	Rsl1d1	Kics2	Yod1	Ywhag		Sufu	Vwf	Fam204a	Cep85	Dmkn	Phrf1	Taf6	Uqcr10	Dusp8	Gfus				Ankrd26	Actr2			Sfxn4
	Ssr2	Cep19	Os9	AA986860	Rnf216		Rab11fip2	Gm10010	mt-Rnr2	Pdik1l	Lsr	Rgs17	Aimp2	Pold2	Plekhg1	Sult4a1				Cacna1c	Mdh1
	Mtx1	Rnf168	Timeless	Mapkapk2	Rac1			Sox5	mt-Tp	Pafah2	Klk8	Heca	Bri3	Gck	Akap12	Acvrl1				Erc1	Canx
	Efna3	Timmdc1	Rasa3	Dyrk3	Tmem130			Itpr2		Kazn	Emc10	Ahi1	Arpc1b	Ramp3	Rnf217	Csad				Ccdc77	Zfp2
	Gm43712	Hspa13	Champ1	Rassf5	Trrap			Tmtc1		Prdm2	Pnkp	Hace1	Rasl11a	Gm12059	Rev3l	Klhl22				Mical3	Hnrnpab
	Rab13	Get1	Gm21092	Fam72a	Flt1			Bicd1		Fv1	Lrrk1	Slc29a3	Gtf3a	Pttg1	Sbno2	Rps10-ps2				Foxm1	G3bp1
	Slc27a3	Lix1	Gm17484	Rab7b	Hsph1			Myadm		Exosc10	Rpl17-ps10	Lrrc20	Gm20559	Rmnd5b	Apc2	Apod				Shisa7	Mfap3
	S100a1	Cenpq	Erlin2	Slc41a1	Tnpo3			Brsk1		Tardbp	Chaserr	Reep3	Sem1	Skp1	Mknk2	Ncbp2				Dhx34	Atpaf2
	S100a16	Dpy30	Tmem184c	Slc45a3	Tmem209			Gm36371		Clstn1	Sec11a	Jmjd1c	Sdhaf3	Zfp867	Dot1l	Rpl35a				Ppp1r13l	Spag7
	S100a8	Reep5	Tbc1d9	Mfsd4a	Nup205			Zim1		Spsb1	Stard5	Fam13c	Pole4	Drc3	Zbtb7a	Snx4				Cic	Nup88
	S100a11	Zmat2	Scoc	Cdk18	Igf2bp3			Zswim9		Dnajc11	Pgap2	Eef2	Aup1	Rpl26	Tjp3	Fstl1				Sptbn4	Ube2g1
	Tuft1	Hdac3	Utp4	Klhdc8a	Cbx3			Ccdc9		Plekhg5	1110004F10Rik	Bltp3b	Ino80b	Trappc1	Nfic	Samsn1				Zfp568	Pex12
	Psmb4	Eif3j2	Ddx19a	Nuak2	Tigd2			Nova2		Lrrc47	Rps15a	Apaf1	Gm10443	Cxcl16	Ttc41	Ripply3				Gm33989	Tada2a
	Selenbp1	Gramd2b	Usp10	Tmcc2	Stambp			Sympk		Gnb1	Rexo5	Cdk17	1600020E01Rik	Traf4	Utp20	Pacrg				Synm	Gdpd1
	Pip5k1a	Sdhaf2	Map3k21	Rbbp5	Exoc6b			Mark4		Sema3a	Mettl9	Nav3	Anxa4	Tmem97	Frs2	Pgp				Crtc3	Smg8
	Scnm1	Zfand5	Actr8	Tmem81	Gfpt1			Irgq		Cacna2d1	Coro1a	Slc16a7	Suclg2	Tefm	Srgap1	Mrpl14				Zfp592	Cbx1
	BC028528		Sh3bp5	Lrrn2	Copg1			Zfp382		Phtf2	Mgmt	Avil	Shq1	AA465934	Lrp1	2310039H08Rik				Homer2	1700052K11Rik
	Plekho1		Naa30	Pik3c2b	Frmd4b			Kctd15		Fam185a	9430038I01Rik	Smarcc2	Zfp637	Phb	Ankrd52	Gm11110				Ankrd42	Septin9
	Fcgr1		Tox4	Sox13	Ppp4r2			Lrp3		Paxip1	Mtg1	Efnb2	Rad52	Thra	Dgka	Gpatch11				Gdpd5	Fn3krp
	Polr3gl		Ints9	Zc3h11a	Tsen2			Abcc8		C79130	Bet1l	Kbtbd11	Emg1	Wnk4	Insr	Cox7a2l				Pgm2l1	Rala
	Nudt17		Nefm	Prelp	Adipor2			Gm44616		Ube3c	Sirt3	Dusp4	Cdkn1b	Nup85	Camsap3	Pigf				Sox6	Smim13
	Phgdh		Dis3	Fmod	Slc2a3			Magel2		5930420M18Rik	Aig1	Mtus1	Hebp1	Aspscr1	Atp11a	Abhd3				Plekha7	B230219D22Rik
	Gstm5		Slain1	Btg2	Dusp16			Fan1		Cad	Hebp2	Fat1	Dera	Narf	Arhgef10	Matr3				Xylt1	Platr25
	Gstm4		Rap2a	Chi3l1	Mboat7			Tjp1		Ift172	Vnn1	Mfap3l	Mgst1	Rab40b	Mcph1	Ecscr				Usp31	Sdha
	Hadh		Ipo5	Ppfia4	Zfp667			Chd2		Zfp512	Hddc2	Psd3	Med21	Akr1c14	Kat6a	Mppe1				Rbbp6	Hmgcr
	Bdh2		Tmtc4	Cyb5r1	Lig1			St8sia2		Ctbp1	Atg5	Lzts1	Rps4l	Serpinb1a	Lonrf1	Rbfa				Tnrc6a	Utp15
	Ube2d3		Arhgap42	Klhl12	Zc3h4			Slco3a1		Add1	Gpx4-ps2	Gatad2a	Cox6b2	Ecm2	Stox2	Unc93b1				Zfp553	Rnf180
	Lmo4		Panx1	Rabif	Actmap			Cemip		Nop14	P4ha1	Ednra	Zfp954	Txndc15	D130040H23Rik	Tmem134				Dock1	Gpbp1
	Gng5		Smarca4	Gm4204	Zfp974			Arnt2		Adgra3	Ppa1	Zfp827	Zfp772	Idnk	Crtc1	Rbm4				Ptpre	Plpp1
	Gm10288		AW551984	Rnpep	Zfp780b			Fzd4		Sel1l3	Pofut2	Adgrl1	Six5	Ctsl	Pik3r2	Prdx5				Mki67	Gen1
	Lyn		Pafah1b2	Timm17a	Zfp84			Tenm4		Pcdh7	Actr6	N4bp1	Tomm40	Rsl1	Ano8	Tmem216				Pidd1	Scfd1
	Chchd7		Rdx	Lmod1	Zfp788			Arrb1		Ppat	Ikbip	Fto	Tmsb10b	F2rl1	Rfx1	Ostf1				Syne1	Cfl2
	Pdp1		Elmod1	Shisa4	Gm44509			Stim1		Ankrd17	Dcn	Adgrg1	Coq8b	Sostdc1	Zswim4	Gm9493				Arfgef3	Rtn1
	Decr1		Ints14	Ipo9	Aldh1a3			Trim68		Hnrnpdl	Mettl25	Dhx38	Blvrb	Ifrd1	Cyld	mt-Rnr1				Map3k5	Ppm1a
	Rmdn1		Hacd3	Nav1	1700112J16Rik			Tmc7		Lrrc8b	Phlda1	St3gal2	Sertad1	Glrx5	Chd9					Foxo3	Sgpp1
	Ccdc107		Csnk1g1	Inava	Mef2a			Eef2k		Golga3	Tspan8	Zfpm1	Rps16	Zfyve21	Ranbp10					Tbc1d32	Mthfd1
	Arhgef39		Tcf12	Camsap2	Gm44950			Maz		Tfip11	Rap1b	Gng2	Kcnk6	Otulinl	Atxn1l					Gcc2	Zbtb1
	Tpm2		Cdv3	Ddx59	Gab2			Srcap		Mlec	Rxylt1	Sec24c	Yif1b	Chrac1	Glg1					Spock2	Dlst
	Clta		Pik3r4	Kif14	Nup98			Zfp629		Rab35	Mettl1	Vcl	Dpf1	Slc52a2	Znrf1					Cdh23	Snw1
	Tomm5		Nicn1	Nr5a2	Ctr9			Fbxl19		Fbxo21	A730063M14Rik	Zfp503	Polr2i	Rpl3	Zcchc14					Arid5b	Psmc1
	Exosc3		Morc2a	Ptprc	Spon1			Zfp668		Rnft2	Coprs	Ccser2	Tmem147	Cox14	Rhou					Ank3	Ddx24
	Erp44		Aftph	Nek7	Vps35l			Tacc2		Brap	Lsm1	Peli2	Josd2	Tmt1a	Slc4a7					Cabin1	Ttc33
	Tlr4		Sanbr	Dennd1b	Cog7			Tnfrsf22		Rhof	Ubxn8	Rcbtb1	Atf5	Igfbp6	Usp54					Dip2a	Skp2
	Tm2d1		Mtif2	Aspm	Mcmbp			Fbxo30		Vps33a	Rbpms	Fam124a	Bax	Ess2	Kat6b					Nt5dc3	Tars
	Czib		Rtn4	Glrx2	Wdr11			Utrn		Zcchc8	Cyp4v3	Fzd3	Car11	Polr2h	Il17rd					Fgd6	Zfr
	Gpx7		Asb3	Uchl5	Chst15			Ccar1		Zfp11	1700029J07Rik	Tbc1d4	Ap3s2	Dynlt2b	Gm26782					Tmtc3	Rad21
	Mknk1		Fbxw11	Gm29170	Lrp11			Ipmk		Tmem248	Armc6	Lmo7	Rccd1	Smim11	Acin1					Cep290	Mal2
	Ccdc17		Cnot6	Odr4	Tab2			Lrrc3		Tyw1	Prmt9	Sesn3	3110040N11Rik	Cbr3	Xkr6					Tmtc2	Mtbp
	Eri3		Zfp39	Hmcn1	Reps1			Ptbp1		Gtf2i	Dcaf15	Ilf3	2310010J17Rik	Vps26c	Kif13b					Zfc3h1	Zhx1
	Hyi		Trp53	Gm10138	Pde7b			Abca7		Gtf2ird1	Ier2	Vps26b	Aamdc	Dynlt1c	Zc3h13					Slc35e3	Khdrbs3
	Svbp		Crk	Trmt1l	Hbs1l			Zfr2		4933404O12Rik	Gadd45gip1	Igsf9b	Serpinh1	Wdr27	Mycbp2					Dyrk2	Nol12
	Mycbp		Gm12346	Rnf2	Med23			Nopchap1		Mepce	Nudt21	Prdm10	P2ry6	Zfp52	Dock9					Grip1	Eif3l
	Smim12		Aatf	Niban1	Akap7			Eea1		Zkscan1	Gm8730	Tbcel	Lrrc51	Elob	Dync2h1					Mon2	St13
	Gja4		Appbp2	2810414N06Rik	Hdac2			Ppp1r12a		A430033K04Rik	Il34	Tlcd5	Trim12c	Cd320	Amotl1					Mbd6	Xrcc6
	Zbtb8os		Bcas3	Tsen15	Wasf1			E2f7		6330403L08Rik	Gabarapl2	Nectin1	Cavin3	Rxrb	Zbtb44					R3hdm2	Samm50
	Tmem234		Dgke	Colgalt2	Rtn4ip1			Gns		Mad1l1	Aprt	Sik3	Rps13	1110038B12Rik	Kmt2a					Gdf11	Copz1
	Trnau1ap		Top2a	Arpc5	Prep			Baz2a		Eif2ak1	Pdhb	Glce	2510046G10Rik	Gpank1	Atm					Arhgef7	Cpped1
	Syf2		Acly	Smg7	Hsf2			Arhgef18		Pds5b	Dnajc9	Herc1	Ypel3	Polr1h	Dennd4a					2610005L07Rik	Bfar
	Id3		Becn1	Lamc2	Slc25a16			Cers4		Casd1	Mrps16	Rora	Ppp4c	Mad2l1bp	Rnf111					Nsd3	Mapk1
	C1qb		Dhx8	Rgs16	Hnrnph3			Col4a1		Mios	1810062O18Rik	Ibtk	Aldoa	Memo1	Rfx7					Ddhd2	Snap29
	C1qc		Dusp3	Teddm2	Sirt1			Col4a2		Phf14	Chchd1	Snap91	Septin1	Galm	Tmod2					Mfhas1	Ufd1
	C1qa		Tlk2	Ier5	Rrp1			Ank1		Lsm8	Tnnc1	Zfp949	Fuom	Mcfd2	Phip					Prag1	B3gnt5
	2810405F17Rik		Prkar1a	Mr1	Dazap1			Hook3		Pot1a	Gnpnat1	Rab6b	Ifitm3	Snhg4	Gm28229					Pcm1	Psmd2
	Pink1		Cog1	Stx6	Tdg			Zfp703		Lrrc4	Lgals3	Usp19	Ptdss2	Cystm1	Tfdp2					Nek1	Tbccd1
	Cda		Grb2	Gm5532	Prdm4			Tnks		Rbm28	Osgep	Dhx30	Taldo1	Pfdn1	Tmem108					Marchf1	Mb21d2
	Aldh4a1		H3f3b	Acbd6	Gnptab			Sorbs2		Klhdc10	Dhrs4	Osbp2	Mob2	Wdr55	Rbm15b					Hhip	Gap43
	Sdhb		Sox4	Qsox1	Gas2l3			Palld		Exoc4	Pck2	Sertad2	Cd81	Tmed7	Bsn					Rnf150	Ccdc80
	Necap2		Exoc2	Tor1aip1	Ntn4			Lpar2		Casp2	Spryd7	Psme4	Perp	Rhod	Rbms3					Pkn1	Slc35a5
	Agtrap		Ssr1	Tor1aip2	Nudt4			Map1s		Zfp282	Msra	Septin8	Ifngr1	Ehd1	Ctdspl					Edc4	Ezr
	Fbxo44		Sfxn1	Tdrd5	Poc1b			Unc13a		Chn2	Uchl3	Larp1	Fam229b	Ms4a6b	Zmiz2					Ddx19b	Gm10509
	Cenps		Hrh2	Abl2	Tmem19			Fcho1		Plekha8	Fbxl12	Top3a	Smpd2	Tmem252	Adcy1					Cdyl2	Jpt2
	Lzic		Dbn1	2810025M15Rik	Ptprb			Inpp4b		Gng12	Ubl5	Smcr8	Micu1	Slc16a12	Spred2					Gan	Zfp870
	Park7		Ubqln1	Sec16b	Cnot2			Cacna1a		Serbp1	Atg4d	Myh10	Gstt1	Ndufb8	Usp34					Cmip	Csnk2b
	Thap3		Rmi1	Cop1	Tbc1d30			Nacc1		Rmnd5a	Tmed1	Ctc1	Chchd10	Kazald1	Pank3					Cdh13	Pla2g7
	A430005L14Rik		Ptdss1	4930523C07Rik	Xpot			Nfix		Rnf103	Yipf2	Vamp2	Ilvbl		Ccnjl					Mbtps1	Rab5a
	Wrap73		Zfp712	Rc3h1	Usp15			4921524J17Rik		Tgoln1	Fez1	Cyb5d1	Gpx4		Adam19					Gas8	Wdr43
	Faap20		Clptm1l	Dars2	Pip4k2c			Tox3		Dctn1	Rbm7	Polr2a	Abhd17a		Cyfip2						Ypel5
	Mrpl20		Skic3	Cenpl	Cs			Mmp15		Tex261	Nnmt	Rabep1	Izumo4		Sec24a					Ndst2	Usp14
	Aurkaip1		Ssbp2	Suco	Elavl1			Matcap1		Dysf	Imp3	Srr	Plekhj1		Rapgef6					Dlg5	Etf1
	Ube2j2		Wdr41	Pigc	Lig4			Phlpp2		Rab11fip5	Neil1	Vps53	Slc39a3		Tom1l2					Zmiz1	Taf7
	B3galt6		Fam169a	Mettl13	Pcid2			Mtss2		Tgfa	Islr	Myo18a	Mrpl54		Ncor1					Cacna1d	Phax
	Sdf4		Dhx29	Firrm	Gpat4			Pdpr		C87436	Oaz2	Phf12	Hmg20b		Pfas					Dcp1a	Dctn4
	Isg15		Hmgcs1	F5	Wrn			Atmin		Zxdc	Ciao2a	Spag5	Smim24		Dnah2					Nisch	Ganab
	Rbm48		Lratd1	Slc19a2	Mtmr7			Gse1		Rbsn	Rps27l	Med13	Uqcc6		Ctns					Ercc6	Fen1
	Cldn12		Cpsf3	Nme7	Cfap97			Zfp469		Gpr27	Anxa2	Prr11	Ndufa12		Slc43a2					Socs4	Ddb1
	Rnf32		Kidins220	Atp1b1	Acsl1			Cbfa2t3		Ift122	Gtf2a2	Mtmr4	Yeats4		Taok1					Mapk1ip1l	Ccdc86
	Gpn1		Mis18bp1	Sft2d2	Trappc11			Ankrd11		Zfp422	Gm19569	Srsf1	Tsfm		Rhbdl3					Rab2b	Ak3
	Rbks		Slc39a9	Tiprl	Gm9892			Flnb		Zfp239	Eef1a1	Spag9	Dctn2		Cuedc1					Zfhx2	Aldh18a1
	Tmem129		Acot6	Gm38190	Sh3rf1			Samd4		Clstn3	4933431K14Rik	Med1	Ddit3		Stxbp4					Amer2	Armh3
	Gm1673		Mlh3	Dcaf6	Med26			Arhgef40		Vamp1	Rwdd2a	Cdk12	Ndufa4l2		Zfp652					Sacs	Acsl5
	Cpz		Nrde2	Gm16701	Smad1			Efs		Parp11	Snhg5	Casc3	Coq10a		Igf2bp1					Sox7
	Mrfap1		Golga5	Aldh9a1	Smarca5			Khnyn		Tspan9	Ctsh	Rundc1	Suox		Med24					Fndc3a
	Msx1		Papola	Mgst3	Cc2d1a			Spata13		Fam234b	Rbp1	Mapt	Tmem198b		Msl1					Rb1
	Rab28		Ppp2r5c	Rgs4	Tent4b			Extl3		Ptpro	Pccb	Cdr2l	Pet100		Plekhm1					Kctd12
	Lap3		Klc1	3110045C21Rik	Cx3cl1			Vwa8		Pyroxd1	Pcbp4	Ccdc40	Erich1		Axin2					Maml2
	5730480H06Rik		Prkaa1	Ddr2	Dync1li2			Rbm26		Abcc9	Cish	Carmil1	Cln8		Tnrc6c					Zfp846
	Gnpda2		Ywhaz	Gm7694	Cyb5b			B930095G15Rik		Etnk1	Cyb561d2	Gfod1	Cldn23		Aatk					Slc44a2
	Mthfd2l		Rrm2b	Nos1ap	Wwp2			Ccdc82		Bcat1	Ccdc12	Iars	Pdgfrl		Ryr2					Dnm2
	Mir703		Tmem65	Olfml2b	Rfwd3			Ldlr		Kras	Gorasp1	Sema4d	Ufsp2		Arid4b					Cdon
	Hpse		Washc5	Apoa2	Tcf25			Zfp809		Dmwd	Higd1a	Nsd1	Cep44		Mrs2					Pknox2
	Gbp9		Cyrib	Fcer1g	Ttc13			Arhgef12		Fbxo46	2010315B03Rik	Kif27	Cilp2		Hivep1					Phldb1
	Crlf2		Alg10b	Adamts4	Cfap20dc			Hinfp		Hnrnpul1	Selenom	Aggf1	Nr2c2ap		Phactr1					Zbtb16
	Hscb		Eif4b	Ppox	Thrb			Gm16536		Snrpa	Zmat5	Enc1	Tmem161a		Atxn1					Sik2
	Myo1h		Rrn3	Nit1	Ppp3cb			Tle3		Zfp607b	Snhg15	Rgs7bp	Fkbp8		Ptpdc1					Zc3h12c
	Pebp1		Mcm4	Pfdn2	Appl1			Smad3		Zfp59	Acyp2	Zswim6	Isyna1		Phf2					Peak1
	Rita1		Osbpl11	Nectin4	Ccdc66			Igdcc4		Paf1	Hba-a2	Itga1	Mpv17l2		Rnf44					Cspg4
	Ppp1cc		Umps	Arhgap30	Erc2			Vps13c		Zfp790	Rack1	Dtnb	D8Ertd738e		Klhl3					Arid3b
	Diablo		Gtf2e1	F11r	Sfmbt1			Myo1e		Zfp146	Mgat1	Efr3b	Prdx2		Ptch1					Cd276
	Cdk2ap1		Rabl3	Alyref2	Parg			Myo5a		Gpatch1	Zfp354a	Smc6	Fbxw9		Ice1					Myo9a
	Scarb1		Epha3	Tma7-ps	Bmpr1a			Tent5a		Zfp939	Slc22a5	Nbas	Dnaja2		Pde4d					Megf11
	Sumf2		Gbe1	Pea15a	Ddhd1			Dop1a		Zfp658	Pdlim4	Atxn7l1	Mt1		Slc38a9					Zfp609
	Tpst1		Usp25	Casq1	Wdhd1			Cep162		Grin2d	Cops3	Klhl28	Polr2c		Asxl2					Tln2
	Ncf1		Cxadr	Igsf8	Ktn1			Xrn1		Nomo1	Med9	Sos2	Tradd		Dock4					Sltm
	Rfc2		App	Atp1a2	Supt16			Rasa2		E2f8	Tmem11	Frmd6	Pard6a		Hectd1					Zfp280d
	Prkrip1		Dyrk1a	Pigm	Sall2			Mras		Asb7	Pfn1	Pals1	Slc7a6os		Pnn					Pigb
	Znhit1		Hmgn1	Igsf9	Nop9			Dzip1l		Lrrc28	Gm12338	Mideas	Dhodh		Arid4a					Cilk1
	Ufsp1		B3galt5	Tagln2	Cenpj			Amotl2		Ticrr	Glod4	Nrxn3	Ldhd		Zfyve26					Tbc1d2b
	9130604C24Rik		Zfp229	Cfap45	Shisa2			Slco2a1		Iqgap1	Zfp830	Galc	Hsbp1		Tmed8					Paqr9
	Gnb2		Zfp563	Dusp23	Ints6			Dag1		Ap3b2	Mrm1	Trio	Cox4i1		Flrt2					Gk5
	Ppp1r35		Vps52	Aim2	Ccdc25			Plxnb1		Hdgfl3	Supt4a	Marchf6	Zfp276		Trip11					Clstn2
	Zfp157		Enpp5	Ifi204	Ppp2r2a			Cdc25a		Efl1	Coil	Fbxo32	Ntpcr		Btbd7					Ppp2r3a
	Nudt1		Fem1a	Mndal	Ccar2			Golga4		Emsy	Smim36	Myc	Coa6		Ppp4r4					Rad54l2
	Snx8		Gtf2f1	Ifi203	Nudt15			Myrip		Fam168a	Nme1	Asap1	Fhit		Cep170b					Scap
	Atp5mf		Cebpz	Spta1	Akap11			Trak1		Dennd5a	Slc35b1	St3gal1	Thoc7		Jag2					Acvr2b
	Mtif3		Lrpprc	Fh1	Kbtbd7			Ano10		Sbf2	Copz2	Fam135b	Rtraf		Dync2i1					Sec22c
	Pon3		Srbd1	Opn3	Pibf1			Gm9856		Far1	Pnpo	Nup50	Selenok		Ext1					Ascc2
	Mdfic		Msh2	Exo1	Obi1			Dusp18		Ccp110	Rpl23	Cerk	Rft1		Rbfox2					Znrf3
	Tspan12		Fbxo11	Sdccag8	Zfp426			Polm		Dcun1d3	Acbd4	Ppp6r2	Spcs1		Foxred2					Eml6
	Mkln1os		Epc1	Adss	Ncapd3			Ehbp1		Polr3e	Slc39a11	Slc2a13	Uqcc5		Csnk1e					Cpeb4
	Tmem140		Wac	Catspere2	Ddx6			Sptbn1		Prkcb	Cd300c2	Prickle1	Ttc5		Tnrc6b					Stk10
	Stmp1		Rbbp8	Desi2	Arcn1			Sh3pxd2b		Eif3c	Mplkip	Senp1	Dad1		Tcf20					Wwc1
	Ssbp1		Dsg2	Efcab2	Ift46			Slu7		Hirip3	Zkscan3	Racgap1	Cryl1		Brd1					Pwwp2a
	Repin1		B4galt6	Tfb2m	Bace1			Trim41		1700008J07Rik	H4c9	Pcbp2	Bnip3l		Tubgcp6					Rnf145
	Tmem176b		Trappc8	Sccpdh	Zw10			Maml1		Fus	2610307P16Rik	Calcoco1	Chmp7		Gxylt1					Rnf130
	Snx10		Galnt1	Coq8a	Dixdc1			Aff4		9130023H24Rik	Cdkal1	Shisa9	Bin3		Kansl2					Cntrob
	Hpgds		Slc39a6	Parp1	Alg9			Zfp287		Ap2a2	Serpinb1b	Myh11	Rcbtb2		Adcy6					Kdm6b
	Gm4045		AW554918	Lin9	Ppp2r1b			Hs3st3b1		Osbpl5	Pxdc1	Abcc1	S1pr2		Prpf40b					Mnt
	Gm45051		Wdr33	H3f3aos	Cul5			Per1		Cttn	Bloc1s5	Dgcr2	Acad8		Slc4a8					Smg6
	Rnf181		Hspa9	Tmem63a	Sin3a			Zbtb4		Ppfia1	Cenpp	St6gal1	Gm10687		Coro7					Ankrd13b
	Vamp8		Ctnna1	Ephx1	Arih1			Nlgn2		Fadd	Pdlim7	Il1rap	Rps25		Med15					Supt6
	Htra2		Dnajc18	Lbr	Gramd2a			Zzef1		Ust	Ddx41	Opa1	Gm39326							Bltp2
	Ccdc142os		Fem1c	Degs1	Coro2b			Sgsm2		L3mbtl3	Gm5141	Wdr5b	Fxyd6		Bbx					Nf1
	Wbp1		Slc27a6	Capn2	Trip4			Wdr81		Ptprk	Prxl2c	Polq	Rexo2		Cblb					Rps6kb1
	Actg2		Chmp1b	Aida	Usp3			Gosr1		Cdk19	Zfp455	Gsk3b	Gm5617		Cep97					Cacna1g
	Spr		Rnmt	Taf1a	Mapk6			Nsrp1		Cdc40	Zfp429	Arhgap31	Rec114		Urb1					Ppp1r9b
	Pradc1		Adnp2	Hlx	Senp6			Git1		Scml4	Cox7c	Cd47	Rplp1		Arid1b					Srcin1
	Fam136a		Ppp6r3	Mtarc2	Elovl4			Lyrm9		Gopc	Rps23	Robo2	2300009A05Rik		Fndc1					Rara
	Snrnp27		Kmt5b	C130074G19Rik	Pik3cb			Ksr1		Man1a	Tbca	Nrip1	Spg21		Qki					Klhl11
	Isy1		Hectd2	Mark1	Stag1			Rab11fip4		Dnajb12	Cdk7	Ltn1	Ppib		Afdn					Gpatch8
	Klf15		Plce1	Rrp15	Msl2			Acaca		Supv3l1	Cenpk	Scaf4	Irak1bp1		Dll1					Dcaf7
	Slc25a26		Hells	A430105J06Rik	Topbp1			Mllt6		Ddx21	Rnaseh1	Hunk	Plscr2		Tbc1d24					Ern1
	Mitf		Cox15	Gm37254	Acad11			Pcgf2		Rhobtb1	Arl4a	Zbtb21	Gm10123		Caskin1					Rgs9
	Rpusd3		Cwf19l1	Pdcd5-ps	Dcaf1			Cacnb1		Phyhipl	Zfp277	Prdm9	Traip		Eme2					Gna13
	Vhl		Actr1a	Smyd2	Map4			Fbxl20		Lss	Nubpl	Rgmb	Tcta		Cramp1					Wipi1
	D830050J10Rik		Rbm20	Angel2	Osbpl10			Wipf2		Trappc10	Psma6	Tsc2	Cmtm7		Rab11fip3					Gga3
	Tmem40		Hspa12a	Flvcr1	Stt3b			Jup		Agpat3	Nfkbia	Bltp3a	Drg1		Luc7l					Recql5
	Cxcl12		Shtn1	Nsl1	Eomes			Slc16a6		E130317F20Rik	Fkbp3	Glp1r	Slc35e4		Neurl1b					Usp36
	Wnt5b			Atf3	Gm2415			Abca8b		R3hdm4	Klhdc2	Gabbr1	Sec61g		Ilrun					Cbx2
	Atp6v1e1			Pacc1	Tug1			Sdk2		Pwwp3a	Timm9	Kdm4b	Prorsd1		Scube3					Tbc1d16
	Mfap5			Ppp2r5a	Nudcd3			Caskin2		Sf3a2	L3hypdh	Eml4	C1qtnf2		Ppard					Gli3
	Clec4a2			Nek2	Hus1			Fbf1		Gng7	Mnat1	Msh6	Zfp354b		Brpf3					Slc22a23
	Ptpn6			1700034H15Rik	Zrsr2-ps1			Sec14l1		Pip5k1c	Cox16	Ppp1r21	Nhp2		Slc37a1					Wnk2
	Grcc10			Traf5	Clint1			C1qtnf1		Hcfc2	Med6	Zfp521	Sar1b		Sik1					Bicd2
	Tpi1			Rcor3	Gm12183			Rbfox3		Chst11	Acot1	Garem1	Vdac1		Rrp1b					Secisbp2
	Usp5			Hhat	Flt4			Bahcc1		Slc41a2	Erg28	Sap130	Uqcrq		Brd4					Ercc6l2
	Ptms			Irf6	Gfpt2			Mafg		Aldh1l2	Slc25a29	Ammecr1l	Atox1		Brd2					Zfp369
	Gapdh			A130010J15Rik	Hnrnph1			Csnk1d		Plxnc1	Coa8	Fam53c	Prpsap2		Prrc2a					Tent4a
	Tnfrsf1a			Lamb3	Rufy1			Nid1		Atp2b1	Crip1	Hbegf	Cenpv		Vars2					Tert
	Cd9			Acbd7	Rad50			Lyst		Osbpl8	Rpl37	Pcdhga1	Zfp286		Cd2ap					Gm47155
	1700101I11Rik			Suv39h2	Mprip			Zkscan8		Cand1	Zfp622	Pcdhgb2	Senp3		Tmem63b					Tnpo1
	Gabarapl1			Cdnf	A530017D24Rik			Kif13a		Pnpla6	Ropn1l	Pcdhga11	Eif5a		Zfp318					Bdp1
	Ybx3			Prpf18	Arhgap44			Fam120a		Evi5l	Snhg18	Pcdh1	Acadvl		Ttbk1					Srek1
	Emp1			Phyh	Dhx33			Cplx2		Abhd13	Rida	Rbm27	Med11		Trerf1					Cspg4b
	H2aj			Mcm10	Mybbp1a			Unc5a		Upf3a	Polr2k	Ccdc112	Eno3		Dpp9					Lpin1
	Mgp			Optn	Ncbp3			Ntrk2		Sfrp1	Rnf139	Arhgef37	6330403K07Rik		Safb2					Greb1
	Golt1b			Ccdc3	Doc2b			Adgrv1		Dlc1	Ndrg1	Nars	Aspa		Slc25a23					Lamb1
	Spx			Cdc123	Cpd			Zbed3		Primpol	Ptp4a3	Rttn	Timm22		Efna5					G2e3
	Sspn			Nudt5	Ssh2			Map1b		Zfp866	Ly6c1	Tkfc	Flot2		Man2a1					Npas3
	Fgfr1op2			Sec61a2	Atad5			Atad2b		Sugp1	Rhpn1	Vwce	Rpl23a		Ankrd12					Gm527
	Etfbkmt			Proser2	5730455P16Rik			Klhl29		Zfp961	Pycrl	Osbp	Evi2a		Lpin2					Togaram1
	Amn1			Echdc3	Lig3			Rock2		Eps15l1	Mpst	Gnaq	Ccl9		Slc8a1					Fancm
	Tnnt1			Celf2	Ddx52			Asap2		Cherp	Rrp7a	Smarca2	Atp5mc1		Greb1l					Snapc1
	Hspbp1			Gata3	Usp32			Ralgapa1		Slc35e1	Fam118a	Plpp6	Tbkbp1		Npc1					Dcaf5
	Rpl28			Kin	Cltc			Plekhh1		Large1	Ncaph2	Cpeb3	Psmb3		Tcerg1					Map3k9
	Ccdc106			Itih2	Ppm1e			Fos		Hmgxb4	Tmem106c	Ide	Mien1		Dcp2					Pcnx
	Zfp444			Itih5	Dynll2			Ttll5		Gab1	1700120C14Rik	Tctn3	Smarce1		Pggt1b					Dpf3
	Rps5			Fbh1	Ankrd40			Vash1		Usp38	Gm17241	Zfp518a	Krt10		Slc12a2					Sptlc2
	Selenow			Itga8	Pip4k2b			Irf2bpl		Zfp791	Cers5	Scd2	Fkbp10		Fbn2					Ston2
	Napa			Mindy3	Cwc25			Ccnk		Neto2	Smug1	Cacul1	Rab5c		Ark2c					Ptpn21
	Tmem160			Pter	Dnajc7			Cdc42bpb		Sall1	1700037C18Rik		Cavin1		Socs6					Foxn3
	Ppp5c			Rsu1	Stat3			D430020J02Rik		Rbl2	Mettl22		Coasy		Lrp5					Ttc7b
	Pglyrp1			Cubn	Psme3			Lmbrd2		Cnot1	Socs1		Ramp2		Pitpnm1					Ccdc88c
	Ccdc61			Trdmt1	Brca1			Npr3		Got2	Lztr1		Coa3		Sptbn2					Clmn
	Snrpd2			Vim	Lsm12			Mtmr12		Cmtm4	Thap7		Cntd1		D330050I16Rik					Ccdc85c
	Gemin7			Stam	Ubtf			Pdzd2		Pdp2	Tango2		Gm11585		Pcnx3					Hhipl1
	Zfp235			Mrc1	Kansl1			Sema5a		Ctcf	Mrpl40		Slc25a39		Atg2a					Zfp839
	Zfp428			Nebl	Ddx42			Slc25a32		Zfp90	Sec22a		Higd1b		Flrt1					Tecpr2
	Ethe1			A930004D18Rik	Tex2			Lratd2		Terf2	Adprh		Limd2		Zfta					Brf1
	Rps19			Skida1	Pitpnc1			Ago2		Ap1g1	Arl6		Mrpl58		Patl1					Rimoc1
	Erf			Mllt10	Abca5			Myh9		Wdr59	Atp5pf		Atp5pd		Rorb					Cplane1
	Bckdha			Bmi1	Hid1			Gga1		Mon1b	Rcan1		Nt5c		Apba1					6030458C11Rik
	Exosc5			Otud1	Timp2			Micall1		Slc7a5	Pigp		Slc25a19		Btrc					Myo10
	B9d2			Gm13375	Cbx4			Tmem184b		Gnpat	Mpc1		Syngr2		Pprc1					Vps13b
	Sertad3			Thnsl1	Actg1			Mgat3		Exoc8	Agpat4		Tk1		Gm50431					Ubr5
	Zfp626			Gm13341	Larp4b			Mrtfa		Nrp1	Oaz1-ps		Reno1							Gm20712
	Timm50			Apbb1ip	Cdk13			Cyb5r3		Top2b	Hcfc1r1		P4hb							Col22a1
	Med29			Pdss1	Ripor2			Scube1		Rarb	Nthl1		Anapc11							Zc3h3
	Fbxo17			Abi1	D130043K22Rik			Parvb		Samd8	Nherf2		Pcyt2							Fam83h
	Nfkbib			Acbd5	Riok1			Gm29666		Polr3a	Mtch1		Cenpx							Mroh1
	Spint2			Spopl	Nol8			Celsr1		Tasor	Glo1		Rac3							Tonsl
	Zfp420			Psd4	Diras2			Lmf2		Shld2	Ndufa7		Dus1l							Nptxr
	Zfp14			Pax8	Faf2			Lrrk2		Wapl	Stk19		Slc16a3							Zc3h7b
	Tbcb			Ehmt1	Zfp346			Arf3		Gpr137c	Abhd16a		Cybc1							5031439G07Rik
	Sdhaf1			Arrdc1	Ddx46			Kmt2d		Chd8	H2-D1		H2bc6							Sbf1
	Tyrobp			Zmynd19	Spock1			Dip2b		Pspc1	Lrrc73		Rps18-ps5							Ano6
	Fxyd5			Pnpla7	Naa35			Slc11a2		Zmym2	Rpl7l1		F13a1							Slc38a1
	Lgi4			Tor4a	Gas1			Scn8a		Fam167a	Med20		Aspn							Larp4
	Pdcd2l			Tubb4b	Zfp729a			Zfp740		Mtmr9	Mdfi		Caml							Csrnp2
	Cebpa			Rnf208	Irx4			Zfp385a		Cdca2	Trip10		Cdk20							Sp1
	B230322F03Rik			Ndor1	Pik3r1			Adcy9		Xpo7	Adgre1		Mtrr							Hic2
	Pdcd5			Tprn	Nln			Hapstr1		Gfra2	Cebpzos		Tmem161b							Eif4g1
	Gm44997			Anapc2	Cwc27			Snx29		Htr2a	Srsf7		Ccnh							Ubxn7
	Prmt1			Man1b1	Kif2a			Pdxdc1		Gpalpp1	Pkdcc		Hexb							Lrch3
	Irf3			Sapcd2	Plk2			1300002E11Rik		Stk24	Crem		Mrps27							Lmln
	Rras			Abca2	Arl15			Map3k13		Cwf19l2	Rpl27-ps3		Serf1							Kalrn
	Prrg2			Mamdc4	Kif3c			Tmem44		Endod1	Rnf138		Smim15							Golgb1
	Rcn3			Rabl6	Gm49329			Acap2		4931406C07Rik	Rpl19-ps7		Dnajb9							Zdhhc23
	Fcgrt			Ubac1	Rrm2			Tnk2		Naalad2	Gypc		Dnaaf2							Usf3
	Rps11			Nacc2	Rnf144a			Mylk		Dnmt1	Srp19		Psma3							Robo1
	Rpl13a			Tmem250-ps	Cmpk2			Zbtb20		Pde4a	Sil1		Isca2							D16Ertd472e
	Ftl1			Gpsm1	Nemf			Ifnar1		Kri1	Tmco6		Fcf1							Tiam1
	Rpl18			Dnlz	Hif1a			Prdm15		Herpud2	Ndufa2		Ift43							Son
	Tmem143			Entr1	Ttc9			Map3k4		Ets1	Ap3s1		Gstz1							Itsn1
	Sergef			Pmpca	Sipa1l1			Chd1		Kirrel3	Smim3		Slirp							Slc5a3
	Ldha			0610009E02Rik	Psen1			Lnpep		Stt3a	Rps14		Ndufb1							Hlcs
	Tmem86a			Agpat2	Ylpm1			Gm16386		Gramd1b	Arsi		Lgmn							Serac1
	Gas2			Surf2	Tmed10			Srrm2		Sorl1	Gm6789		Snhg10							Igf2r
	Mcee			Rexo4	Gpatch2l			Telo2		Hyou1	Txnl1		Rian							Mapk8ip3
	Tm2d3			Cacfd1	Cipc			Capn15		Bud13	Sec11c		Mpc1-ps							Syngap1
	Selenos			Sardh	Atxn3			Cmtr1		Cadm1	Slc14a2		Amn							Anks1
	Ttc23			Gm13421	D430019H16Rik			Notch3		Ncam1	Timm21		Atp5mj							Akap8
	Fam174b			Rxra	Vrk1			Wiz		Npat	Ndufs8		Crip2							B230354K17Rik
	Mrps11			Col5a1	Dync1h1			Bicral		Scaper	Gstp1		Nadk2							Foxp4
	Idh2			Olfm1	Mark3			Daam2		Hmg20a	Cdk2ap2		C1qtnf3							Crim1
	Cib1			Gm10134	Ppp1r13b			Chaf1a		Pml	Snx15		Klf10							Zfp36l2
	Ngrn			Ralgds	Rapgef5			Ptprs		Senp8	Snhg1		Ndufb9							Epas1
	Ctsc			Gtf3c5	Sp4			Safb		Lrrc49	Ms4a6c		Naprt							Apc
	Prss23			Ak8	Golph3			Lonp1		Adam10	Nmrk1		Exosc4							Brd8
	Ccdc90b			Cfap77	Drosha			Lama1		Nedd4	Rpp30		Hgh1							Kdm3b
	Gm15501			Ttf1	Cdh6			Arhgap28		Rasgrf1	Hoga1		Vps28							Egr1
	Thrsp			Ntng2	Basp1			Birc6		Trpc1	Avpi1		Rac2							Pura
	Wnt11			Cercam	Samd12			Mta3		Cep70	Golga7b		Kdelr3							Pcdhb17
	Rps3			Pkn3	Fam91a1			Svil		Dnajc13	Erlin1		Dnal4							Pcdhgb5
	Lipt2			Tbc1d13	Jrk			Zeb1		Wdr82	Mrpl43		Rps19bp1							Pcdhga12
	Stard10			Spout1	Cpne8			Psd2		Rnf123	Arl3		Pmm1							Mcc
	Folr2			Miga2	Pus7l			Sema6a		Smarcc1	mt-Ti		Naga							Trim36
	Lamtor1			Crat	Slc38a2			Dmxl1		Lrrfip2	mt-Tq		A4galt							Zfp608
	Or51v14			Ptges	Amigo2			Gm50462		Epm2aip1	mt-Co3		Trmu							Ndst1
	Hbb-bt			Fnbp1	Cbx5			Ccbe1		Pdcd6ip	mt-Nd3		Prkag1							Pdgfrb
	Trim12a			Ass1	Srl			Ldlrad4		Gm10052			Smagp							Atp8b1
	Gm5900			Exosc2	Mgrn1			Smad7		Eif4enif1			Krt8							Epg5
	Olfml1			Fam78a	Abat			Setbp1		Smtn			Tarbp2							Zfp236
	Rpl27a			Swi5	Clec16a			Kdm2a		Sec14l2			Atp5mc2							Gm46620
	4930431P19Rik			Ciz1	Snn			Bbs1		Sf3a1			Cluap1							Zfp516
	Lyve1			Slc25a25	Mrtfb			Mark2		Egfr			Pam16							Peli3
	Uqcrc2			Naif1	Ube2l3			Myrf		Meis1			AU021092							Dtx4
	Igsf6			St6galnac4	Crkl			Syt7		Cep68			Bfar							Prune2
	Nsmce1			Eng	Senp2			Prkg1		Slc1a4			Yars2							Cemip2
	Sult1a1			Cdk9	Senp5			Dnmbp		Peli1			Dgcr6							Kank1
	Tmem219			Ptrh1	Kpna1			Sfxn3		Vps54			Comt							Vldlr
	AI467606			Niban2	Gtpbp8			Mfsd13a		Xpo1			Gnb1l							Rfx3
	Sephs2			Lrsam1	Cd200			Trim8		Bcl11a			Fam131a							Glis3
	Zfp747			Ralgps1	Nxpe3			Wbp1l		Ccdc85a			Eif4a2							Btaf1
	9130019O22Rik			Angptl2	Tfg			Slk		Ppp4r3b			Mix23							Frat2
	Zfp764			Lmx1b	Jam2					Ebf1			B4galt4							R3hcc1l
	Zfp688			C130021I20Rik	Gabpa					Lsm11			St3gal6							Cnnm1
	Cfap119			Gapvd1	Synj1					Mapk9			Chmp2b							Slf2
	Prss36			Phf19	Ets2					Zfp354c			Bace2							Sema4g
	Rgs10			Traf1	C2cd2					Cdkl3			B230307C23Rik							Cnnm2
	Pstk			Gsn	Scaf8					Hspa4			Gtf2h5							Nhlrc2
	Eef1akmt2			Stom	Chtf18					Kif3a			Dynlt1a							Eif3a
	Glrx3			Ttll11	Kctd20					Tnip1			Gm16046
	Zfp511			Lhx6	Btbd9					Gemin5			Spsb3
	Echs1			Ptgs1	Pde9a					H2ac25			Antkmt
	Psmd13			Gm13436	Zfp799					Specc1			Nme4
	Ifitm2			Pdcl	Zfp763					Elac2			Gm8186
	Rnh1			Zbtb26	Zfp81					Neurl4			Lemd2
	Hras			Rabgap1	Trim26					Pelp1			Nudt3
	Rplp2			Olfml2a	Adgrf5					Smtnl2			Fance
	Cd151			Rpl35	Xpo5					Rap1gap2			Srsf3
	Polr2l			Arhgap15	Ubr2					Pafah1b1			Gm26549
	Tspan4			Gtdc1	Ralbp1					Mettl16			BC051226
	Chid1			Orc4	Ptprm					Prpf8			Rps18
	Ctsd			Ap2m1-ps	Epb41l3					Tnfaip1			H2-DMb1
	Tnnt3			Rnd3	Lclat1					Nlk			Psmb8
	Mrpl23			Rbm43	Fam98a					Utp6			Rnf5
	Igf2os			A430018G15Rik	Atl2					Psmd11			Ankrd66
	R74862			Arl6ip6	Map4k3					Cdk5r1			Trem2
	Tssc4			Nr4a2	Prepl					Ap2b1			Zfp119b
	Ccnd1			Wdsub1	Prkce					Taf15			Mpnd
	Pex7			Marchf7	Socs5					Ppm1d			Micos13
	Hint3			Ly75	Gm10557					Ypel2			Nrtn
	Rwdd1			Pla2r1	Fzd8					Rad51c			Clpp
	Septin10			Rbms1	Ccny					Vezf1			Tnfsf9
	Ddit4			Tank	Zfp397					Mbtd1			Ndufv2
	Tysnd1			Dpp4	Tpgs2					Spop			Washc1
	Fam241b			Fap	Hars1					Nfe2l1			Gm32282
	Tspan15			Ifih1	3222401L13Rik					D030028A08Rik			Ndufaf7
	Srgn			Gca	Pcdhgb6					Stac2			Uty
	Herc4			Gm13577	Pcdhga10					Atp6v0a1			Polr2d
	Gucd1			Grb14	Pcdhgc3					Nbr1			Nme5
	Slx9			Cobll1	Spry4					Mpp2			Ndfip1
	Cfap410			Galnt3	Arhgap26					Fzd2			Tubb6
	Icosl			Scn9a	Lars					Nmt1			Psmg2
	Bsg			Stk39	Dpysl3					Arhgap27			BC031181
	Polrmt			Nostrin	Hsd17b4					Cdc27			Haus1
	Rnf126			Spc25	Sncaip					Ccdc47			Mrpl21
	Wdr18			Ppig	Lmnb1					Ddx5			Ndufv1
	Atp5f1d			Cfap210	Chsy3					Map2k6			Ppp1ca
	Ndufs7			Ssb	Rbm22					Acox1			Pold4
	Gamt			Ubr3	Tcof1					Srp68			Ctsf
	Rps15			Myo3b	Csnk1a1					Exoc7			Eif1ad
	Oaz1			Mettl8	Wdr7					Cant1			Tm7sf2
	Timm13			Dcaf17	Spire1					Rptor			Sac3d1
	Sgta			Hat1	Seh1l					Cep131			Ppp1r14b
	Thop1			Itga6	Fam210a					Hgs			Nudt22
	Pias4			Pdk1	Smad4					Tasor2			Tmem179b
	Dapk3			Map3k20	Gm20544					Wdr37			D030056L22Rik
	Apba3			Sp3os	Tshz1					Gtpbp4			Cdc37l1
	Tle5			Ola1	Plcb3					Zmynd11
	Tle6			Cir1	Ttc9c					Heatr1
	Zfp938			Scrn3	Hnrnpul2					Gpr137b-ps
	Cep83			Wipf1	Fads1					Gng4
	Lum			Lnpk	Pabir1					Hecw1
	5330438D12Rik			Agps	Pum3					Yae1d1
	D630033A02Rik			Ift70b	Slc1a1					Vps41
	Gpr182			Ift70a1	Asah2					BC005537
	Spryd4			Plekha3	Pten					Aldh5a1
	Myl6			Cerkl	Pank1					E2f3
	Zc3h10			Itprid2	Pcgf5					Elovl2
	Bloc1s1			Frzb	Tnks2					Nedd9
	Snapc2			Gm13688	Exoc6					Tmem170b
	Ccl25			Dusp19	Scd3					Rnf182
	Zfp958			Gm13680	Oga					Nup153
	3930402G23Rik			Itgav	Pdcd11					Spin1
	Dcun1d2			Calcrl	Gpam					Nfil3
	Polb			Ctnnd1	Ccdc186					Hnrnpk
	Plat			Tmx2	Afap1l2					Dapk1
	Fnta			Med19	Atrnl1					Zfp65
				Slc43a1	Pdzd8					Adcy2
	Msr1			Slc43a3	Grk5					Tppp
	Slc25a4			Aplnr						Ccdc127
	Aga			Nup160						Arrdc3
	Vegfc			Mtch2						Gm17259
	Sap30			Arfgap2						Rasgrf2
	Hmgb2			Cstpp1						Jmy
	Pbx4			Zfp408						Arsb
	Cope			Dgkz						F2r
	Tmem59l			Creb3l1						Poc5
	Ssbp4			Large2						Cert1
	Ifi30			Mapk8ip1						Arhgef28
	2010320M18Rik			Chst1						Mier3
	Rpl18a			Syt13						Parp8
	Nr2f6			Prdm11						Zfp131
	Abhd8			Trp53i11						Rab10
	Dda1			Ext2						Adcy3
	Gtpbp3			Accs						Ubxn2a
	Bst2			Gm13889						Ldah
	Mvb12a			Itpa-ps1						Nol10
	Tpm4			2810002D19Rik						Nrcam
	Calr3			Prr5l						Stxbp6
	Smim7			Pamr1						Arhgap5
	Sin3b			Cd44						Sec23a
	Il15			Abtb2						Map4k5
	Mri1			Nat10						Daam1
	Trmt1			Caprin1						Dbpht2
	Rad23a			Platr14						Ppp2r5e
	Get3			Tcp11l1						Sptb
	Dhps			Depdc7						Gphn
	Nkd1			Prrg4						Arel1
	Irx3os			Ccdc73						Angel1
	Mt2			Eif3m						Cep128
	Pllp			Rcn1						Esyt2
	Nae1			Elp4						Ncapg2
	Tmem208			Dnajc24						Gm49602
	Acd			Arl14ep						Ptger4
	Psmb10			Mettl15						Lifr
	Lcat			Bdnf						Nup155
	Nip7			Lgr4						Prlr
	Rps26-ps1			Fibin						Ank
	Txnl4b			Lpcat4						Lrp12
	Cmtr2			Emc4						Taf2
	Mlycd			Aven						Mtss1
	Zdhhc7			Fmn1						Trib1
	Foxf1			Aqr						Efr3a
	Banp			Zfp770						Trappc9
	Mvd			G630016G05Rik						Peg13
	Rnf166			Gpr176						Zfp623
	2810013P06Rik			Bmf						Cpsf1
	Rpl13			Pak6						Zfp251
	Chmp1a			Disp2						Zfp7
	Acta1			Ivd						Rangap1
	Ube2e1			Chst14						Srebf2
	Gm2237			Ccdc32						Gm49463
	Anxa7			Rpusd2						Rtl6
	Zcchc24			Rad51						Zbed4
	Tkt			Rmdn3						Scaf11
	Stimate			Gchfr						Asb8
	Glt8d1			Dnajc17						Ccnt1
	Btd			Zfyve19						Smarcd1
	Vstm4			Spint1						Hnrnpa1
	Prxl2a			Rhov						Dnaaf8
	Styx			Vps18						Tmem186
	Ang			Chac1						Usp7
	Ndrg2			Exd1						Prkdc
	Psmb5			Oip5						Dnm1l
	Sdr39u1			Ndufaf1						Fgd4
	Ephx2			Rtf1						Pi4ka
	9930012K11Rik			Itpka						Vps8
	Dnajc15			Ltk						Etv5
	Sugt1			Rpap1						Ccdc50
	Cln5			Tyro3						Xxylt1
	Ndfip2			Ehd4						Pak2
	Tgds			Pla2g4e						Zfp148
	Clybl			Ganc						Slc15a2
	Aasdhppt			Haus2						Boc
	Angptl6			Stard9						Dubr
	AB124611			Cdan1						Dcbld2
	Kank2			Tmem62						Ttc3
	Tmem205			Lcmt2						Zdhhc14
	Swsap1			Adal						Tmem181a
	Rp9			Ppip5k1						Slc22a3
	Glb1l2			Ckmt1						Pdpk1
	Thyn1			Catsper2						Ift140
	Vwa5a			Pdia3						Ergic1
	Oaf			Serinc4						Crebrf
	Mpzl3			Hypk						Mapk14
	Fxyd2			Mfap1b						Cpne5
	Tagln			Wdr76						Hnrnpm
	Apoa1			Frmd5						Rab11b
	Fdx1			B2m						Vars
	Poglut3			Sord						Ppp1r10
	Skic8			Gatm						Abcf1
	Rpp25			Bloc1s6						Enpp4
	Adpgk			Cep152						Ppp2r5d
	Hexa			Shc4						Plcl2
	Tipin			Dtwd1						Hdgfl2
	Snx22			Slc27a2						Uhrf1
	Lysmd2			Hdc						Khsrp
	Mthfsl			Gm27003						Ppp4r1
	Tmed3			Sppl2a						Zbtb14
	Plscr1			Ncaph						Smchd1
	4930579K19Rik			Itpripl1						Spast
	Foxl2os			Snrnp200						Prkd3
	Srprb			Adra2b						Foxn2
	Rpl29			Fahd2a						Kif5b
	Abhd14a			Mrps5						Kctd1
	Rrp9			Mall						Elp2
	Tusc2			Nphp1						Fhod3
	Hyal2			Bub1						Fam13b
	Uba7			Morrbid						Ik
	Ip6k1			Mertk						Pcdhb22
	Apeh			Tmem87b						Diaph1
	Gpx1			Fbln7						Cep120
	Ndufaf3			Chchd5						Csnk1g3
	P4htm			Gm56350						Hmgxb3
	Uqcrc1			Ckap2l						Fbxo38
	Atrip			Gm14023						Napg
	Tma7			Sirpa						Nedd4l
	Ccdc51			Snrpb						Gnal
	Nme6			Ebf4						Afg3l2
	Cspg5			Cpxm1						Cep192
	Elp6			Pced1a						Tcf4
	Tmie			Vps16						Poli
	5830454E08Rik			Fastkd5						Ctif
	Cck			Lzts3						Pias2
	Ss18l2			Slc4a11						Sf3b2
	1110059G10Rik			A730017L22Rik						Sart1
	Tbc1d10a			Hspa12b						Sf1
	Castor1			Cdc25b						Rtn3
	Emid1			Mavs						Tut1
	Xbp1			Pank2						Incenp
	Rps15a-ps6			Prnp						Fads2
	Ccm2			Rassf2						Fam111a
	Igfbp3			Cds2						Tjp2
	Cnrip1			Gpcpd1						Ranbp6
	Commd1			Trmt6						Arhgap19
	Vrk2			Bmp2						Add3
	Pnpt1			Jag1						Mxi1
	Snrnp25			Ism1						Smc3
	Hba-a1			Tasp1						Pdcd4
	Nudcd2			Macrod2						Vti1a
	Ttc1			Kif16b
	Ublcp1			Bfsp1
	Gm12174			Mgme1
	Ltc4s			Zfp133-ps
	Ube2b			Polr3f
	Hint1			Dtd1
	Anxa6			Rin2
	2310058D17Rik			Kiz
	Guk1			Foxa2
	Snap47			Cd93
	Flcn			Zfp120
	Gm16062			Zfp937
	Pemt			3300002I08Rik
	Mief2			Apmap
	Aldh3a2			Acss1
	Grap			Abhd12
	Adora2b			Ninl
	Zswim7			Nsfl1c
	2810001G20Rik			Fkbp1a
	Rangrf			Sdcbp2
	Tmem107			Psmf1
	Ctdnep1			Fam110a
	Gabarap			Slc52a3
	Phf23			Srxn1
	Tm4sf5			Tbc1d20
	Kif1c			Rbck1
	Rpain			Trib3
	4930563E22Rik			Zcchc3
	Tekt1			H13
	P2rx5			Id1
	Tlcd2			Bcl2l1
	Tlcd3a			Ccm2l
	Mrm3			Tspyl3
	Eral1			Pofut1
	Nek8			2500004C02Rik
	Tlcd1			Asxl1
	Proca1			Dnmt3b
	Vtn			Cdk5rap1
	Poldip2			E2f1
	Ift20			Pxmp4
	Tmem98			Chmp4b
	Gm11423			Dynlrb1
	Slfn2			Acss2
	Pigw			Procr
	Znhit3			4930405A21Rik
	Gm11478			Myl9
	Utp18			Tgif2
	Mrpl27			5430405H02Rik
	Snx11			Dsn1
	Cdk5rap3			Soga1
	Gm11613			Rbl1
	B230217C12Rik			Ghrh
	Arl5c			Blcap
	Stard3			Tgm2
	Nt5c3b			Snhg17
	Cnp			Fam83d
	Nkiras2			Dhx35
	Mlx			Emilin3
	Rpl27			Chd6
	Rdm1			Gm11451
	Etv4			Srsf6
	Tmem101			Ift52
	Fam171a2			Oser1
	Itga2b			Serinc3
	Ccdc103			Pkig
	Arf2			Ada
	Mettl2			Ywhab
	Icam2			Dbndd2
	Snord104			Pigt
	Rpl38			Ube2c
	Cd300a			Zswim3
	Mif4gd			Zswim1
	Mrpl38			Neurl2
	Ubald2			Pltp
	Snhg16			Pcif1
	Jmjd6			Mmp9
	Mettl23			Ncoa5
	Srsf2			Slc35c2
	Tmc6			Elmo2
	Cbx8			Slc13a3
	Card14			Slc2a10
	Ndufaf8			Trp53rkb
	Oxld1			Stau1
	Slc25a10			Peds1
	Notum			Ptpn1
	Wdr45b			Adnp
	Metrnl			Dpm1
	Asb13			Atp9a
	Akr1c13			Zfp64
	Akr1c19			Bcas1
	Ggps1			Aurka
	Psma2			Gm14303
	AW209491			Bmp7
	Cox5b-ps			Rae1
	H1f2			Pmepa1
	Tdp2			Vapb
	Serpinb9			Gnasas1
	1110046J04Rik			Nelfcd
	Bphl			Gm14399
	Tubb2b			Gm4724
	Psmg4			Gm14295
	Fars2			Zfp970
	Ly86			Gm14325
	Txndc5			Gm14326
	Nol7			Zfp971
	5033430I15Rik			Cdh4
	Card19			Osbpl2
	Hk3			Lama5
	Uimc1			Cables2
	Rab24			Slco4a1
	B4galt7			Col9a3
	Qng1			Arfgap1
	Ctla2a			9230112E08Rik
	Fancc			Helz2
	Slc35d2			Gmeb2
	Gm36445			Uckl1
	Mterf3			Samd10
	Zfp874a			Sox18
	Zfp748			Pcmtd2
	Gm9625			Nudt10
	Med10			Dgkk
	Ell2			2010204K13Rik
	Glrx			Ppp1r3f
	Cetn3			Syp
	Tent2			Prickle3
	Nsa2			Plp2
	Ak6			Gpkow
	Shld3			Wdr45
	Ndufaf2			Praf2
	Rhob			Ccdc120
	Gm4419			Gripap1
	Gm19196			Kcnd1
	Twist1			Otud5
	Strn3			Pim2
	Dtd2			Slc35a2
	Sptssa			Pqbp1
	Fbxo33			Tbc1d25
	Rps29			Ebp
	Mgat2			B630019K06Rik
	Pole2			Cybb
	Klhdc1			Dynlt3
	Vcpkmt			Rpgr
	Churc1			Tspan7
	Gm30025			Mid1ip1
	Exd2			Atp6ap2
	Coq6			1810030O07Rik
	D130020L05Rik			AA414768
	Gskip			5730405O15Rik
	Gm6988			Nyx
	Trmt61a			Gpr34
	Siva1			Maob
	Clba1			Fundc1
	Nudt14			Rp2
	Ighm			Jade3
	Fbxo4			Rbm10
	4930556M19Rik			Cdk16
	Otulin			Araf
	Rpl30			Timp1
	Cox6c			Elk1
	Eif3h			Zfp182
	Rpl15-ps6			Klhl13
	Mrpl13			Lonrf3
	9130401M01Rik			Steep1
	Tatdn1			Nkrf
	Gsdmd			Septin6
	Zfp707			Upf3b
	Cyc1			Rnf113a1
	Zftraf1			Zbtb33
	Txn2			Gria3
	Tst			Dcaf12l1
	Kctd17			Apln
	Maff			Aifm1
	Josd1			Rbmx2
	Atf4			Enox2
	Adsl			Igsf1
	Sgsm3			Mbnl3
	Chadl			Hs6st2
	Polr3h			Gpc3
	Gm5805			Ccdc160
	Snu13			C430049B03Rik
	Smdt1			Pabir2
	Serhl			Mospd1
	Mcat			Gm14584
	Cdpf1			Rtl8b
	Selenoo			Xlr
	Rpl31-ps8			Zfp449
	Rhebl1			Smim10l2a
	Tuba1b			Ints6l
	Tuba1a			Mmgt1
	Atg101			Slc9a6
	Spryd3			Fhl1
	Myg1			Arhgef6
	Zfp263			Zic3
	Trap1			Sox3
	Nmral1			Ldoc1
	Eef2kmt			Fmr1
	Nubp1			Styx-ps
	Dexi			Ids
	Cep20			Tmem185a
	Mzt2			Mtm1
	Trmt2a			Mtmr1
	Txnrd2			Cd99l2
	Cldn5			Hmgb3
	2510002D24Rik			Gpr50
	Klhl6			Vma21
	Camk2n2			Gabre
	Ehhadh			Nsdhl
	Gm45338			Zfp185
	Ncbp2as2			Xlr3a
	Gm49594			Xlr3b
	Hcls1			F8a
	Ndufb4			Bgn
	Cmss1			Bcap31
	N6amt1			Abcd1
	Ifngr2			Idh3g
	Cbr1			Irak1
	Chaf1b			Atp6ap1
	Dynlt1f			Fam50a
	Slc22a2			Slc10a3
	BC002059			Ikbkg
	Zfp960			Mtcp1
	Gm5165			4933407K13Rik
	Zfp54			Pls3
	Zfp983			Prrg1
	Zfp945			Rps24-ps3
	Zfp13			Actr3-ps
	Flywch2			Gk
	Amdhd2			Pdk3
	Eci1			Apoo
	Rab26			Maged1
	Hagh			Zxdb
	Mrps34			Zc4h2
	Tmem204			Las1l
	Gnptg			Heph
	Rpusd1			Eda2r
	Ciao3			Stard8
	Metrn			Efnb1
	Rab40c			Pja1
	Mrpl28			Eda
	Bnip1			Pdzd11
	Rpl10a			Kif4
	Tulp1			Dlg3
	Cdkn1a			Slc7a3
	Ppil1			Snx12
	Pi16			Foxo4
	Fgd2			Il2rg
	Wdr4			H3f3a-ps1
	U2af1			Rtl5
	Cyp4f13			Pin4
	Angptl4			Ercc6l
	Kank3			Rps4x
	Rps28			Cited1
	H2-K1			Hdac8
	Ring1			Dmrtc1a
	Tap2			Gm6206
	Ager			Ftx
	Fkbpl			Slc16a2
	Atf6b			Uprt
	Dxo			Zdhhc15
	Msh5			5530601H04Rik
	Clic1			Pbdc1
	Ddah2			Magee1
	Lst1			Magt1
	H2-Q2			Tlr13
	A930015D03Rik			Lpar4
	H2-T23			P2ry10b
	Trim10			Itm2a
	Ppp1r11			Sh3bgrl
	Slc35b2			Apool
	Dnph1			Chm
	Klc4			Cldn34c1
	Mrpl2			Tspan6
	Pex6			Srpx2
	Oard1			Sytl4
	Kif6			Xkrx
	Stap2			Drp2
	Ubxn6			Timm8a1
	Rpl36			Armcx3
	Ndufa11			Zmat1
	Dus3l			3632454L22Rik
	Mllt1			Gprasp1
	Alkbh7			Arxes1
	Myl12a			Bex4
	Slc3a1			Tceal5
	Gm50010			Tceal7
	Snrpd1			Bex3
	Rnf125			Tceal1
	Hars2			BC065397
	Yipf5			Nrk
	4930503L19Rik			Pwwp3b
	Ier3ip1			Rnf128
	Slc66a2			Tbc1d8b
	Cyb5a			Cldn2
	Coro1b			Morc4
	Rce1			Nup62cl
	Yif1a			Tsc22d3
	Klc2			Mid2
	Banf1			Psmd10
	Ccdc85b			Col4a5
	Efemp2			Tmem164
	Rnaseh2c			Ammecr1
	Slc25a45			Chrdl1
	Vps51			Capn6
	Zfpl1			Alg13
	Arl2			Lrch2
	Pygm			Fam120c
	Rasgrp2			Ribc1
	Gm14964			Usp51
	Gpr137			Kctd12b
	Dnajc4			Nbdy
	Spindoc			Acot9
	Plaat3			Sms
	Wdr74			Map7d2
	Stx5a			Bclaf3
	Taf6l			Map3k15
	Ubxn1			Pdha1
	Uqcc3			Adgrg2
	B3gat3			Phka2
	Fth1			Rbbp7
	Rab3il1			Txlng
	Tmem258			Ctps2
	Tmem132a			Rnf138rt1
	Tmem109			Ap1s2
	Gcnt1			Zrsr2
	Anxa1			Siah1b
	Cfap95			Bmx
	Fxn			Pir
	Dkk1			Vegfd
	Sgms1os1			Piga
	Rpl9-ps6			Mospd2
	Lipa			Fancb
	Ppp1r3c			Gemin8
	Gm27042			Gpm6b
	Pik3ap1			Ofd1
	Frat1			Trappc2
	Ubtd1			Rab9
	Pi4k2a			Tceanc
	Dpcd			Egfl6
	Npm3			Tmsb4x
	Kcnip2			Tlr7
	4833438C02Rik			Prps2
	Fbxl15			Msl3
	Atp5mk			Arhgap6
	Gsto1			Hccs
	mt-Tw			Mid1
				Erdr1x
				Pex2
				Gm8797
				Pkia
				Hey1
				Mrps28
				E2f5
				Ythdf3
				Bhlhe22
				Armc1
				Cp
				Gyg
				Tbl1xr1
				Naaladl2
				Ect2
				Tnfsf10
				Fndc3b
				Pld1
				Mecom
				Mynn
				Sec62
				Gpr160
				Gm37123
				Zfp639
				Gnb4
				Mrpl47
				Pex5l
				Gm43667
				Atp11b
				Mccc1
				Acad9
				Ccna2
				Bbs7
				Fgf2
				Nudt6
				Afg2a
				Spry1
				Plk4
				Mfsd8
				Gm2011
				Larp1b
				Pgrmc2
				D3Ertd751e
				Slc7a11
				4930577N17Rik
				Mgarp
				Rab33b
				5031434O11Rik
				Cog6
				Lhfpl6
				Frem2
				Ufm1
				Postn
				Rfxap
				Wwtr1
				Eif2a
				Siah2
				P2ry14
				P2ry12
				Mbnl1
				Arhgef26
				E130311K13Rik
				Tiparp
				Lekr1
				Ccnl1
				Gm37305
				Shox2
				Rsrc1
				Lxn
				Rarres1
				Mfsd1
				Ift80
				Smc4
				Trim59
				Gm22009
				Nmd3
				Serpini1
				Gm9762
				Rapgef2
				Fnip2
				Ppid
				Etfdh
				4930579G24Rik
				Rxfp1
				Tmem144
				Gask1b
				Glrb
				Rbm46
				Sfrp2
				Tlr2
				Mnd1
				Trim2
				Fhdc1
				Arfip1
				Tmem154
				Fhip1a
				Glt28d2
				Dclk2
				Kirrel
				Arhgef11
				Pear1
				Prcc
				Isg20l2
				Tmem79
				Smg5
				Rit1
				5830417I10Rik
				Gon4l
				Msto1
				Dap3
				Rusc1
				Fdps
				Scamp3
				Gba
				Krtcap2
				Efna4
				Adam15
				Zbtb7b
				Flad1
				Pbxip1
				Pmvk
				Il6ra
				Atp8b2
				4933434E20Rik
				Gm53012
				Nup210l
				Rps27
				Creb3l4
				Npr1
				Ilf2
				Snapin
				S100a6
				S100a9
				Gm4202
				Mrpl9
				Pi4kb
				4930481B07Rik
				Gabpb2
				Gm16740
				Cdc42se1
				Prune1
				Mindy1
				Cers2
				Golph3l
				E330034L11Rik
				Mcl1
				Adamtsl4
				Ecm1
				Ciart
				Mtmr11
				Gm17690
				H2bc21
				Gm15441
				Txnip
				6330549D23Rik
				Rbm8a
				Pex11b
				Itga10
				Ankrd35
				Pias3
				Polr3c
				Rnf115
				Gja5
				Acp6
				Chd1l
				Fmo5
				Sec22b
				Notch2
				Wars2
				Tent5c
				Trim45
				Ttf2
				Atp1a1
				Vangl1
				Tspan2
				Dennd2c
				Bcas2
				Ap4b1
				Slc16a1
				Ppm1j
				Mov10
				Capza1
				Wnt2b
				Ddx20
				Inka2
				Wdr77
				Dennd2d
				Gm43071
				Slc16a4
				Strip1
				Csf1
				Gstm1
				Gnai3
				Cyb561d1
				Psma5
				Psrc1
				Taf13
				Eeig2
				Slc25a24
				Vav3
				C130013H08Rik
				S1pr1
				Dph5
				Extl2
				Cdc14a
				Rtca
				Dbt
				Trmt13
				Sass6
				Mfsd14a
				Slc35a3
				Frrs1
				Palmd
				Snx7
				Ptbp2
				Gm43300
				Gm42664
				Rwdd3
				Tlcd4
				Alg14
				Slc44a3
				F3
				Arhgap29
				Abca4
				Bcar3
				Usp53
				Synpo2
				Sec24d
				Gm4617
				Larp7
				Zgrf1
				Tifa
				Pitx2
				Enpep
				Pla2g12a
				Mcub
				Ostc
				Lef1
				Cyp2u1
				Sgms2
				Papss1
				Ints12
				Gm43254
				Slc9b2
				4930539J05Rik
				Manba
				Emcn
				Dapp1
				1110002E22Rik
				Mttp
				Adh7
				Adh5
				Metap1
				Tspan5
				Rap1gds1
				Pdlim5
				Gbp7
				Gbp2
				Kyat3
				Gtf2b
				Pkn2
				Selenof
				Clca3a1
				Znhit6
				Ccn1
				Gm17501
				Rpl36a-ps2
				Spata1
				Rpf1
				Prkacb
				Ptgfr
				Gipc2
				Fubp1
				Rabggtb
				Tyw3
				Fpgt
				Lrriq3
				Ankrd13c
				Srsf11
				Lrrc40
				Wls
				Plag1
				Uba52rt
				Bpnt2
				Fam110b
				Sdcbp
				Car8
				Clvs1
				4930412C18Rik
				Gm12918
				Cfap418
				Ccne2
				Ints8
				Rad54b
				Fsbp
				Gem
				Cdh17
				Tmem67
				Rbm12b1
				Triqk
				Slc26a7
				Otud6b
				Pip4p2
				Tmem64
				Nbn
				Ripk2
				Ccnc
				Tstd3
				Fbxl4
				Mms22l
				Ufl1
				Manea
				Gm11914
				Map3k7
				4933421O10Rik
				Pnrc1
				Rngtt
				Akirin2
				Rars2
				Slc35a1
				C9orf72
				Rigi
				Topors
				Aptx
				Dnaja1
				Smu1
				B4galt1
				Bag1
				Chmp5
				Ube2r2
				Dcaf12
				Nudt2
				Dnai1
				Cntfr
				Sigmar1
				Dnajb5
				Fancg
				Stoml2
				Gm26881
				Tln1
				Gba2
				Gm12481
				Reck
				Gne
				Rnf38
				Melk
				Grhpr
				Zbtb5
				Polr1e
				Frmpd1
				Aldh1b1
				Stra6l
				Tmod1
				Tstd2
				Xpa
				Anp32b
				Tbc1d2
				Anks6
				Galnt12
				Col15a1
				Alg2
				Stx17
				Invs
				Msantd3
				Mrpl50
				Zfp189
				Pgap4
				Slc44a1
				Fsd1l
				Fktn
				Rad23b
				Klf4
				Abitram
				Ptpn3
				Svep1
				Lpar1
				Dnajc25
				Susd1
				Inip
				Zfp37
				Cdc26
				Prpf4
				Hdhd3
				Alad
				4933430I17Rik
				Rgs3
				Col27a1
				Tmem268
				Megf9
				Tle1
				Rasef
				Lurap1l
				Frem1
				Ccdc171
				Cntln
				Acer2
				Hacd4
				Cdkn2b
				Caap1
				Ift74
				Tek
				Jun
				Fggy
				Kank4
				Usp1
				Atg4c
				Alg6
				Efcab7
				Pgm1
				Ror1
				Cachd1
				Raver2
				E130102H24Rik
				Ak4
				Dnai4
				Mier1
				Slc35d1
				Oma1
				Gm12715
				Plpp3
				Usp24
				Ttc22
				Pars2
				Acot11
				Ssbp3
				Cyb5rl
				Lrp8os3
				Lrp8os2
				Cpt2
				Podn
				Echdc2
				Coa7
				Shisal2a
				Prpf38a
				Orc1
				Cc2d1b
				Btf3l4
				Kti12
				Rab3b
				Eps15
				Ttc39a
				Rnf11
				Cdkn2c
				Dmrta2
				Bend5
				Spata6
				Foxd2os
				Tal1
				Atpaf1
				Mob3c
				Faah
				Nsun4
				Lrrc41
				Rad54l
				Pomgnt1
				Lurap1
				Ipp
				Tmem69
				Gpbp1l1
				C530005A16Rik
				Prdx1
				Tesk2
				Eif2b3
				Btbd19
				Plk3
				Rps8
				Kif2c
				Tmem53
				Rnf220
				Dmap1
				Slc6a9
				B4galt2
				Dph2
				St3gal3
				Szt2
				Tie1
				Zfp691
				Ermap
				AU022252
				Cited4
				Kcnq4
				Exo5
				Zfp69
				Col9a2
				Mfsd2a
				Trit1
				Heyl
				Pabpc4
				Akirin1
				Rhbdl2
				Rragc
				Utp11
				Fhl3
				Yrdc
				Cdca8
				Airim
				Gnl2
				Csf3r
				Oscp1
				Sh3d21
				Thrap3
				Col8a2
				Tekt2
				Ago3
				Clspn
				5730409E04Rik
				Psmb2
				Sfpq
				Tmem35b
				Rnf19b
				Hpca
				Fndc5
				C77080
				Sync
				Rbbp4
				Zbtb8b
				Bsdc1
				Marcksl1
				Iqcc
				Txlna
				Tmem39b
				Col16a1
				Hcrtr1
				Serinc2
				Fabp3
				Laptm5
				A930004J17Rik
				Taf12
				Phactr4
				Med18
				Sesn2
				Ptafr
				Smpdl3b
				Rpa2
				Themis2
				Gm13033
				Fam76a
				Map3k6
				Nudc
				Gpatch3
				Gpn2
				Sfn
				Zdhhc18
				Pigv
				Hmgn2
				Crybg2
				Trim63
				Extl1
				Stmn1
				Paqr7
				Aunip
				Mtfr1l
				Selenon
				Man1c1
				Ldlrap1
				Maco1
				Rhd
				Rcan3
				Nipal3
				Ifnlr1
				Myom3
				Srsf10
				E2f2
				Tcea3
				Hnrnpr
				Htr1d
				Zbtb40
				Wnt4
				Hspg2
				Rap1gap
				Alpl
				Sh2d5
				Kif17
				Mul1
				Camk2n1
				Otud3
				Tmco4
				Capzb
				Slc66a1
				Akr7a5
				Emc1
				Ubr4
				Arhgef10l
				Rcc2
				Padi2
				Mfap2
				Arhgef19
				Fblim1
				Plekhm2
				Efhd2
				Tmem51
				Pramel12
				Gm13127
				Dhrs3
				Tnfrsf1b
				Znf41-ps
				Zfp992
				Zfp993
				Zfp982
				Zfp979
				Zfp984
				Gm20707
				Rps19-ps3
				Zfp933
				Plod1
				2510039O18Rik
				Mthfr
				Mad2l2
				Fbxo6
				Fbxo2
				Ubiad1
				Srm
				Gm13205
				Pex14
				Dffa
				Nmnat1
				Ctnnbip1
				Slc25a33
				H6pd
				Gpr157
				Rere
				Errfi1
				Phf13
				Klhl21
				Zbtb48
				Acot7
				Gpr153
				Icmt
				Rnf207
				Kcnab2
				Tprgl
				Megf6
				Arhgef16
				Prdm16
				Pank4
				Morn1
				Cfap74
				Gm16023
				Fndc10
				1500002C15Rik
				Atad3a
				Mxra8
				Cptp
				Gm37090
				Gm16008
				9430015G10Rik
				Rnf223
				Noc2l
				Samd11
				Cdk6
				Pex1
				Krit1
				Mterf1a
				Mterf1b
				Cdk14
				Gtpbp10
				Dbf4
				Slc25a40
				Rundc3b
				Abcb1a
				Abcb1b
				Tmem243
				Dmtf1
				Sema3e
				Hgf
				Sema3c
				Cd36
				Rsbn1l
				A630072M18Rik
				Ptpn12
				Gsap
				Fgl2
				Napepld
				Dnajc2
				Psmc2
				6030443J06Rik
				Gm6560
				5031425E22Rik
				Srpk2
				AI506816
				Pus7
				Rint1
				Kcnh2
				Nos3
				Atg9b
				Abcb8
				Cdk5
				Slc4a2
				Abcf2
				Chpf2
				Galnt11
				1700096K18Rik
				Actr3b
				Insig1
				Cnpy1
				Lmbr1
				Tyms
				Hadhb
				Slc35f6
				Mapre3
				Tmem214
				Emilin1
				Khk
				Preb
				Slc5a6
				Slc30a3
				Eif2b4
				Snx17
				Zfp513
				Supt7l
				Babam2
				Fosl2
				Gm10461
				Yes1
				Maea
				Fam53a
				Tacc3
				Fgfr3
				Nelfa
				Haus3
				Zfyve28
				Tnip2
				Sh3bp2
				Mfsd10
				Grk4
				Htt
				Msantd1
				Gm43860
				Htra3
				Sh3tc1
				Afap1
				Sorcs2
				Tbc1d14
				Man2b2
				Ppp2r2c
				Wfs1
				Evc
				Evc2
				Stx18
				Nsg1
				Lyar
				Slc2a9
				Hs3st1
				Cpeb2
				C1qtnf7
				Cd38
				Prom1
				Ldb2
				Med28
				Dhx15
				9230114K14Rik
				Sod3
				Ccdc149
				Lgi2
				Pi4k2b
				Zcchc4
				Anapc4
				Smim20
				Gm45495
				Tbc1d19
				Rell1
				Pgm2
				Tbc1d1
				Klf3
				Tlr6
				Klhl5
				Ugdh
				Ube2k
				N4bp2os
				N4bp2
				Rbm47
				Apbb2
				Uchl1
				Commd8
				Corin
				Nfxl1
				Tec
				Sgcb
				Rasl11b
				Scfd2
				Lnx1
				Pdgfra
				Kit
				Kdr
				Srd5a3
				Aasdh
				Paics
				Srp72
				Rest
				Noa1
				Rpl7-ps7
				Hmgn2-ps1
				Gm5869
				Grsf1
				Dck
				Cox18
				Gm9958
				Rassf6
				Parm1
				Rchy1
				Thap6
				Art3
				Ccdc158
				Septin11
				Ccni
				Fras1
				Anxa3
				Paqr3
				Antxr2
				Prkg2
				Rasgef1b
				Gm17092
				Enoph1
				Abraxas1
				Gpat3
				Cds1
				Arhgap24
				Hsd17b11
				Zfp951
				Gbp4
				Gbp6
				Zfp326
				Cdc7
				Ephx4
				Btbd8
				Rpap2
				Dipk1a
				Mtf2
				Ccdc18
				Pigg
				Cplx1
				Tmem175
				Dgkq
				Slc26a1
				Fgfrl1
				Zfp1007
				4930522L14Rik
				Gm15446
				Zfp932
				Gm17655
				Plcxd1
				Gtpbp6
				Zfp605
				Chfr
				Ankle2
				Pgam5
				P2rx2
				Noc4l
				Ddx51
				Gm42595
				Pus1
				Chek2
				Ttc28
				Pitpnb
				Tpst2
				Hps4
				Myo18b
				2900026A02Rik
				Cmklr1
				Ficd
				Iscu
				Selplg
				Coro1c
				Ung
				Acacb
				Mmab
				Mvk
				Trpv4
				Gltp
				Tchp
				Oasl2
				2210016L21Rik
				Sppl3
				Cabp1
				Pop5
				Rnf10
				Coq5
				Gm13830
				Srsf9
				Rplp0
				1110006O24Rik
				Prkab1
				Hspb8
				Vsig10
				Wsb2
				Hrk
				Med13l
				Sdsl
				Plbd2
				Slc8b1
				Rasal1
				Dtx1
				Oas3
				Oas1c
				Rpl6
				Trafd1
				Tmem116
				Aldh2
				Acad12
				Acad10
				Atxn2
				Sh2b3
				Hvcn1
				Tctn1
				Pptc7
				Rad9b
				Vps29
				Anapc7
				P2rx7
				P2rx4
				Camkk2
				Anapc5
				Rnf34
				Psmd9
				Cfap251
				Hcar1
				Denr
				Hip1r
				Vps37b
				Abcb9
				Gm16001
				Ogfod2
				Arl6ip4
				Pitpnm2
				Mtrfr
				Kmt5a
				Snrnp35
				Rilpl1
				Tmed2
				Ddx55
				Eif2b1
				Dnah10
				Aacs
				Tmem132c
				Glt1d1
				Adgrd1
				Sfswap
				Gm42979
				Mmp17
				Nipsnap2
				Cct6a
				Zbed5
				Asl
				Crcp
				Kctd7
				Rabgef1
				Sbds
				Rcc1l
				Eif4h
				Limk1
				Eln
				Cldn3
				Stx1a
				Bud23
				Dnajc30
				Rhbdd2
				Mdh2
				Ssc4d
				Rasa4
				Polr2j
				Alkbh4
				Orai2
				Sh2b2
				Vgf
				Serpine1
				Trim56
				Ache
				Srrt
				Trip6
				Ephb4
				Gigyf1
				Mospd3
				Agfg2
				Zcwpw1
				Cops6
				Ap4m1
				Cnpy4
				Trappc14
				Gpc2
				Zfp68
				Fam20c
				Pdgfa
				Prkar1b
				Dnaaf5
				Sun1
				Adap1
[truncated: 3,906 more rows]

## Sheet: Table S2
Module	green	darkred	grey	turquoise	pink	tan	black	blue	brown	grey60	yellow	midnightblue	red	royalblue	magenta	salmon	purple	lightyellow	lightgreen	greenyellow	cyan	darkgreen	darkturquoise	lightcyan
Hub Gene	Rock2	Rps13-ps2		Eif3d	Otud1	Tgfbr3	Fbln1	Arid1a	Ylpm1	Ndufb4	Hagh	Kat6b	Aamp	Scpep1	Spcs1	Immp1l	Zdhhc8	Ttr	Pdia6	Phldb2	Rbms2	Dcxr	Efna1	Kmt2d
	Sox17	Mrpl15	Lypla1	Rrs1	Mybl1	Sgk3	Ly96	Crispld1	Tram2	Sdhaf4	Lmbrd1	Phf3	Prim2	Bag2	Bend6	Ccdc115	Fam168b	Plekhb2	Uggt1	Neurl3	Tsga10	Rnf149	Wdr75	Inha
	4732440D04Rik	Tcea1	Rb1cc1	Adhfe1	Vcpip1	Tcf24	Imp4	Mcm3	Gm37233	Ptpn18	Lipt1	Ercc5	Lman2l	Bcs1l	Unc50	Rpl10a-ps1	Cnnm4	BC035947	Ankrd39	Il1rl2	Npas2	Pgap1	Gmppa	Agap1
	Pcmtd1	Atp6v1h	Mcmdc2	Tram1	Snhg6	Rdh10	Arhgef4	Rab23	Inpp4a	Hspe1	Fhl2	Hecw2	Cnnm3	Ing5	Rpl31	Serpine2	Actr1b	Pid1	Cnot11	Tpp2	Mfsd6	Spats2l	Scly	Mlph
	Gm38372	Cops5	Sulf1	Rpl7	Lactb2	Slc39a10	Sema4c	Dst	Coa5	Carf	Poglut2	Rftn2	Mfsd9	Acbd6	Gtf3c3	Rpl19-ps1	Eif5b	2810459M11Rik	Gm4319	Col5a2	Stk17b	Hycc2	Csrp1	Per2
	Cspp1	Tmem70	Eya1	Efhc1	Ube2w	Stradb	Mrpl30	Map4k4	AI597479	Rpl37a	Nemp2	Plcl1	Arpc2	Mettl13	Coq10b	Ramp1	Tbc1d8	Panct2	Eif4e2	Slc11a1	Igfbp2	Cps1	Uchl5	Rnpepl1
	Arfgef1	Gm7846	Msc	D430040D24Rik	Eloc	Wnt6	Txndc9	Nck2	Inpp1	Speg	Hibch	Als2	Aamp	Igsf8	Cyp20a1	Cops9	Tgfbrap1	AA986860	Atg16l1	Col4a3	Tmbim1	Mreg	Gm10138	Sned1
	Prex2	Mitd1	Terf1	Cox5b	Tmem14a	Tuba4a	Uxs1	Cflar	Ino80d	Rgs2	Asnsd1	Klf7	Cnot9	Pigm	Fastkd2	Bok	Stk36	Nuak2	Rpl28-ps1	Dtymk	Tmem198	Pecr	Gm5532	Sox13
	Slco5a1	Bivm	Stau2	Mgat4a	Smap1	Sgpp2	1700019D03Rik	Bmpr2	Plekhm3	Vamp4	Hspd1	Phlpp1	Cnppd1	Lyplal1	Rnf25	Pam	Atg9a	Etnk2	Lrrn2	Fam174a	Cul3	Xrcc5	3110045C21Rik	Ppfia4
	Ncoa2	Gm5526	Jph1	Cracdl	Gm28439	Ap1s3	Nif3l1	Abi2	Zfp142	Tada1	Bzw1	Rab3gap1	Farsb	Pacc1	Nhej1	Swt1	Obsl1	Chi3l1	Btg2	Serpinb8	Cab39	Tfcp2l1	Fh1	Arl8a
	Pi15	Ormdl1	Zfp451	Il1r1	Gm28438	Agfg1	Nop58	Pard3b	Cyp27a1	A430105J06Rik	Ppil3	Zranb3	Dnajb3	Nsun6	Mrpl44	Ier5	Trip12	Tmem9	Tsen15	Ptpn4	Usp40	Nckap5	Rpp38	Nek7
	Paqr8	Mob4	Hs6st1	Mrps9	Gm28437	Kcnj13	2810408I11Rik	Zdbf2	Glb1l	Flvcr1	Ndufb3	Mapkapk2	Sh3bp4	Dnajc1	Mff	2810025M15Rik	Ncl	Rgl1	Cryzl2	Insig2	Ackr3	Glul	Traf2	Colgalt2
	Kcnq5	Orc2	Arid5a	Pms1	Gm10925	Mterf4	Retreg2	Ccnyl1	Stk11ip	Acbd7	G730003C15Rik	Gm29170	Cops8	Gtf3c5	Ptma	Kifap3	Dis3l2	Npl	Suco	Gm37174	Ppp1r7	Sec16b	Ubac1	BC034090
	Ogfrl1	Zfand2b	Zap70	Sumo1	Gm28661	Kdsr	Ankzf1	Pikfyve	Epha4	Gata3	Gm973	Niban1	Hdac4	Swi5	Pde6d	Tmco1	Gpc1	Rnasel	Pfdn2	Zc3h11a	Farp2	Nit1	Coq4	Abl2
	Fam135a		Tmem131	Eef1b2	Gm29216	Tmem177	Dnajb2	Ikzf2	Ngef	Msrb2	Wdr12	Xpr1	Gpr35	Golga2	Ube2f	Fcgr2b	Atp2b4	Cenpl	Mia3	Ube2t	Thap4	Parp1	Pomt1	Casq1
	Kansl3	Dars	Rev1	Smarcal1	Tex30	Rab29	Slc19a3	Igfbp5	Inpp5d	Mrpl41	Eif4a-ps4	Tor1aip1	Hdlbp	Ndufa8	Gm15427	Cd84	Ipo9	Fmo1	Nenf	Ptprc	Epb41l5	Mtarc2	Cdk9	Zbtb18
	Ecrg4	9230116N13Rik	Aff3	Pnkd	Col3a1	Fmod	Nppc	Ttll4	Dgkd	Tmem141	Ndufs1	Fam20b	Inhbb	Psmb7	Tsn	Mndal	Pogk	Fcgr3	Ssna1	Cop1	Rnpep	Irf6	Tor2a	Hlx
	Gulp1	Pigc	Pdcl3	Stk16	Gm28151	Phlda3	Ndufa10	Wdfy1	Hjurp	Card9	Mettl21a	Ildr2	Eif2d	Zc3h15	Actr3	Cnih4	Vangl2	Cfap126	Cfap77	Cacybp	Stx6	Phyh	Psmd14	Ptpn14
	Ankrd44	Sccpdh	Gm16894	Dnpep	Cavin2	Trmt1l	Dusp28	Efhd1	Asb1	Gm13421	Idh1	Uck2	Fam72a	Emc4	Snrpe	Rpl35a-ps2	Copa	Opn3	Kyat1	Prrx1	Ccdc181	Mindy3	Ssrp1	Prox1
	Sf3b1	Degs1	Slc9a2	Chpf	Myo1b	Slc19a2	Atg4b	Gigyf2	Septin2	Ntmt1	Acadl	Rgs5	Rbbp5	Bloc1s6	Cdc73	Stam	Nvl	Chml	Lrrc8a	Gm38190	Pea15a	Dpp7	Slc30a4	Dclre1c
	Mars2	Gm13456	Slc40a1	Acsl3	Stat1	Desi2	Steap3	Traf3ip1	Bcl2	Ptges2	Lancl1	Spta1	Cyb5r1	Cep152	Teddm2	Plxdc2	Trp53bp2	Bpnt1	Ptpa	Aim2	Ephx1	Uap1l1	Tmem87b	Camk1d
	Satb2	Gm13577	Nabp1	Kcne4	Gls	Cnst	Ubxn4	Kif1a	Ccnt2	A430018G15Rik	Fn1	Grem2	Gm4204	Ubox5	Gm2000	Bmi1	Susd4	Lamb3	Slc25a25	Ifi204	Plxna2	Sapcd2	Pced1a	Etl4
	9130024F11Rik	Atp5mc3	Sgo2a	Psmd1	Nab1	Itpkb	Pappa2	D2hgdh	Dyrk3	Fkbp7	Rhbdd1	Akt3	Timm17a	Crnkl1	Astn1	Fcna	Rab3gap2	Bend7	Psmd5	Ifi203	Hacd1	Entpd2	Snrpb2	Acbd5
	Kctd18	Ift70b	Gm37607	B3gnt7	Osgepl1	C130074G19Rik	Blzf1	Clasp1	Rab7b	Selenoh	Itm2c	Kif26b	Ddx59	Mapre1	Rcsd1	Egfl7	Ints7	Sephs1	Dnajc10	H3f3a	Rnf208	Npdc1	Eif2s2	Psd4
	Casp8	Ift70a1	Mpp4	C130036L24Rik	Gm8292	Lpgat1	Rgs4	Ccdc93	Nucks1	Commd9	Cops7b	Upf2	2810414N06Rik	Sys1	Creg1	Dipk1b	Pnpla7	Itih2	Ndufs3	Gm37254	Gle1	Qsox2	Timm17b	Nacc2
	Trak2	Nup35	Cdk15	Gm6136	1700066M21Rik	Slc30a1	Pcp4l1	Mgat5	Cdk18	Gm21596	Stk25	A930004D18Rik	Qsox1	Ctsa	Mgst3	Set	Ndor1	Cubn	Cd82	Nsl1	Sh3glb2	Rexo4	Ddx3x	Sardh
	Tmem237	Tfpi	Fzd7	Arl4c	Tyw5	Msantd7	B4galt3	Pfkfb2	Dstyk	Gchfr	Slco4c1	Cacna1b	Nme7	Kcnd1	Nuf2	Ptrh1	Fbxw5	Enkur	Dnajc24	Dtl	Usp20	Adamtsl2	Il13ra1	Ncs1
	Fam117b	Fbxo3	Ica1l	Ilkap	Maip1	Proser2	Alyref2	Rassf5	Tmem81	Mtln	Btf3-ps1	Nup214	Fam78b	Pqbp1	Dusp12	Rabepk	Tsc1	C8g	Haus2	Celf2	Fam78a	Cercam	Xlr3a	Zbtb43
	Raph1	Blvra	Atic	Hes6	Clk1	Tubb4b	Coq8a	Ikbke	Mdm4	Itpa	Nifk	Ttll11	Psen2	Ndufb11	Smyd3	Stom	Gtf3c4	Fmnl2	Dtwd1	Nebl	Slc2a8	Rabgap1	Tafazzin	Rapgef4
	Nrp2	Dstn	Tmem169	Capn10	Nbeal1	Wdr5	Smyd2	Slc45a3	Pik3c2b	Shld1	Tmem37	Dennd1a	Acbd3	Rnf113a1	Tfb2m	Pdcl	Odf2	Dpp4	Mrps5	Skida1	Gsn	Rnd3	Slc10a3	Fnbp4
	Ino80dos	Rbbp9	Tns1	Tmem185b	Rpe	Rxra	Utp25	Kif21b	Plekha6	Crls1	Ddx18	Kif5c	Fbxo28	Gm14584	Brox	Prpf40a	Zer1	Lrp2	Sec23b	Gm13341	Ptgs1	Scrn3	Igbp1	Cry2
	Gm20342	Smim26	Ctdsp1	Dbi	St8sia4	Ptges	Fam171a1	Gm37893	Zbed6	Cst3	Klhl12	Pkp4	Disp1	Htatsf1	Pdcd5-ps	Cd302	Nup188	Gpr155	Commd7	Ptgds	Grb14	Zfp385b	Gla	Chst1
	Adam23	Mcts1	Usp37	3110009E18Rik	Ppip5k2	Ass1	Hspa14	Ncf2	Adora1	Zfp442	Glrx2	Scn9a	Iars2	Bcap31	Traf5	Sp3	Miga2	Osbpl6	Ahcy	Slc2a6	Prr5l	Cstpp1	Gm7536	Disp2
	Creb1	Ikbkg	Ptprn	Slc35f5	Gin1	Lamc3	Itih5	Lamc2	Adipor1	Gm14418	Odr4	Erich2	Eprs	Rps24-ps3	Gm10516	Lnpk	Crat	Gm13688	Dsn1	Ntng2	Mpped2	Lrp4	Gpr160	Oip5os1
	Fzd5	Brcc3	Utp14b	Ppp1r15b	Relch	Plpp7	Edf1	Tor3a	Shisa4	Srpx	Ivns1abp	Hnrnpa3	Kcnk2	Il2rg	A130010J15Rik	Ube2e3	Asb6	Nr1h3	Ada	D330023K18Rik	Arl14ep	Scg5	Mgarp	Lzts3
	Kansl1l	Abcb7	Dock10	Rabif	Gm7160	Sh2d3c	Rabl6	Zbtb37	Nav1	Gpr34	Rnf2	Cwc22	Rps6kc1	Pin4	Cr1l	Ddb2	Abl1	Hsd17b12	Zfp334	Aif1l	Dll4	Ckmt1	E130311K13Rik	Rassf2
	Des	Tmem29	Fbxo36	Kdm5b	Vps4b	Garnl3	Surf6	Prrc2c	Camsap2	Pgrmc1	1700025G04Rik	Frzb	Vash2	Pgk1	Nudt5	Pamr1	Ciz1	Lgr4	Ddx27	Ak1	Tmem62	Golm2	Gm37305	Tmx4
	Slc4a3	Trappc2	Armc9	Arpc5	Dsel	Fbxw2	Rpl7a	Hsd17b7	Nmnat2	Rpl39	Dars2	Ckap5	Nmt2	Psmd10	Echdc3	Cd59a	Ppig	Bmf	Rtf2	Angptl2	Ppip5k1	Sord	Gatb	Fam110a
	Irs1	Armc1	Col6a3	Tor1aip2	Cd55	Phf19	Dolk	Ddr2	Dhx9	Vbp1	Mettl18	Lpcat4	Fbh1	Mccc1	Trdmt1	Immp1l	Ttn	Pak6	Gm14303	Traf1	Mfap1a	Foxa2	Efna1	Plagl2
	Col4a4	Exosc9	Lrrfip1	Tdrd5	Yod1	Dab2ip	BC005624	Uhmk1	Cep350	Cenpi	Aldh9a1	Arhgap11a	Zmynd19	S100a11	Thnsl1	G630016G05Rik	Slc39a13	Snap23	Nelfcd	Zbtb6	Idh3b	Pofut1	Chtop	Nol4l
	Twist2	Selenot	Pask	Ralgps2	2310009B15Rik	Mrrf	Gpr107	Nos1ap	Klhl20	Arxes2	Pex19	Eif2ak4	Dph7	Csf1	Dnlz	Epb42	Arhgap1	Ctdspl2	Tcfl5	Pla2r1	Xrn2	Nfs1	Psmb4	5430405H02Rik
	Tnfrsf11a	Rbm46	Macir	Mrps14	Zbtb41	Nr6a1	Exosc2	Fcer1g	Dcaf6	Rps7-ps3	Adss	Zscan29	Tor4a	Gnai3	Trub2	Hypk	Creb3l1	Slc27a2	Ythdf1	Atf2	Gzf1	Smarca1	Gm17690	Chd6
	Zcchc2	4933434E20Rik	B230216N24Rik	Tiprl	Cfh	Golga1	Dpm2	Adamts4	Pou2f1	Nbdy	Sde2	Map1a	Nelfb	Sort1	Urm1	B2m	Phf21a	Gfra4	Hdac6	Serping1	Entpd6	Gpc3	Gja5	Zfp335
	R3hdm1	S100a10	Pign	Mpzl1	Pla2g4a	Arl5a	Ppp6c	Nectin4	Pbx1	Reps2	Pycr2	Hdc	Tprn	Extl2	Endog	Dut	Rhov	Acss1	Rbm3	C1qtnf4	Slc52a3	Gjb1	Acp6	Adnp
	Mcm6	Mcl1	Ralb	Gm16701	Rabgap1l	Gpd2	Gm13461	Cfap45	Cdc42bpa	Rab9	Lbr	Gm27003	Gpsm1	Sec24d	Mmadhc	Prnp	Rpap1	Gss	Rnf13	Mettl15	Zcchc3	Bex2	Chd1l	Nfatc2
	Srgap2	Sike1	Gm8451	Sdhc	Gas5	Ly75	Acvr2a	Cep170	1700034H15Rik	Pkia	Srp9	Rrbp1	Pmpca	Fbxl4	Nmi	Gins1	Stk35	Nnat	Mrpl24	Chac1	Cox4i2	Mfsd1	Rpf1	Rab22a
	Elk4	Atp5pb	Cxcr4	Ndufs2	Gorab	Gca	Stam2	Hnrnpu	Cd46	Rps23-ps1	Taf1a	Mgme1	Mrps2	C9orf72	Stk39	Rps15a-ps7	Ebf4	Snhg11	Msto1	Sqor	E2f1	Slc25a44	Lrriq3	Lama5
	Tmcc2	Wdr77	Slc41a1	Ufc1	Tomm40l	Fastkd1	Hat1	Wdr26	Frmd4a	Trim59	Kctd3	Pygb	Ak8	Nol6	Phospho2	Mcts2	Slc4a11	Mafb	Gm43712	Mal	Ttpal	Npr1	Tmem64	Sox18
	Prelp	Rpl36a-ps2	Mfsd4a	Dedd	Cox20	Dcaf17	Timm10	Capn2	Mcm10	Rit1	Sertad4	Norad	Zdhhc12	Enho	Ssb	Gm14494	Mavs	Slc13a3	Ints3	Nphp1	Wfdc2	Tuft1	Polr1e	Mmgt1
	Ppp1r12b	Tmem68	Klhdc8a	Usf1	Dusp10	Nckap1	Psmc3	Tgfb2	Taf3	S100a1	Atp5f1c	4930405A21Rik	Uck1	Gm26881	Cir1	Map1lc3a	Psmf1	Bmp7	Them4	Morrbid	Fam210b	4933431E20Rik	Alg2	Aff2
	Zfp281	Plekhf2	Tmem183a	F11r	Mrc1	BB218582	Pdhx	A330023F24Rik	Itga8	S100a6	Kin	Fitm2	Naif1	Coro2a	Rps6-ps4	Fam83d	Rbck1	Ctsz	Cept1	Apmap	Vapb	Mettl14	Slc31a2	Mtmr1
	Aspm	Dpy19l4	Lmod1	Ncstn	Otud1	Rasgrp1	Cdin1	Fam107b	Vim	Plekho1	Arl5b	Lsm14b	C130021I20Rik	Tbc1d2	Dusp19	2900093K20Rik	Tspyl3	Stk26	Psma5	Gm37274	Osbpl2	4930412C18Rik	Oma1	Mecp2
	Tpr	Dnaja1	Inava	Dcaf8	Pdss1	Itpka	Cops2	Ccdc3	Ehmt1	Nudt17	Commd3	9230112E08Rik	Mapkap1	Dnajc25	Itgav	Zfas1	Dhx35	Ccdc160	Lamtor3	Rbm39	Samd10	Aldh1b1	Tmem234	Prkx
	Hmcn1	Nudt2	Kif14	Atp1a2	Abi1	Ltk	Stard7	Dhtkd1	Arrdc1	Gm19391	Gm13375	Helz2	Wdsub1	Atpaf1	Clp1	Atp5f1e	Tomm34	Pdk3	Lyrm2	Rbl1	Tspan7	Tdrd7	Nudc	Shroom2
	Lamc1	Exosc3	Nr5a2	Igsf9	Spopl	Ttl	Slc20a1	Arhgap21	Mamdc4	Snhg8	Yme1l1	Usp9x	Rbm45	Nasp	Mtch2	Gm4724	Pcif1	Heph	Rpp25l	Lbp	Chst7	Zfp189	Slc66a1	Zrsr2
	Rgs16	Mrpl50	Dennd1b	Tagln2	Rc3h2	Fastkd5	Ckap2l	Gm13340	Tmem250-ps	Rpl34	Tbc1d13	Cdk16	Arfgap2	Urod	Ptpmt1	Gm14295	Ncoa5	Atp7a	Hint2	Acot8	Usp11	Susd1	Gnb1	Nbea
	Rasal2	Cdc26	Ro60	Dusp23	Strbp	Kat14	Hspa12b	Nsmf	Snapc4	Ube2d3	Dolpp1	Rtl8a	Harbi1	Sf3a3	Alkbh3	Tpd52l2	Sulf2	Chm	Cpt2	Mmp9	Gpc4	Hdhd3	Ube2j2	Golim4
	Rc3h1	Ift74	Edem3	Lin9	Zeb2	Slc24a3	Cds2	Nrarp	Inpp5e	Selenof	Lhx2	Rtl8b	Mdk	Marcksl1	Platr14	Rgs19	Prex1	Bex4	Btf3l4	Gm14443	Prrg3	Tnc	AW011738	Thbs3
	Dnm3	Magoh	Smg7	H3f3aos	Orc4	Id1	Snx5	Abca2	Sec16a	Rpsa-ps10	Nek6	Cd99l2	Large2	Zcchc17	Srp14	Praf2	Arfgef2	Tceal8	Hectd3	Gm14305	Mpp1	Ttc22	Lrrc17	Trim46
	Gpr161	Coa7	Mr1	Rrp15	Epc2	2500004C02Rik	Dtd1	Camsap1	Ppp1r26	Depdc1a	Gtdc1	Taf9b	Ext2	Taf12	Ccdc32	Dynlt3	Zfp64	Tceal5	Ebna1bp2	Gm14410	Tbl1x	Nsun4	Stx18	Il6ra
	Gm16701	Prpf38a	Soat1	Angel2	Upp2	Dnmt3b	Srxn1	Gm13563	Setx	Ndufb6	Ap2m1-ps	Diaph2	Api5	Dnajc8	Rad51	Rpgr	Pmepa1	Cldn2	P3h1	Col9a3	Chrdl1	Smap2	Nsg1	Adamtsl4
	Gm7694	Cmpk1	4930523C07Rik	Prpf18	Tank	Pxmp4	H13	Vav2	Ier5l	Dctn3	Rbm43	Drp2	Prrg4	Maco1	Tmem87a	Rap2c		Ctps2	Ppcs	Nkain4	Amot	Cap1	Corin	Ecm1
	Olfml2b	Mycbp	Prdx6	Optn	Prkra	Tox2	Chmp4b	Col5a1	Fnbp1	Ccdc107	Arl6ip6	Btk	Rcn1	Myom3	Lrrc57	Fhl1	Cables2	Rnf138rt1	Exo5	B630019K06Rik	Tro	Zbtb8a	Rasl11b	Polr3gl
	Gm20045	Zbtb8os	Scyl3	Cdc123	Plekha3	Sdc4	Edem2	Sptan1	Fubp3	Sec61b	Ifih1	Armcx2	Chst14	Lypla2	Catsper2	Cetn2	Rtel1	Ap1s2	Eif3i	Cask	Pag1	Hcrtr1	Mmab	Zfp697
	Arhgap30	Srsf10	Firrm	Rbm17	Calcrl	Pard6b	Actr5	Pkn3	Prrc2b	Zfp37	Nostrin	Plp1	Rpusd2	Tprgl	Serf2	Naa10	Zfp512b	Fabp5	Gm12999	A230072C01Rik	Cp	Trim63	Mvk	Tent5c
	Efcab2	Gm15772	F5	Pip4k2a	Cstf3	Slco4a1	Pigt	St6galnac4	Dnm1	Caap1	Bbs5	Tmem164	Rmdn3	Megf6	Gm10762	Lage3	Shroom4	Impa1	Tmem222	Xiap	Acad9	Dhrs3	Triap1	Tspan2
	Enah	Rbm48	Atp1b1	Tmem203	Kif18a	Gmeb2	4921531C22Rik	St6galnac6	Eeig1	Itgb3bp	Gorasp2	Fam120c	Ndufaf1	Cptp	Ddrgk1	Ubl4a	Smc1a	Bbs7	Gpatch3	Mbnl3	D3Ertd751e	Gnai1	Slc8b1	Olfml3
	Mark1	Mterf1b	Sft2d2	Anapc2	Ccdc34	Zbtb46	Ntsr1	Stxbp1	Eng	Foxd2os	Cdca7	Gpm6b	Ganc	Tmem60	Snrpert	Fundc2	Kdm5c	Abhd18	Gale	Atp11c	Wwtr1	Kcnh2	Denr	Prpf38b
	Gpatch2	Crot	Mpc2	Man1b1	Slc12a6	2010204K13Rik	Gid8	Niban2	Ralgps1	Uqcrh	Ola1	Mid1	Pdia3	Rheb	Pcna	Zxdb	Ankrd50	Smad9	Htr1d	Gabre	Gm18588	Insig1	Tmem120a	Pitx2
	Ppp2r5a	Lmbr1	Uap1	Bmyc	Zfp770	Wdr45	Zgpat	Zbtb34	Lmx1b	Rad54l	Mtx2	Stmn2	Tmem127	Actr3b	Trmt6	Slc16a2	Maml3	Glt28d2	Tmco4	Ssr4	Fhdc1	Cpz	Eif3b	Sec24b
	Syt14	Rbks	Atf6	Med22	Dph6	Suv39h1	Slc35a2	Cntrl	Pbx3	Atp6v0b	Tmx2	Gm43672	Polr1b	Fam53a	Mcm8	5530601H04Rik	Rsrc1	Fcrl2	Mrto4	Arhgap4	Lrba	Lap3	Pon2	Tbck
	Sec61a2	Tmem165	Apoa2	Surf1	Spred1	AA414768	Tbc1d25	Zeb2os	Gapvd1	Micos10	Med19	Slc7a14	Vps16	Wfs1	Zfp120	Zmat1	Gpatch4	Sema4a	Casp9	Dkc1	Tpm3	Tbc1d1	Tmem168	Gm43379
	Usp6nl	Cenpc1	Ppox	Surf2	Ubr1	Maoa	Ftsj1	Neb	Olfml2a	Szrd1	Zdhhc5	Pik3ca	Ap5s1	Lyar	Zfp937	Tceal9	Smg5	Shc1	Zfp979	Cmc4	Slc27a3	Ociad2	Nrf1	Tgs1
	Ankrd16	Gm5869	Usp21	Surf4	Gatm	Dock11	Abcd1	Cfap210	Scai	Zfp992	Kbtbd4	Trpc3	Eif6	Paics	Zfp1001	Nxt2	Arhgef2	Snapin	Pex10	4933407K13Rik	S100a16	Prkab1	Hibadh	Runx1t1
	Pter	Zfp951	Tma7-ps	Brd3os	Myef2	Akap17b	Renbp	Klhl23	Slc43a1	Mrpl20	Ldlrad3	Spry1	Scand1	Naaa	Ghrh	Gm6451	5830417I10Rik	Gm4202	4632411P08Rik	Eda2r	Setdb1	Pptc7	Mad2l1	Arhgef39
	Mllt10	Rnf34	Exo1	Ddx31	Fbn1	Slc25a5	Atp6ap1	Map3k20	Ambra1	Sema3e	Caprin1	Larp1b	Ywhab	Nudt9	Ctnnbl1	Gpr173	Gon4l	Mindy1	Ppm1g	Ophn1	Phgdh	P2rx4	Krcc1	Tmod1
	Notch1	Rps16-ps2	Sdccag8	Med27	Zc3h6	Zdhhc9	G6pdx	Wipf1	Dgkz	Ppp1cb	Depdc7	Setd7	Atp9a	Chfr	Ift52	Sat1	Zbtb7b	Mtmr11	Babam2	Ogt	Gdap2	Scarb1	Vamp8	Tmem245
	Olfm1	Mrps17	Catspere2	Slc27a4	Plcb1	Utp14a	Maged1	Chn1	Mapk8ip1	Ywhah	Eif3m	Foxo1	Dok5	Tfip11	Pfdn4	Sms	Adar	Csde1	Slbp	H3f3a-ps1	Atp1a1	Gtf2i	Mogs	Mpdz
	Gm10134	Polr1d	Ahctf1	Dync2i2	Btbd3	Bcorl1	Nono	Nfe2l2	Slc35c1	Pcdh7	Nop10	Gm22009	Tfap2c	Usp30	Aurka	Map7d2	Atp8b2	Gstm2	Grpel1	Lpar4	Dennd2d	Cldn3	Slc41a3	Mllt3
	Zbtb26	N4bp2l2	Tmem63a	Spout1	Ndufaf5	Arhgef6	Bhlhb9	Sestd1	Trp53i11	Slc30a9	Katnbl1	Ppm1l	Rae1	Sirt4	Prelid3b	Snx16	Zfp687	Gstm1	Sod3	Sh3bgrl	Elapor1	Snx8	Atg7	Slc35d1
	Arhgap15	Capza2	Aida	Tor1b	Kif16b	Sox3	Arxes1	Ctnnd1	Tspan18	Gnpda2	Emc7	Rxfp1	Cdh4	1110006O24Rik	Rps21	Zfp639	Sf3b4	Eeig2	Igfbp7	Zfp711	S1pr1	Slc46a3	Tpi1	Prkaa2
	Nr4a2	Lsm8	Cenpf	Tor1a	Naa20	Tmem185a	Prps1	Ube2l6	Cd44	Commd8	Ccndbp1	Arhgef11	Prpf6	Kdm2b	Mrgbp	Dnajc19	Ankrd35	Tlcd4	Pole	Armcx6	Snx7	Ing3	Mlf2	Usp24
	Tanc1	Ccdc126	Tatdn3	Bbln	3300002I08Rik	Zfp185	Pfkfb1	Slc43a3	Abtb2	Rpl7-ps7	Eif3j1	Lmna	Otud5	Sumf2	Uckl1	Gm43668	Pde4dip	Slc44a3	Srrd	Bclaf3	Gar1	Tmem176a	Cops7a	Lrp8
	Baz2b	Snx10	Atf3	Fpgs	Serinc3	Stard8	Lrrcc1	Aplnr	Hipk3	Gm15710	Bambi-ps1	Mex3a	Nyx	Zbed5	Polr3k	Jade1	Npnt	Enpep	1500011B03Rik	Gemin8	Slc9b2	Lancl2	Ano2	Podn
	Rbms1	Smarcad1	D730003I15Rik	Rpl12	Dbndd2	Efnb1	Anxa5	Celf1	Inafm2	Mrpl1	Gabpb1	Gm15265	Haus7	Gusb	Nudt10	Noct	Atosb	Gipc2	Unc119b	E2f5	Adgrl2	Hpgds	Etfrf1	Rab3b
	Cobll1	Mrpl19	Nek2	Hspa5	Gm14322	Eda	Mfsd8	Spi1	Chp1	Hnrnpdl	Ciao1	Otud7b	Rpl10	Dnajc30	Gpkow	Commd2	Rusc2	Ak5	Cox6a1	Cldn11	Wls	Mob1a	Tm7sf3	Spata6
	Ttc21b	Ptges3-ps	Rd3	Gm13436	Gm14325	Gdpd2	Siah2	Madd	Mapkbp1	Glmn	Adra2b	Wnt2b	Fam50a	3110082I17Rik	Jade3	P2ry12	Tesk1	St6galnac3	Rfc5	Intu	Lyn	Pcyox1	Rps4l	Szt2
	Cers6	Fam136a	Rcor3	Wdr38	Gm14327	Snx12	Kcnab1	Zfp408	Pla2g4e	Rita1	Fbln7	Frrs1	Yipf6	Amz1	Klhl13	Slc50a1	Anp32b	Cryz	Hrk	Plk4	Nbn	Rab7	Zfp324	Tie1
	Tlk1	2610306M01Rik	Kcnh1	Rpl35	Gm14326	Dmrtc1a	Efna3	2810002D19Rik	Vps39	Ppp1cc	Gm14023	F3	Cited1	Pms2	Septin6	Rps27	Abitram	Stra6l	Rpl6	Gm6204	Ankrd6	Klf15	Fbl	Heyl
	Cybrd1	Cnbp	Hhat	Arpc5l	Zfp971	Xkrx	Ube2q1	Traf6	Zfp106	Vps29	Tmem230	Fnbp1l	Gm6206	Nptx2	Slc25a14	S100a13	Pappa	Atg4c	Trafd1	Tiparp	Nfx1	Rpusd3	Polr2i	Macf1
	Slc25a12	Tpt1-ps3	G0s2	Dync1i2	Zfp931	Tceal7	Ilf2	Trim44	Ttbk2	Diablo	Tasp1	Pde5a	Apex2	Agk	Enox2	S100a9	Cdk5rap2	Dnajc6	Acad10	Ctso	Dnai1	Washc2	Gm12758	Col8a2
	Itga6	Dynlt1-ps1	Cd34	Pdk1	Taf4	Acsl4	4930481B07Rik	Fjx1	Tubgcp4	Ran	Nxt1	Prss12	Mageh1	Ssbp1	Eola1	Tnfaip8l2	Rnf220	Pdzk1ip1	Hvcn1	Cd1d1	Slc25a51	Zfp422	Nosip	Phactr4
	Itga4	Fgfr1op2	Suv39h2	Sp3os	Psma7	Wnk3	Sema6c	Lmo2	Spg11	Zfp11	Abhd12	Camk2d	Elf2	Abcg2	Gpr50	Ensa	Ipo13	Zswim5	Dhx37	Crabp2	Stx17	Rassf4	Rcn3	Hnrnpr
	Cerkl	Sinhcaf	Cdnf	Ptprj	Pcmtd2	Phf8	Golph3l	Qser1	Shf	Ppp1r35	Nsfl1c	Zgrf1	Cog6	St3gal5	Pdzd11	St7l	Kdm4a	Hyi	Ap1s1	Nup210l	Rad23b	Depp1	Mphosph10	Eif4g3
	Nup160	Amn1	Sfmbt2	Acp2	Rp2	Usp51	Gpr89	Bdnf		Psmg3	Tm9sf4	Alpk1	Rfxap	Capg	Magt1	Rap1a	Ptprf	Col16a1	Zcwpw1	S100a8	Prpf4	Bid	Idh2	Ubr4
	Cat	Zfp28	Pfkfb3	Pex16	Araf	Spin2c	Rhoc	Fmn1	Kcnip3	Arpc1a	Cdk5rap1	Sgms2	Spart	Pcgf1	2810403D21Rik	Cd53	Hivep3	Tcea3	6330418K02Rik	A730011C13Rik	Megf9	Abcc9	Tmem126b	Crocc
	Lin7c	Zfp235	Rsu1	Syt13	Timp1	Acot9	Kcnc4	Aqr	Spef1	Mtif3	Epb41l1	Ssx2ip	Etfdh	Txnrd3	Morf4l2	Lamtor5	Pabpc4	Slc25a34	Get4	Ctsk	Lurap1l	9330104G04Rik	Dlg2	Plekhm2
	Grem1	Zfp60	St8sia6	Ttc17	Cfp	Pdha1	Strip1	Ccdc9b	Cenpb	Vps50	Tti1	Ptgfr	Fhip1a	Arl8b	Rnf128	Mcub	Oscp1	Tmem51	0610040B10Rik	Ctss	Dhcr24	Syne4	Gm5900	Pdpn
	Meis2	Zfp626	Apbb1ip	Iftap	Wdr44	Car5b	Alg14	Ino80	Rnf24	Bet1	Trp53rka	Nsmaf	Glmp	Mtmr14	Tsr2	Cisd2	Ncdn	Zfp933	Arpc1b	H2bc21	Shisal2a	Myh14	Rps13	Mfn2
	Fam98b	Zfp383	Mastl	Apip	Upf3b	Egfl6	Ints12	Rtf1	Smox	Ndufa4	Npepl1	Faxc	Tmem79	Cxcl12	Txlng	Ccne2	Zmym4	Cfap69	Ptcd1	Fcgr1	Mob3c	Fcgrt	Eri2	2510039O18Rik
	Thbs1	Tsg101	Pax8	Dnajc17	Nkap	Hey1	Ppa2	Mga	Slc23a2	Mkln1os	Ppp1r3d	Gm11914	Pmf1	Tapbpl	Siah1b	Il11ra1	Gmeb1	Napepld	Gm13835	Prkab2	Mmachc	Abcc8	Bub3	Klhl21
	Bub1b	Nipa2	Paxx	Zfyve19	Zbtb33	Pde7a	Hs2st1	Stard9	Ism1	Malsu1	Ss18l1	Epha7	Lamtor2	Eml2	Hccs	Glipr2	Slc9a1	Galnt11	Mrps33	Dclre1b	Tesk2	Tph1	Fadd	Rnf207
	Bahd1	Nipa1	Entr1	Vps18	Gria3	Mfn1	Bcl10	Trp53bp1	Thbd	Ggct	Mtg2	Pnrc1	Gba	Zfp111	Zfand1	Ptgr1	Zdhhc18	Cgref1	Pals2	Lrif1	Ctps	Abhd17c	Fuca2	Prdm16
	Adal	Rps13-ps2	0610009E02Rik	Lcmt2	Stag2	Pex5l	Pigk	Wdr76	Sox12	Rpl34-ps1	Adrm1	Ubap2	Adam15	Psmc4	Eif5a2	Dmac1	Clic4	Man2b2	Gm9794	Slc25a24	Lsm10	Ctsc	Cited2	Cdk14
	Eid1	Lamtor1	Agpat2	Zc3h8	Dcaf12l1	Lxn	Asph	Sema6d	Tpx2	Bola3	Ppdpf	Svep1	Pmvk	Dpy19l3	Prkci	Snapc3	Rcan3	0610040J01Rik	Mthfd2	Vav3	Stk40	Anapc15	Rwdd1	Paxip1
	Secisbp2l	Insc	Cacfd1	Chchd5	Hs6st2	Muc1	Tmem67	Usp8	Foxs1	Spr	Ppp1r3f	Fkbp15	Vps72	Pold1	Mrpl47	Cdkn2b	Zbtb40	Stbd1	Stambp	Ptbp2	Eva1b	Mapk3	Micu1	Rbm33
	Ap4e1	Ldaf1	Brd3	Gm56350	C430049B03Rik	Prpf3	Ube2j1	Trpm7	Snta1	Snrnp27	Plp2	Col27a1	Lysmd1	Zdhhc13	Ufm1	Gm12669	Fbxo42	Prkg2	Nat8f1	Arhgap29	Sh3d21	AI467606	Sumo3	Fosl2
	Ncaph	Echs1	Ralgds	Snrpb	AW822252	Wars2	Smu1	Anapc1	Cbfa2t2	Isy1	Atp6ap2	Adamtsl1	Gm16740	Lins1	Eif2a	Ppih	Dnajc16		Hmces	Fam241a	Hpca	Zfp747	Agpat3	Prr14l
	Itpripl1	Gm15536	Ttf1	Nop56	Zfp449	Slc22a15	B4galt1	Dnaaf9	Itch	Ccdc174	1810030O07Rik	Acer2	Prune1	Fam174b	Isg20l2	Ppie	Efhd2	Slc26a1	Ret	Syde2	Fabp3	9130019O22Rik	Cirbp	Fgfr3
	Snrnp200	Hebp2	Rapgef1	Cpxm1	Ints6l	Lrig2	Ubap1	A730017L22Rik	4930518I15Rik	Tmf1	Fundc1	Kank4	Pex11b	Wdr73	Cct3	Azin2	Mthfr	Pxmp2	Ccdc77	Srsf11	Extl1	Cfap119	Fam174c	Gm43860
	Mertk	Hddc2	Lrsam1	Ptpra	Rbmx	Mov10	Myorg	Atrn	Samhd1	Uba3	Uba1	Ror1	Ptgfrn	Sec11a	Jtb	Ccdc28b	Ube4b	Sdsl	M6pr	Chd7	Pafah2	Lhpp	Tbc1d15	Evc
	Cdc25b	Septin10	Mvb12b	Mrps26	Zic3	Stxbp3	Cntfr	Adissp	Src	Rad18	Steep1	Cachd1	Ddx20	Ramac	Scnm1	Trnau1ap	Pik3cd	Aldh2	Fkbp4	Nr4a3	Stmn1	Sirt3	Lgr5	Slc2a9
	Esf1	Vps26a	Rab14	Gpcpd1	Hmgb3	Palmd	Vcp	Bmp2	Snhg17	Camk1	Ube2a	Acot11	Clcc1	Eif3f	Cdc42se1	Med18	Rere	Hcar1	Cmas	Cavin4	Id3	Gm44732	Naca	Gm42528
	Flrt3	2610008E11Rik	Ggta1	Kiz	Zfp275	Cnn3	Tpm2	Plcb4	Emilin3	Clec4a2	Ndufa1	Mknk1	Slc30a7	Eef2k	Mrps21	Zfp593	Icmt	Psph	Zfp954	Rnf20	Iffo2	Mtrf1l	Cnpy2	Cc2d2a
	Zfp133-ps	Gm3055	Lhx6	Fkbp1a	Tmem47	Abca4	Clta	Slx4ip	Jph2	Grcc10	Lamp2	Mast2	Agl	Ebf3	Bola1	Rpl11	Cdk11b	Castor2	Clcn4	Slc44a1	Arhgef10l	Stx7	Zc3h10	Arap2
	Cd93	BC024063	Rbm18	Bcl2l1	Gk	Slc39a8	Fbxo10	Dzank1	Ube2c	1700101I11Rik	C1galt1c1	Gm12992	Larp7	Mtg1	Nras	Zfp991	Mib2	Eln	Tomm40	Fsd1l	Kazn	Enpp3	Mrps31	Atp8a1
	Napb	Hcfc2	Mbd5	Pdrg1	Zfx	Emcn	Xpa	Ninl	Snx21	Spx	Aifm1	Epb41	Manba	Mthfd1l	Mfsd14a	Miip	Noc2l	Pcolce	Nectin2	Tlr4	Dffa	Ncoa7	Plpp5	Kdr
	Sdcbp2	Mettl25	Lypd6	Raly	Spin4	Dnajb14	Nans	Csnk2a1	Zswim1	Rps9	Rbmx2	Ahdc1	Metap1	Rmnd1	Neurog2	Cenps	Cad	Col1a2	Zfp93	Scp2	Plch2	Ppil6	Mak16	Fras1
	Zfp341	Nap1l1	Rif1	Dynlrb1	Jpx	Cth	Erp44	Kif3b	Zmynd8	Isoc2a	Pabir2	Srrm1	Znhit6	Arfgef3	Tifa	Vamp3	Gtf3c2	Tmem106b	Plaur	Rnf11	Prkcz	Dcbld1	Mtmr7	Ptpn13
	Plcg1	Mdm2	Acvr1	Pigu	Cox7b	Decr1	Tex10	Trp53inp2	Stau1	Selenow	Mospd1	Luzp1	Acadm	Amd1	Casp6	Rpl22	Ift172	Podxl	Tmsb10b	Ybx1	Nadk	Sgpl1	Cbr4	Grk3
	Mybl2	Rxylt1	Marchf7	Acss2	Chmp1b2	Osgin2	Ecpas	Ncoa6	Znfx1	Tmem160	Smim10l2a	Fbxo44	Virma	Slx9	Ostc	Prxl2b	Depdc5	Akr1b1	Sptbn4	Gm12905	Abcb1a	Lss	Atp6v1b2	Wscd2
	Pabpc1l	Ptges3	Fap	Trpc4ap	Rps6ka6	Ripk2	Tmem268	Cep250	Kcnb1	Ppp5c	Ldoc1	Mtor	Rars2	Ndufs7	Gbp2	Mmp23	Ctbp1	Ephb6	Rps16	Tekt2	Sema3c	Col6a1	Ndufa13	Git2
	Slc2a10	Alg11	Galnt3	Uqcc1	Cldn34c1	Cpne3	Rraga	Phf20	B4galt5	Mill2	Vma21	Lrrc47	Ube2r2	Klf16	Kyat3	Ssu72	Nat8l	Gimap5	Fbxo27	Iqcc	Cd36	Tjp3	Ddx39a	Rnf10
	Ptpn1	Asah1	Spc25	Ergic3	Pcdh19	Wwp1	Txndc12	Dlgap4	Spata2	Snrpd2	Nsdhl	Ski	Sigmar1	Nfyb	Lmo4	Mxra8	Add1	Tigd2	Psmd8	Khdrbs1	Pus7	Washc4	Got2	Gm13830
	Ppp4r1l-ps	Slc25a4	Mettl5	Romo1	Sytl4	Rragd	Kti12	Ndrg3	Snai1	B9d2	F8a	Agrn	Zbtb5	Arhgap9	Usp33	Gatad1	Nop14	Podxl2	Pepd	Laptm5	Selenoi	Gpr182	Klhdc4	Taok3
	Edn3	Nat2	Ubr3	Cnbd2	Trmt2b	Aco1	Pik3r3	Gm14286	Cebpb	Zfp420	Pnck	Srpk2	Anks6	Dnajc14	Rabggtb	Fzd1	Tada2b	Aldh1l1	Pih1d1	A930004J17Rik	Slc5a6	Ikzf4	5830448L01Rik	Med13l
	Gm14399	Mmaa	Myo3b	Aar2	Armcx1	Bag1	Eri3	Ralgapb	Dpm1	Zfp14	Idh3g	Nos3	Invs	Snapc2	Ufl1	Cenpa	Adamts3	Hebp1	Dkkl1	Ythdf2	Lrpap1	3930402G23Rik	Tspan14	Atxn2
	Tcea2	Vps35	Rpl9-ps7	Tgif2	Armcx3	Galt	Med8	Ppp1r16b	Tshz2	Pdcd2l	Emd	Mapre3	Msantd3	4931415C17Rik	Rngtt	Haus3	Golga3	Eps8	Nucb1	Snhg3	Ppp2r2c	Rab20	Rpgrip1	Sh2b3
	Dgkk	Siah1a	Mettl8	Rab5if	Tceal1	Stoml2	Ppt1	Zfp335os	Zfp217	Gm32031	Actr3-ps	Nsd2	4933430I17Rik	Rnf170	Smim8	Bloc1s4	Ep400	Bmal2	Lysmd4	Rsrp1	Rab28	Atp7b	Rec8	Ift81
	Prickle3	Cnep1r1	Metap1d	Manbal	Slc25a53	Frmpd1	Inpp5b	Ncoa3	Bcas1	Tm2d3	Dmd	Atp10d	Tle1	AI429214	Chmp5	Cd38	2900026A02Rik	Dennd5b	Prcp	C1qb	Sepsecs	Gsr	Dok2	Camkk2
	Mid1ip1	Gm8730	Agps	Blcap	Pwwp3b	Abca1	Gnl2	Ptgis	Dido1	Mrpl46	Eif2s3x	Lrrc8b	Mtap	Dctd	Melk	Rpl9	Cmklr1	Apoe	Spcs2	C1qc	Rassf6	Vegfc	Gpr180	AI480526
	Med14	Nae1	Ccdc141	Rprd1b	Col4a5	Ctnnal1	Trappc3	Peds1	Clcn5	Gm15506	Apoo	Gak	Jun	Msmo1	Trmt10b	Guf1	Kctd10	Bcam	Mrpl48	C1qa	Enoph1	Pgpep1	Fbxl12os	Kntc1
	Ocrl	Rps26-ps1	Itprid2	Tgm2	Alg13	Inip	Stx12	Ripor3	Ccdc120	Thap12	Gspt2	Ulk1	Ak4	Isyna1	Trmo	Hopx	Pxn	Egln2	Gde1	Znf41-ps	Sparcl1	Rab3a	Pin1	Ccdc92
	Elf4	Cfdp1	Gm13680	Oser1	Eif1ax	Kdm4c	Gm13033	Rbm38	Tfe3	Rps3	Las1l	Ttc28	Gm12715	Tmem38a	Tgfbr1	Uba6	Gcn1	Gdpgp1	Iqck	Zfp982	Zfp1007	Ifi30	Tmem218	Zfp664
	Firre	2810013P06Rik	Tnks1bp1	Pkig	Rai2	Lrrc42	Hmgn2	Stx16	Was	Zbed5-ps	Foxo4	Bcl7a	Ssbp3	Gm2225	Rasef	Mob1b	Fbxo21	Tmem135	Ctf1	Smim1	Gm42595	Hhip	Oaf	Stx1a
	Phf6	Anxa7	Pacsin3	Dnttip1	Bmx	Osbpl9	Aunip	Zfp970	Cybb	Far1	Pbdc1	Mlxip	Tmem59	Gm4890	Junos	Dck	Naa25	Mogat2	Bckdk	1500002C15Rik	Ankrd13a	Asf1b	Rnf26	Rasa4
	Ids	Pde12	Atg13	Zswim3	Piga	Eps15	Syf2	Gm14403	Kdm6a	Rexo5	Timm8a1	Gtf2ird1	Ndc1	Fto	Efcab7	Spp1	Tctn1	Slco2b1	Tial1	Krit1	Rab35	Gpt2	H2ax	Trim56
	Mamld1	Timm23	Prdm11	Pltp	Mospd2	Efcab14	Eloa	Chrna4	Zfp182	Nsmce1	Rpl36a	Thsd7a	Cc2d1b	Amfr	Leprot	Rpl5	Zcchc8	Neu3	Nsmce4a	6030443J06Rik	Bicdl1	Pllp	Rps25	Trip6
	Mtm1	Glud1	Accs	Slc35c2	Fancb	Lurap1	Ddost	Slc2a4rg-ps	Igsf1	Pstk	Bex3	Gcc1	Ttc39a	Ciao2b	Ift25	Dr1	Vps37b	Olfml1	Edrf1	Tomm7	Vps33a	Car7	Bud13	Rac1
	Bgn	Hnrnpc	Gm13889	Elmo2	Tmsb4x	Cited4	Pink1	Dnajc5	Pcyt1b	Eef1akmt2	Nup62cl	Ahcyl2	Dmrta2	Pard6a	Orc1	Chek2	Cdk2ap1	Ric3	Bccip	Hycc1		Cbfb	Etfa	Usp42
	Pdzd4	Psme2	Itpa-ps1	Trp53rkb	Tlr7	Rlf	Cda	Porcn	Amer1	Glrx3	Maged2	Exoc4	Faah	Utp4	Tmem69	Chchd2	Stx2	Qprt	Rplp2	Klhl7	Rflna	Phaf1	Pdcd7	Lmtk2
	Hcfc1	Gmpr2	Nat10	Cse1l	Rbis	Mfsd2a	Sdhb	Bcor	Med12	Psmd13	Gnl3l	Trim24	Lrrc41	Ist1	C530005A16Rik	Lamtor4	Adgrd1	Mgmt	Katna1	Gm10221	Vkorc1l1	Lcat	Pigbos1	Rnf6
	Pola1	Zmym5	Tcp11l1	Slc9a8	Ythdf3	Zmym1	Necap2	5730405O15Rik	Zmym3	Hras	Fgd1	Casp2	Ipp	Zfp821	Trit1	Rsph10b	Sfswap	Sigirr	Ginm1	1700096K18Rik	Agfg2	Nqo1	Tent5a	Katnal1
	Arhgef9	Ska3	Ccdc73	Rnf114	Gyg	Fndc5	Gm20707	Elk1	Phka1	Cd151	Hsd17b10	Arhgef5	Akr1a1	Vac14	Akirin1	Ccz1	Clip2	Dhcr7	Enpp1	Mrpl33	Zscan21	Ap1g1	Mrps22	Gng11
	Slc7a3	Zdhhc20	Elp4	Mocs3	Tbl1xr1	Sync	Exosc10	Thoc2	Ftx	Rgs17	Ribc1	Zfp282	Mycl	9430091E24Rik	Adprs	Bri3	Eif4h	Echdc1	Ddx50	Yes1	Zfp113	Marveld3	Aste1	Cttnbp2
	Rtl5	Nufip1	Fibin	Cstf1	Naaladl2	Tinagl1	Park7	Sash3	Armcx5	Abracl	Prdx4	E230016M11Rik	Rragc	1700030J22Rik	Gja4	Gm19719	Baz1b	Gm20300	Dna2	Grk4	Pdgfa	Meak7	Nprl2	Wasl
	Chic1	Ccdc122	Aven	Ogfr	Fndc3b	Mecr	Dnajc11	Rtl8c	Capn6	Rps12	Map3k15	Polr1a	Phc2	Tcf25	Ptp4a2	Medag	Cux1	Smpd2	Tpgs1	Msantd1	Tmem130	Cyba	Amigo3	Fam180a
	Atrx	Dnajc15	2700033N17Rik	Arfgap1	Tnik	Crybg2	Morn1	Slc6a8	Ubqln2	Smpdl3a	Gm7331	Atoh8	Yars	Kctd6	Snhg12	Gm20559	Ache	Pcbd1	Mbd3	Htra3	Slc7a1	Rab4a	Arih2	Luc7l2
	Tlr13	Ndfip2	Gpr176	Arfrp1	Rpl22l1	Fam110d	Faap20	Irak1	Rps6ka3	2310011J03Rik	Rbbp7	Tcf7l1	Bsdc1	Actr8	Atp5if1	Sdhaf3	Mospd3	Macroh2a2	Hmg20b	Ncapg	Peg10	Acta1	Tbc1d10a	Tbxas1
	Hmgn5	Tm9sf2	Knstrn	Pim2	Skil	Paqr7	Sdf4	Flna	Gask1b	Oaz1	Syap1	Dnah6	Hdac1	Il17rb	Pnrc2	Umad1	Nyap1	Hkdc1	Dohh	Mthfd2l	Fam3c	Tsnax	Cct4	Gimap4
	Tspan6	Cep57	Ivd	Ebp	Ttc14	Mtfr1l	Cyp51	Gdi1	Glrb	Timm13	Ofd1	Pdzrn3	Tmem39b	Pnp	Zfp993	Zfp800	Ap4m1	Pbld2	Ncln	Mir703	Stmp1	Map10	Rnf145	Particl
	Cstf2	Thyn1	Knl1	Uxt	Bltp1	Asap3	Abcf2	Pls3	Sh3d19	Matk	Tceanc	Srgap3	Smpdl3b	Mdp1	Ctnnbip1	Chchd3	Trappc14	Ipmk	Zfp938	Pop5	Jazf1	Ankrd28	Jmjd4	Ctnna2
	Hnrnph2	Il18	Spint1	Cul4b	Cetn4	H6pd	Eif2b4	Msn	Etv3	Osbpl8	Gm8797	Il17rc	Gpn2	Nop9	Rer1	Ift56	A430033K04Rik	Susd2	Metap2	Cit	Usp39	Ogdhl	Med31	Wnt7a
	Armcx4	Sdhd	Exd1	Fam3a	Bbs12	Vwa1	Supt7l	Taf1	Nes	Phlda1	Mrps28	Fbxl14	Sh3bgrl3	Sdr39u1	Cldn12	Fmc1	Adap1	Gstt1	Ndufa12	Hspb8	Tmem150a	Prxl2a	Tlcd3a	Slc6a6
	Mid2	Ciao2a	Oip5	Ercc6l	Nudt6	Dbf4	Tmem129	Nhsl2	Mef2d	5330438D12Rik	Tpd52	Ptms	Alpl	Chrna2	Steap1	Ndufb2	Micall2	Col6a2	Pawr	Rsrc2	Rnf181	Rnase4	Tada2a	Prickle2
	Ammecr1	Bnip2	Nusap1	Rps4x	Slc7a11	Rundc3b	Tacc3	Hdac8	Khdc4	Mdm1	Myef2l	Arhgdib	Hp1bp3	Uchl3	Sri	Ezh2	Ints1	Lrrc3	Mettl1	Ncf1	Dysf	Ift88	Ptrh2	Adamts9
	Huwe1	Tmod3	Tyro3	Rlim	Lhfpl6	Abcb1b	Mfsd10	Uprt	Ash1l	Gls2	Mtfr1	Ints13	Mul1	Atg4d	Tmem128	Rarres2	Mafk	Smim24	B4galnt1	Lat2	2310040G24Rik	Rcbtb1	Fbxo47	Frmd4b
	Kantr	Cyb5r4	Ehd4	Vcp-rs	Tm4sf1	Fam185a	Wdr1	Brwd3	Hcn3	Myl6	Nceh1	Tmtc1	Akr7a5	Esam	Fbxl5	Tra2a	Brat1	Gas2l3	Nxph4	Stag3	Gata2	Ephx2	Nkiras2	Rasgef1a
	Klf8	Ackr4	Cdan1	Atg4a	Pfn2	Slc4a2	Lias	3632454L22Rik	Scamp3	Bloc1s1	Mynn	Cacng7	Gm13127	Trappc4	5730480H06Rik	Pole4	Sdk1	Socs2	Cd63	Ubl3	Slc25a26	Gpalpp1	Acbd4	Ankrd26
	Sh3kbp1	Rhoa	Serinc4	Tspyl2	Tsc22d2	Wdr86	Ppat	Gprasp1	Pbxip1	Coprs	Sec62	Ppp1r12c	Tnfrsf1b	Tmem25	Smim14	Dok1	Ap5z1	Grtp1	Trappc5	Samd9l	Eogt	Ggact	Fam20a	Ncapd2
	Adgrg2	Fbxl2	Mfap1b	Gm9762	Mbnl1	Spon2	Srp72	Tbc1d8b	Ubap2l	Golga7	Gnb4	Tnni3	Pex14	Timm8b	Dancr	1600020E01Rik	Tnrc18	Nek3	Ing1	Gm44250	Slc6a1	Sesn3	Baiap2	Foxm1
	Cdkl5	Azi2	Frmd5	Tmem131l	Rap2b	Sh3tc1	Hmgn2-ps1	Rbm41	Dennd4b	2500002B13Rik	Actl6a	Ppp6r1	Pgd	Commd4	Helq	Asprv1	Zfp316	Slc25a15	Gpat4	Smim30	Syn2	Sc5d	H2bc4	Clec2d
	Pir	Ss18l2	Shc4	Prcc	Dhx36	Ablim2	Uso1	Alas2	Gatad2b	Klhl2	Ndufb5	Zfp579	Clstn1	Stoml1	Rpap2	Lsm3	BC030343	Acsl1	Lsm4	Mdfic	Slc6a13	Apoa1	H1f2	Nlrp5-ps
	Vegfd	Zfp105	Galk2	1700113A16Rik	Lekr1	Tbc1d14	Crlf2	9530051G07Rik	Tchh	Rex1bd	Dcun1d1	Meis3	Gpr157	Sh3bgrl2	Tmed5	Rad52	Zdhhc4	Rasd2	Mrpl34	Hilpda	Gm5112	Poglut3	Mboat1	Strn4
	Arhgap6	1110059G10Rik	Sppl2a	Ssr2	Ift80	D5Ertd579e	Ankle2	Kctd12b	Rfx5	Zfp617	Afg2a	Dact3	Nol9	Rwdd2a	Atp5me	Apobec1	Cnot4	Hook2	Mvb12a	Agbl3	Lpcat3	Hykk	Ssr1	Hif3a
	Zbtb10	Sacm1l	Dusp2	Syt11	Kpna4	Rell1	Mlec	Phka2	Pias3	Orc6	Ndufc1	Cic	Gabrd	Me1	Rpl37rt	Clec7a	Creb3l2	Cx3cl1	Rab8a	Mtpn	Scnn1a	Fem1b	Skic3	Nova2
	Zfp704	Upp1	Fahd2a	Dap3	Pdcd10	Limch1	Rasal1	Prps2	Notch2	Gm2694	Rab33b	Lgals4	Ints11	Rab6b	Rplp0	2810454H06Rik	Zfp783	Nob1	Fam32a	AI854703	Tigar	Slc17a5	Serf1	Opa3
	Car2	Ppp3r1	Zfp661	Krtcap2	4930579G24Rik	Dcun1d4	Snrnp35	Bhlhe22	Man1a2	Tmem208	Nhlrc3	Kmt2b	Gm6560	Atp2c1	Gpn3	Isoc2b	Zfp746	Spata33	Gm17435	Mindy4	9330102E08Rik	Ibtk	Gtf2h2	Zfp180
	4632415L05Rik	Pno1	Mall	Dpm3	Pdgfc	Usp46	Atp6v0a2	Pld1	Igsf3	Gm10073	Frem2	Atf5	Tmub1	Hyal1	Dnah10	Nat14	Krba1	Agt	Tbc1d9	Serbp1	Styk1	Bsn	Sox11	Atp1a3
	Mecom	Pnpt1	Bub1	Flad1	Gucy1b1	Rufy3	Ubc	Zmat3	Dennd2c	Nip7	Exosc8	Ap2a1	Agap3	Itga9	Cct6a	Ccdc106	Scrn1	Thrb	Cacna1a	Gcfc2	Gm15706	Gpd1l	Dnajb9	Pou2f2
	Gm37123	Bod1	Bcl2l11	Cks1b	Tlr2	Art3	Mmp17	Usp13	Trim33	Psmd7	Alg5	Cpt1c	Hadha	Wdr48	Sbds	Exosc5	Elmod3	Il17rd	Fbxw9	Actg2	Klhl42	Ddc	Srp54a	Zfp36
	Ccna2	Ttc1	Sirpa	Hax1	Tmem154	Nup54	Nipsnap2	Zfp267	Hipk1	Mphosph6	P2ry1	Gm20457	Agbl5	Tcaim	Serpine1	Blvrb	Hk2	Sfmbt1	Wdr83	Dusp11	Tsen34	Irgm1	Sec23a	Zfp84
	Fat4	Canx	Pank2	Gm53012	Anp32e	Cds1	Tmem248	Fgf2	Ap4b1	Gins2	Mme	Fan1	Emilin1	4921536K21Rik	Mblac1	Sertad3	Dctn1	Itih3	Gm10638	Tia1	Sbk3	Rnf130	Rps29	Gramd1a
	Pcdh18	Cops3	Mkks	Slc39a1	Phtf1os	Tgfbr3	Bcl7b	Hspa4l	Rsbn1	Emc8	Slc33a1	Asb7	Abhd1	Psme2b	Zfp68	Sertad1	Aplf	Sh3bp5	Psme3ip1	Kbtbd8	Zfp784	Anxa6	Fut8	Gm33989
	5031434O11Rik	Ttc19	Jag1	Tdrkh	Dram2	Evi5	Prkrip1	Naa15	Phtf1	Banp	Gmps	Arrdc4	Mpv17	Rufy1	Cox19	Zfp780b	Xpc	Cryl1	Cfap20	A2m	Slc1a5	Slc47a1	Rdh12	Cd33
	Proser1	Ift20	Macrod2	Psmd4	Rbm15	Dipk1a	Mepce	Postn	Inka2	Tomm20	Ssr3	Zfp710	Snx17	P4ha2	Pdap1	Tyrobp	Brpf1	Atp8a2	Dus2	Klrg1	Pnma8b	Tm4sf5	Med6	Snrnp70
	Dclk1	Vmp1	Bfsp1	Mllt11	Gpsm2	Pigg	Zfp157	Supt20	Atxn7l2	Rpl15	Mlf1	Kctd21	Maea	Iba57	Gtf3a	Rps12-ps4	Cand2	Msra	Vps4a	C3ar1	Gpr4	Rap1gap2	Npc2	Rasip1
	Med12l	Mrps23	Polr3f	Cers2	Cdc14a	Cplx1	Sun1	Ccnl1	Col11a1	Ube2e2	Gfm1	Myo7a	Letm1	Wnt9a	B3glct	Pdcd5	Ift122	R3hcc1	Rfwd3	Eno2	Rtn2	Vtn	Isca2	Akap13
	Arhgef26	Utp18	Rin2	Tars2	Dbt	Fgfrl1	Nudt1	Smc4	Gm43254	Saysd1	Nmd3	Wnt11	Nelfa	Zkscan17	Sem1	Zfp141	Kdm5a	Abcc4	Zfp1	Rad51ap1	Zfp574	Bcas3	Sptlc2	Anpep
	Rarres1	Mlx	Ralgapa2	Aph1a	Adh7	4930522L14Rik	Cpsf4	Serpini1	Mob3b	Mrps16	Tmem144	Gdpd5	Zbtb49	Tvp23b	C1galt1	Zfp715	Il17ra	Smco4	Gabarapl2	Smim10l1	Cyp2s1	Grb7	Tdp1	Rccd1
	B3galnt1	Ccdc43	Tbc1d20	Rbm8a	Tspan5	Sppl3	Rpl21	Fnip2	Rigi	Dph3	Plrg1	Fam168a	Ube2k	Zkscan6	Parp12	Zfp719	Bcl2l13	Exph5	Cenpn	Lockd	Paf1	Igfbp4	Atg2b	Crtc3
	Rapgef2	Psmd12	Trib3	Wdr3	Gbp7	Dynll1	5930430L01Rik	Kirrel	Dnajb5	Styx	Fbxw7	Atg16l2	N4bp2	Ntn1	Fam221a	Klk8	Phc1	Islr	Cox4i1	Mgp	Fbxo17	Kpna2	Siva1	Mex3b
	Gucy1a1	Wdr45b	Ccm2l	Trim45	Ccn1	Gatc	N4bp2l1	Hdgf	Pigo	Socs4	Rps3a1	Scube2	Tec	Borcs6	Cycs	Bax	Fam234b	Loxl1	Map1lc3b	Bicd1	Zfp568	Abca8a	Maf1	Il16
	Map9	Akr1e1	Hck	Bcas2	Ctbs	Rilpl1	Pot1a	Rusc1	Rgp1	Psmb5	Iqgap3	Zfp143	Pdgfra	Wrap53	Skap2	2900076A07Rik	Plekha5	Rasl12	Aprt	Pglyrp1	Wtip	Trim47	Hsf1	E230029C05Rik
	Sfrp2	Wdr37	Asxl1	Cyb561d1	Prkacb	Rabgef1	D630045J12Rik	Clk2	Tmem8b	Dhrs4	Mtx1	Irag1	Kit	Arrb2	Lsm5	Rab6a	Eps8l1	Usp3	Trappc2l	Pafah1b3	Garre1	Slc25a10	Dgat1	Usp35
	Trim2	Psma2	Procr	Psrc1	Gm10288	Rasl11a	Cul1	Entrep3	Ugcg	Micu2	Mrpl9	Parva	Scarb2	Timm22	Herc3	Trim34a	Zfp628	Mthfs	Abcb10	Zfp607b	Cebpa	Pcyt2	Fbxl6	Rnf169
	Ubqln4	Tdp2	Mmp24os1	Taf13	Dnajb4	Lnx2	Npy	Gm43737	Ptbp3	Pdlim2	Pi4kb	Sox6	Tmem150c	Rpl23a	Kdm3a	Trim30a	Zfp444	Ctsh	2810004N23Rik	Eid2	Plekhf1	Rac3	Zftraf1	Tnrc6a
	Efna4	Serpinb9	Rbm12	Prmt6	Fubp1	Ube2h	Reep1	4632404H12Rik	E130308A19Rik	Dcun1d5	Vps45	Atxn2l	Sec31a	Poldip2	Mrpl35	Mrpl17	Bbc3	Plscr2	Pdhb	Lgals7	Plekha4	Dcxr	Mfsd3	Arhgap17
	Gm15417	Gm7240	Myl9	Dph5	Gm43858	Plxna4	Wbp1	She	Snx30	Spc24	Slc16a1	Setd1a	Acads	Tubd1	Ggcx	Spon1	Fkrp	Pls1	Fhit	Spred3	Dbp	Akr1c19	Txn2	Zkscan2
	Pygo2	Platr25	Soga1	Gm4332	Ankrd13c	Slc13a4	Tex261	Rab13	Zfp618	Pigyl	Ahcyl1	Mki67	Coq5	Scpep1	Mat2a	Gm15500	Irf2bp1	Spsb4	Appl1	Ppp1r14a	Sult2b1	Idi1	Rps19bp1	Rabep2
	Creb3l4	Zfp429	Rpn2	H2az1	Ubxn2b	Zc3hav1	Pradc1	Riiad1	Whrn	Herpud2	Gstm5	Pwwp2b	Suds3	Cwc25	Nagk	1110004F10Rik	Dmwd	Glyctk	Gch1	Fxyd5	Hps5	Sugct	Tmem186	Nupr1
	Crtc2	Ube2ql1	Top1	Adh5	Tox	Adck2	C87436	Snx27	Nfib	9430081H08Rik	Gstm4	Inpp5a	Vsig10	Gosr2	Eif4e3	Dctpp1	Smg9	Abhd14b	Pck2	Fxyd1	Snrpn	Elovl2	Bfar	Taok2
	Pip5k1a	Hmgcr	Zhx3	Gtf2b	Car8	Gimap8	Rpn1	Pogz	Zdhhc21	C030014I23Rik	Rtca	H19	Fbxw8	Amz2	Shq1	Pycard	Megf8	Cish	Emc9	Nudt19	Mtmr10	Dtnbp1	Nrros	Rnf40
	Arnt	Mtrex	Gm45447	Miga1	Clvs1	Gimap6	Zxdc	E330034L11Rik	E130102H24Rik	Pts	Slc35a3	Ust	Rbm19	Pgs1	Trnt1	Ikzf5	Ccdc97	Slc26a6	Ipo4	Zfp788	Mcee	Mylip	Sema5b	Stx4a
	Lix1l	Rhob	Gm11451	Lrrc40	Cfap418	Igf2bp3	Gpr27	Rprd2	Dab1	Rcn2	Abcd3	Map3k5	Rph3a	Txndc5	Crbn	Adam8	Hnrnpul1	Entpd3	Tinf2	Rpl13a	Mfge8	Gmpr	D16Ertd472e	Pidd1
	Bcl9	Strn3	Srsf6	Uba52rt	Ndufaf6	Tril	Setmar	Magi3	Cyb5rl	Gm2296	Dnttip2	Map7	Erp29	Bloc1s5	Rpl36-ps12	Fuom	Dyrk1b	Clint1	Shisa2	Emp3	Ap3b2	Kif27	Sod1	Syne1
	Hmgcs2	Ap4s1	Stk4	Fsbp	Pdp1	Adcyap1r1	Arpc4	Gm43071	Echdc2	Tipin	Gm4617	Traf3ip2	Pheta1	Fbxl21	Ogg1	Ifitm1	Plekhg2	Slc36a1	Mipep	E2f8	Stard5	Qng1	Ets2	Tet1
	Ngf	Mbip	Neurl2	Coq3	Rbm12b2	Ccser1	Wnt5b	Ampd2	Zfyve9	Rps27l	Hadh	Mical1	Rad9b	Rmi1	Hnrnpf	Ifitm3	Lrfn1	Zfp286	Gtf2f2	Tubgcp5	Relt	Naip2	Psmg1	Ccdc6
	Ppm1j	Prps1l3	Cd40	Fam219a	Rbm12b1	Chmp3	Gapdh	Wdr47	Nrdc	Rnf7	Cyp2u1	Cdh23	Anapc7	Ccnh	Emg1	Cd81	Sirt2	Cxcl16	Prkcsh	Snhg14	Pgap2	Gm49327	B230307C23Rik	Icosl
	Gm42659	Mgat2	Gnasas1	Ccl27a	Cibar1	Gmcl1	Ltbr	Bcar3	Cdkn2c	Abhd14a	Aimp1	Slc29a3	Orai1	Cdk7	Itfg2	Stx11	Zfp146	Aldoc	Dpy19l1	Ndn	Smpd1	Pygl	Supt3	Shc2
	Cttnbp2nl	Pole2	Gnas	Fancg	Triqk	Anxa4	Ndufa9	Synpo2	Trabd2b	Rrp9	Mttp	Unc5b	Tmem120b	Slc30a5	Ptpro	Arhgap18	Capns1	Cltc	Rexo2	Mkrn3	Arfip2	Papln	Cdc5l	Gm47163
	Ovgp1	Tmx1	Fam217b	Creb3	Ggh	Mgll	Bcat1	Ank2	Foxj3	Cyb561d2	Trmt10a	Adamts14	Hip1r	Trappc13	Dera	Cenpw	Wdr62	Trim25	Rpl10-ps3	Chaserr	Galnt18	Entpd5	Slc29a1	Gzmm
	Amigo1	Actr10	Nudt11	Gm12481	Tstd3	Itpr1	Rassf8	Tet2	Rhbdl2	Tusc2	Eif4e	Eif4ebp2	Mtrfr	Mocs2	Mgst1	Nt5dc1	Proser3	Cdc6	Pih1d2	Btbd1	Fgfr2	Dlst	Klhdc3	Abca7
	Vcam1	Timm9	Usp27x	Gne	Manea	Tatdn2	Bhlhe41	Bdh2	Cdca8	Rpsa	2410004B18Rik	Hk1	Kmt5a	Cpsf3	Med21	Fam229b	Gm15545	Rab5c	Cfap68	Hdgfl3	Stk32c	Dglucy	Cnpy3	Arhgap45
	Trmt13	Eif2s1	Syp	Grhpr	Bach2	Vgll4	Tfpt	Ppp3ca	Thrap3	Higd1a	Gng5	Gnaz	Rilpl2	Taf1b	Mrps35	Ccdc138	Prr12	Stat5b	Psma4	Sh3gl3	Ap2a2	Nup155	Colec12	Mex3d
	Gm43300	Plek2	Gripap1	Dcaf10	Topors	Slc2a3	Tmc4	1110002E22Rik	Ago4	Mrps24	Fpgt	Mcm3ap	Tmed2	Rnaseh1	Gm45104	Slc25a16	Trpm4	Brca1	Gramd2a	Saxo2	Lsp1	Prlr	Rnf14	Tle2
	Gm42664	Pigh	Wdr13	Tstd2	Tomm5	Crebl2	Usp29	Pdlim5	AU040320	Rps15a-ps6	Zranb2	Adarb1	Ddx55	Eipr1	Ercc1	Sirt1	Gys1	Ace	Calml4	Nox4	Tnnt3	Otulin	Rpl17	BC025920
	Gclm	Gm20337	Xk	Ncbp1	Nipsnap3b	Ldhb	Fbxo46	Gbp3	Sfpq	Gm11992	Ptger3	Cbarp	Bri3bp	Slc39a9	Zfp974	Gpx4	Gm10252	1810010H24Rik	Smad6	Hikeshi	Ppfia1	Rida	Txnl4a	Txnrd1
	Ap1ar	Ptgr2	Rpl3-ps1	Tmeff1	Hsdl2	Etfbkmt	Gemin7	Sh3glb1	Gm12940	Dnaaf10	Rps20	Tle5	Slc15a4	Pcnx	Gmfg	Uqcr11	Odad1	Abca8b	Map2k1	Ddias	Rab32	Ncald	Frat2	Lta4h
	Nfkb1	Lin52	Maob	Slc31a1	Cntln	Mboat7	Zfp94	Nexn	Zscan20	Commd1	Chchd7	Abtb3	Mdh2	Ahsa1	Zfp566	Izumo4	Synm	Kcnj16	Pik3r4	Pgm2l1	Ltv1	Mal2	Hps6	Mbd6
	Gm17501	Eif5	Gm14539	Atp6v1g1	Klhl9	Epn1	Ethe1	Plag1	Zfp362	Chac2	Bpnt2	Timp3	Hspb1	Gm6863	Cox7a1	Plekhj1	Vps33b	Foxj1	Sema3f	Hbb-bs	Slc2a12	Naprt		Zbtb39
	Ddah1	Gm10250	Rbm10	Pars2	Plaa	Zfp772	Snrpa	Pnisr	Trim62	Snrnp25	Fam110b	Nt5dc3	Polr2j	Cthrc1	Cox6b1	Lsm7	Furin	Nqo2	Nicn1	Trim12a	Lama2	Irak4		Timeless
	Ttll7	Ttc33	Lonrf3	Tceanc2	Cyp2j6	Ehd2	Zfp59	Mdn1	S100pbp	Nudcd2	Sdcbp	Scyl2	Sh2b2	Ntaq1	Uri1	Gadd45b	Iqgap1	Rnf144b	Tcta	Timm10b	Rhobtb1	Twf1		Gdf11
	Zzz3	Rpl15-ps6	Nkrf	Czib	Usp1	Cadm4	Med29	Zfp292	Zbtb8b	Gm12174	Rab2a	Tmcc3	Plod3	Zfat	AW146154	Mrpl54	Zfp592	Zfp346	Slc25a20	Adm	Slc16a9	Fgd4		Rdh5
	Rad54b	Fyttd1	Tmem255a	Bend5	Dnai4	Rinl	Hnrnpl	Dcaf12	Srsf4	Zfp354c	Rmdn1	Atp2b1	Taf6	Ppp1r16a	Etfb	AU041133	Ucp2	Glrx	Stt3b	Ampd3	Gng7	Serpind1		Ctxn1
	Usp45	Sec22a	Apln	Gpbp1l1	Map3k6	Ech1	Zfp939	Unc13b	Sesn2	Uqcrq	Ccnc	Slc35e3	Cnpy4	Fam118a	Josd2	1500026H17Rik	Arap1	Hapln1	Cmc1	Eif4g2	Mfsd12	Snap29		Rasa3
	Casp8ap2	Cfap91	Zfp280c	Prdx1	Pla2g5	Map4k1	Rras	Npr2	Ptafr	Hint1	Ndufaf4	Dyrk2	Mrm2	Ttc38	Saal1	Actr6	Fhip1b	Hmgcs1	Myrip	Rras2	Msrb3	Lztr1		Gm17491
	4933421O10Rik	Slc35a5	Gm14586	Toe1	Fbxo2	Dmkn	Prrg2	Rnf38	Eya3	B9d1	Slc35a1	Rassf3	Chst12	Arsa	Spty2d1	Dcn	Ppfibp2	Lpin1	Exosc7	Plk1	Slc16a7	Tango2		Rab11fip1
	Tln1	Abhd10	Hprt	Mutyh	Tardbp	Lsr	Grwd1	Zcchc7	Xkr8	2810001G20Rik	Aptx	Srgap1	Gna12	Tmem106c	Fancf	Ptprr	Usp47	Gm49760	Lztfl1	Prkcb	Rbms2	Etv5		Nrg1
	Reck	Pcnp	Xlr	Eif2b3	Steap2	Chst8	Kdelr1	Smc2	Themis2	Rangrf	Elp1	Lrig3	Rbak	C330013E15Rik	1700112J16Rik	Ndufa4l2	Mical2	Snx13	Limk2	Coro1a	Cs	Cldn1		Pdlim3
	Shb	Tomm70a	Slc9a6	Tmem53	Dmtf1	1600014C10Rik	Tmem143	Zfp462	Wasf2	Psmb6	Epb41l4b	Lrp1	Cyth3	Acvrl1	Rpl17-ps10	Prim1	Bmal1	Tspan13	Ccdc117	Itgal	Suox	Ccdc80		Mast3
	Ptpn3	Get1	Fmr1	St3gal3	Cacna2d1	Bcat2	Htatip2	Klf4	Nipal3	Mir22hg	Txn1	Tmco3	Zscan25	Trap1	Ap3s2	Coq10a	Gsg1l	Snx6	Rab1a	Itgam	Fcor	Clic6		Cherp
	C630043F03Rik	Wtap	Styx-ps	Elovl1	Fgl2	Arpin	Mrps11	Akna	E2f2	Tlcd2	Alad	Upf3a	Usp12	Vasn	Mesd	Zfp958	Xpo6	Slc38a6	Igtp	Rgs10	Dcun1d2	Glp1r		Nkd1
	Haus6	BC002059	Xlr3b	Slc2a1	Gm15421	Sema4b	Cib1	Trim32	Zfp46	Gm12338	Pole3	Thsd1	Flt1	Pkp2	Rab30	Ankrd10	Sbk1	Acot4	Rnf187	Nkx6-2	Erlin2	Msh5		Rbl2
	Dennd4c	Zfp960	Dnase1l1	Zfp691	Rpl17-ps5	Ankrd42	Gm7964	Ptprd	Wnt4	Gm11423	Rps6	Adgra2	Rfc3	Parp9	Clns1a	Erich1	Spns1	Acot6	Rasd1	Pgghg	Purg	H2-Q2		Ogfod1
	Focad	Riok2	Mtcp1	Kcnq4	Kmt2e	Tsku	Gm15501	Ttc39b	Hspg2	Nle1	Alg6	Mfhas1	Sgce	Gtf2e1	Stard10	Gm10699	Sgf29	Lgmn	Drc3	Tspan4	Mtus1	Mpp7		Arl2bp
	Hacd4	Zfp947	Prrg1	Nfyc	Rnf32	Uvrag	Ndufc2	Mysm1	Usp48	Rnft1	Jak1	Pcm1	Ica1	Gpr156	AV356131	Rpl19-ps11	Mvp	Rian	Prpsap2	Esr1	Pbx4	Greb1l		Dync1li2
	Tek	Zfp944	Tab3	Zmpste24	Dhx15	Folr1	Pold3	Dock7	Kif17	Gm11478	Lepr	Irf2	Tes	Gramd1c	Lyrm1	Gm21811	Zfp553	Amn	Tmem220	Sgk1	Tmem59l	Nrep		Terb1
	Raver2	Thoc6	Klhl15	Ndufs5	Pgm2	Stim1	Folr2	Pde4b	Camk2n1	Arl5c	Mier1	Stox2	Tnpo3	Tfb1m	Ppp4c	Vps36	1700008J07Rik	Dab2	Eif5a	Arg1	Crlf1	Aldh7a1		Phlpp2
	Plpp3	Cenpq	Zc4h2	Pou3f1	Klhl5	Nrip3	Rhog	Zyg11b	Atp13a2	Rdm1	Ttc4	Sh3rf1	Tspan33	Pde10a	Vkorc1	Tcim	Fus	Cmbl	Blmh	Gpx4-ps2	Slc5a5	Napg		Gan
	Tal1	Mea1	Pja1	Utp11	N4bp2os	Ipo7	Rrp8	Gpx7	Spen	Snord104	Mrpl37	Sugp2	Epha1	Agpat4	Acadsb	Thap1	Fam53b	Tbc1d31	Slc6a4	Tbc1d32	Plvap	Pstpip2		A130014A01Rik
	B4galt2	Vapa	Kif4	Fhl3	Uchl1	2310014F06Rik	Ilk	Tut4	Vps13d	Snhg16	Yipf1	Upf1	Pdia4	Tbp	Zranb1	Got1l1	Zfp511	Lratd2	Trp53i13	Msl3l2	Klf2	Pygm		Gse1
	Zfp69	Cul2	Dlg3	Yrdc	Slain2	Plekha7	Rpl27a	Elavl4	Clcn6	Jmjd6	Pomgnt1	Crtc1	Kcmf1	Mtch1	Uros	Cldn23	Lrrc56	Gtse1	Pigs	Gja1	Nr3c2	Rasgrp2		Zfp469
	Col9a2	Thoc1	Zdhhc15	Mrps15	Rest	Tlcd3b	Gprc5b	Stil	Kif1b	Mettl23	Plk3	Pkn1	Aup1	Vps52	Ppp2r2d	Cpe	Phrf1	Celsr1	Aatf	Lims1	Usp38	Stx3		Irf2bp2
	Airim	Zfp24	Magee1	Psmb2	Gm9958	Inpp5f	Uqcrc2	Ccdc163	Tmem201	Sirt7	Dmap1	Cc2d1a	Gm10443	Vars	Gm5905	Large1	Gm10575	Prph	Trim37	Srgn	Palm3	Psat1		Atxn7
	Csf3r	Slc25a46	P2ry10b	Tmem35b	G3bp2	Mcmbp	Polr3e	Btbd19	Errfi1	Ggps1	Snip1	Nacc1	Gfpt1	Csnk2b	Rassf7	Anapc10	Cttn	Dnajc22	Cisd3	Dnajc12	Zfp791	Pcsk5		Pbrm1
	Clspn	Hars2	Itm2a	Smim12	Gm43681	Ptdss2	Ubfd1	Svbp	Gpr153	Mplkip	Meaf6	Tnpo2	Copg1	Mrps18a	Taldo1	Prdx2	Sobp	Abat	Acly	Itgb2	Neto2	Tmem252		Mapk1ip1l
	Serinc2	Ndfip1	Hdx	Ak2	Ccng2	Cdkn1c	Sephs2	Scmh1	Cep104	Stard3nl	Ptpru	Irx3	H1f10	Ddx3y	Sf3b5	Dnaja2	Kifbp	Snn	Eftud2	Gm33378	Aktip	Minpp1		Xpo4
	Ece1	Yipf5	Apool	Rbbp4	Bmp2k	Vnn1	Rusf1	Mtf1	Cfap74	H4c9	Rpa2	Irx3os	Tpra1	Mkx	Pex3	Mt1	Arid5b	Iqcg	Hexim1	Tcp11l2	Dok4	Ppp1r3c		Amer2
	Otud3	Eif3j2	Srpx2	Pef1	Antxr2	Moxd1	Oat	Map7d1	Ccnl2	Serpinb6a	Rps6ka1	Mmp2	Nup210	Ss18	Perp	Polr2c	Cabin1	Dtx3l	Taco1	Slc17a8	Cmtm4	Scd2		Nefm
	Padi2	Eif1a	Bex1	Snrnp40	5430416N02Rik	Nkain2	Abraxas2	Ago3	Dvl1	Psmg4	Kdm1a	Mmp15	Suclg2	Pik3c3	Ifngr1	Nr1d2	Polrmt	Nxpe3	Tex2	Tmpo	Pla2g15			Rb1
		Snx2	BC065397	Ppp1r8	Hpse	Tube1	Dhx32	Ago1	Acap3	Slc35b3	Agtrap	Cnot1	Arl6ip5	Txnl1	Rpl32l	Comtd1	Palm	Rcan1	Sox9	Cdk17	Slc7a6			Zc3h13
	Ddi2	Slc12a2	Zcchc18	Fam76a	Mrps18c	Slc16a10	Fank1	5730409E04Rik	Akap9	Smim13	Mad2l2	Zdhhc1	Sumf1	Seh1l	4933406P04Rik	Psmc6	Ptbp1	Slc22a2	H3f3b	Snrpf	Smpd3			Enox1
	Per3	Tmx3	Fam199x	Sfn	Wdfy3	Fig4	Ric8a	Zmym6	AI506816	Nol7	Fbxo6	Ranbp10	Tada3	Timm21	Trmt11	Cnih1	R3hdm4	Acat2	Tha1	Dusp6	Cdh1			Birc3
	Kcnab2	Prdx5	Nrk	Dhdds	Mtf2	Ccdc162	Rnh1	Kpna6	Fastk	Uimc1	Ubiad1	Edc4	Jagn1	Cdk2ap2	Hdac2	Cab39l	Sbno2	Sod2	Timp2	Rassf9	Terf2			Cep126
	Plekhn1	Eef1a1-ps1	Morc4	Cep85	Gm15446	Sesn1	Irf7	Pum1	Cnpy1	Zfp935	Srm	Sf3b3	Creld1	Mrpl49	Anapc16	Scara5	Efna2	Dact2	Lgals3bp	Lyz2	Zfp612			Bmper
	Cdk6	1110059E24Rik	Tsc22d3	Selenon	Gm17655	Prep	Polr2l	Sdc3	Mxd4	Zfp1008	Gm13205	Wdr59	Tamm41	Cox8a	Fam241b	Htr2a	Pwwp3a	Fkbp5	Gaa	Avil	Il34			Tirap
	Ankib1		Lrch2	Man1c1	Srrm4	Popdc3	Tollip	Wdtc1	Fam193a	Mterf3	Gtpbp10	Znrf1	Tsen2	Taf6l	Tfam	Rgcc	Apc2	Zfp563	Eif4a3	A730063M14Rik	Slc7a5			Ccdc15
	Gm7332		Iqsec2	Ldlrap1	Alox5ap	Hsf2	Mrpl23	Trnp1	Htt	Zfp874a	Gm15459	6430548M08Rik	Raf1	Fads2	Zfp781	Gm10110	Rexo1	C2	P4hb	Rpl41	2310022B05Rik			Rnf214
	Magi2		Mbtps2	Tmem50a	Rpa3	Aifm2	Tssc4	Arid1a	Rgs12	Zfp273	Slc25a40	Usp54	Zfp637	Sgms1os1	Zfp873	Obi1	Sf3a2	Zfp57	Pycr1	Mmp19	Nid2			Gm48529
	A630072M18Rik		Nhs	Fuca1	Bmt2	Col13a1	Cars	Ephb2	Acox3	Rfesd	Tmem243	Zswim8	Tuba8	Ifit1bl1	1500009L16Rik	Gm17066	Eef2	Xpo5	Aspscr1	Pet100	Adk			Zc3h12c
	5031425E22Rik		Msl3	Hmgcl	Tspan12	Ank3	Ppp1r14c	Epha2	Sorcs2	Slf1	Armc10	Vcl	Slc6a12	Smc3	Arl1	Casp12	Cactin	Frs3	Gm9616	Arglu1	Cgrrf1			Peak1
	Atg9b		Erdr1x	Pithd1	Cped1	Hcn2	Nup43	Prdm2	Zfp518b	Cetn3	Pmpcb	Kat6b	Necap1	Prdx3	Nudt4	Tmem123	Nuak1	C3	B3galnt2	Angpt2	Slc39a2			Neo1
	Smarcd3		Pex2	Sh2d5	Gm42547	Cnn2	Adat2	Fv1	Hs3st1	Cox7c	Dnajc2	Prkcd	Pex5		Gm5781	Arhgap42	Utp20	Galm	Cdkal1	Msr1	Rab2b			Thsd4
	Kmt2c		Zc2hc1a	Capzb	Ptn	Abhd17a	Ccdc28a	Plekhg5	Ldb2	Rps23	Psmc2	Nisch	Acrbp		Yeats4	Jrkl	Fgd6	Prepl	Lyrm4	Micu3	Cmtm5			Tle3
	Sh3bp2		Car13	Emc1	Tpk1	Nr2c1	Raet1d	Pank4	Lcorl	Homer1	Reln	Fbxo34	Tead4		Tspan31	Zfp560	Nup107	Ttc7	Zfp455	Vps37a	Adcy4			Anp32a
	Slit2		Hps3	Aldh4a1	Creb5	Csrp2	Tbpl1	Slc35e2	Fryl	Nsa2	Orc5	Mettl17	Dusp16		Timm44	Elof1	Mon2	Gm10036	Adgrv1	Asb5	Zmym2			Itga11
	Tbc1d19		Hltf	Rcc2	Znrf2	Marchf9	Rpf2	Tmem240	Exoc1	Ak6	Abcb8	Supt16	Ddx47		Fbxo25	Septin7	Ctdsp2	Ttr	Tmem167	Mfap3l	Gjb2			Rbpms2
	Stim2		Ect2	Arhgef19	Nt5c3	Arhgef18	Cd164	Gm16008	Shroom3	Shld3	Chpf2	Mmp14	Zfp580		Gins4	Jam3	Zfp358	Trappc8	Pdia6	Lpl	Tbc1d4			Vps13c
	Wdr19		Tnfsf10	Zbtb17	Herc6	Camsap3	Qrsl1	Samd11	Ccni	Trim23	Nub1	Bcl2l2	Zfp787		Tm2d2	Fez1	Evi5l	Stard4	Trappc12	Fkbp8	Dzip1			Pygo1
	Ugdh		Phc3	Fblim1	Rps15-ps2	Gas6	Atg5	1700109H08Rik	Cnot6l	Gm10736	Hadhb	Tnfrsf19	Gm36371		Bag4	Slc37a2	Arhgef7	Fgf1	Arg2	Niban3	Zfp599			Myo6
	Pds5a		Fxr1	Pramel12	Gadd45a	Tdrp	Ddit4	Pex1	Zfp326	Ddx4	Tmem214	Fam167a	Zfp667		Dctn6	Nrgn	2610005L07Rik	Wdr7	Zfp410	Otud4	Vps26b			Atr
	Shisa3		Gm43667	Rps19-ps3	Gm45051	Slc20a2	Rufy2	Sema3a	Pcgf3	Gm6421	Ost4	Kif13b	Zscan22		Eri1	Gm5617	Nsd3	Me2	Mlh3	Il15	Kirrel3			Rad54l2
	Gm42732		Atp11b	Plod1	Hdac11	Plekha2	Ggt1	Ptpn12	Dgkq	Gm3625	Slc30a3	Ptk2b	Lig1		Frg1	Layn	Rnf122	Acy3	Ift43	Scoc	Ei24			Dalrd3
	Clock		Gm2011	Nmnat1	Lmcd1	Gm5345	Ybey	Gsap	Fbrsl1	Gm46339	Gm1673	Gfra2	Nop53		Spcs3	2300009A05Rik	Lonrf1	Tm7sf2	Gm10095	4921524J17Rik	Tlcd5			Nbeal2
	Aasdh		Pgrmc2	Lzic	Gt(ROSA)26Sor	Slc7a2	Cfap410	2700038G22Rik	Sgsm1	Itgb1bp1	Zfyve28	Lpar6	Psg16		Cep44	Pclaf	Wwc2	Spata6l	Osmr	Tent4b	Mcam			Pdcd6ip
	Ythdc1		Sclt1	Slc25a33	Fancd2	Gmip	Pfkl	Ube3c	Sart3	Gm19196	Trmt44	Sox21	Qpctl		Cilp2	Aph1b	Gatad2a	Ermp1	Slc52a2	Rpgrip1l	Sik3			Clasp2
	Septin11		4930577N17Rik	Spsb1	Ybx3	Lpar2	Sgta	5930420M18Rik	Tmem119	Rps7	Med28	Uggt2	Vasp		Nr2c2ap	Gtf2a2	Homer3	Exoc6	Rpl8	Rps18-ps3	Usp28			Rbms3
	Hnrnpd		Serp1	Eno1	Emp1	Klhl26	Dapk3	Uvssa	Ssh1	Ccdc71l	Adgra3	Zfp846	Polr1g		Calr3	Tmem30a	Ssbp4	Rbp4	Ift27	Zfhx3	Elmod1			Dlec1
	Arhgap24		P2ry14	Camta1	H2aj	Zfp961	Fzr1	Afap1	Trpv4	Pnpla8	Ccdc149	Col5a3	Clptm1		Zfp330	Irak1bp1	Jund	Mfsd13a	Mpst	Wfdc1	Cib2			Trak1
	Aff1		Shox2	Thap3	Rerg	Adgrg1	Gna11	Evc2	Gltp	G2e3	Lgi2	Slc44a2	Zfp109		Rnaseh2a	Mapkapk3	Pik3r2	Pcgf6	Lgals1	Coa6	Tspan3			Scp2-ps2
	Pkd2		Ppid	Phf13	Etnk1	Kifc3	Sirt6	Bod1l	Tchp	Rpl17-ps3	Anapc4	Ilf3	Dmac2		Prmt7	Nradd	Ano8	Gpam	Eif3l	Zfp1006	Stra6			Sfi1
	Thoc2l		Mnd1	Acot7	Sspn	Cyb5b	Gm15608	Sel1l3	Msi1	Klhdc1	Fam114a1	Carm1	Actmap		Gcsh	Ccdc12	Slc27a1	Acsl5	Polr2f	Gm3636	Bckdhb			Morc2a
	Zfp644		Arfip1	A430005L14Rik	Lair1	Hsdl1	Slc41a2	Gm45495	Tesc	2310015A10Rik	Tmem33	Smarca4	Itpkc		Rbm34	Rps27rt	Eps15l1	Hspa12a	Kdelr3	Nudt13	Snap91			Ehbp1
	Brdt		Gm3788	Wrap73	C5ar1	1810062O18Rik	Fhl4	Rbpj	Spring1	Nrxn3	Ociad1	Cdon	Coq8b		Oxsm	Gm9385	Zfp827		Sun2	6230400D17Rik	Nt5e			Sft2d1rt
	Ccdc18		Dclk2	Arhgef16	Zfp850	Erc2	Cry1	Klf3	Tbx3	Gm20604	Sgcb	Gramd1b	Pld3		Rtraf	Eomes	Gab1		Sgsm3	Chchd1	Atp1b3			Gdf9
	Ube3b		Pear1	Atad3a	Lsm14a	Tnnc1	1810014B01Rik	Rfc1	Ddx54	Nudt14	Scfd2	Sik2	Supt5		Dnajc9	Slc35e4	Prkaca		Ccdc134	Zfp503	Faim			Trim11
	Tpcn1		Mettl25b	Aurkaip1	2610021A01Rik	Bap1	Ube2n	Apbb2	Ptpn11	Crip1	Fip1l1	Pml	Pak4		Arf4	Uqcr10	Trmt1		Rrp7a	Galnt15	Inka1			Mfap4
	Hectd4		Naxe	Isg15	Cers3	Parg	Galnt4	Bend4	Cfap251	Zfp386	Lnx1	Igdcc3	Yif1b		Selenok	Snhg15	Rad23a		Tafa5	Gdf10	Lamb2			Kdm6b
	Mphosph9		Fdps	Fam133b	Mef2a	Bmpr1a	Shmt2	Cep135	Pitpnm2	Cox6c	Chic2	Lactb	Alkbh6		Spcs1	Ramp3	Katnb1		1810021B22Rik	Exoc5	4833445I07Rik			Efnb3
	Sbno1		Cgn	Mterf1a	B130024G19Rik	Txndc16	Atp5f1b	Ankrd17	Ncor2	Eif3e	Srd5a3	Pigb	Aplp1		Gnl3	Fignl1	Setd6		Pus7l	Gm49747	Ccdc51			Zbtb4
	Pom121		Selenbp1	Rint1	Picalm	Bmp4	Pmel	Gbp9	Auts2	Eif3h	Utp3	Tmod2	Tmem147		Lrrc18	Sec61g	Matcap1		Rapgef3	Il17d	Kif9			Ankfy1
	Hip1		Gabpb2	Cdk5	Tmem126a	Gm34934	Sarnp	Gbp4	Nsun5	Mrpl13	Thap6	Cilk1	Usf2		Gnpnat1	C1d	Plekhg4		Letmd1	Pbk	Cmtm6			Cpd
	Baiap2l1		Rps10-ps1	Prkag2	Ccdc90b	Ajuba	Pnpla6	Lrrc8c	Ywhag	Cyrib	Cdkl2	Tbc1d2b	G630030J09Rik		Apex1	Lgalsl	Acd		Mfsd5	Esco2	Plcd1			Slfn9
	Smurf1		Ciart	Xrcc2	6430511E19Rik	Trim13	Stxbp2	Lrrc8d	Slc12a9	Gcat	Cops4	Zfp651	Kctd15		Gm49336	Fam161a	Wwp2		Tfap4	Stmn4	Ctnnb1			Rps6kb1
	Asb4		BC028528	Dnajb6	Pcf11	Wdfy2	Efnb2	Ephx4	Spacdr	Pfdn5	Coq2	Nf2	Ccne1		Spryd7	Gm12059	Dhx38		Rrn3	Kctd9	Sec22c			Nog
	Cav2		Gm15441	Slc35f6	Acer3	Ppp2r2a	Abhd13	Btbd8	Gpc2	Rpl39-ps	Abraxas1	Cep68	Ctu1		Bin3	Rtn4	Bcar1		Slc25a1	Gnrh1	Limd1			Fam117a
	Cav1		Txnip	Preb	Emsy	Tnfrsf10b	Vdac3	Sez6l	Dnaaf5	Nmral1	Hsd17b11	Psme4	Bcl2l12		9930012K11Rik	Sar1b	Mbtps1		Comt	Dgkh	8430429K09Rik			Srcin1
	Impdh1		6330549D23Rik	Atraid	Hbb-y	Farp1	Sfrp1	Myo18b	Gpr146	Ranbp1	Tmem175	Stk10	Irf3		Itm2b	Vdac1	Klhl36		Fam131a	Cnmd	Sf3a1			Mllt6
	Ccdc136		Itga10	Zfp513	4930431P19Rik	Ubac2	Zmat4	Selplg	Iqce	Txnrd2	Idua	Mapk9	Rpl14-ps1		Sucla2	Zfp867	Usp10		Liph	Mzt1	Emid1			Pip4k2b
	Flnc		Polr3c	Fndc4	Dennd5a	Pcca	Gm17484	Oasl2	Foxk1	Rpl35a	Plcxd1	Tbc1d9b	Gtf2h1		Gm4285	Eno3	Zdhhc7		Dnajb11	Kctd12	Slc1a4			Fkbp10
	Irf5		Rnf115	Slc4a1ap	4732496C06Rik	Yap1	Pomk	Nos1	Fbxl18	Zfp148	Zfp605	N4bp3	Rgma		Kbtbd7	Nxn	Zfpm1		Eif4a2	Pdgfd	Ltc4s			Tubg2
	Strip2		Fmo5	Pisd	Ccp110	Cfap300	Fnta	Rnft2	Rnf216	Ndufb4	Pgam5	Jade2	Klhl25		Sugt1	Wsb1	Cdk10		BC106179	Fam76b	Zfp672			Dusp3
	Mest		Sec22b	Tnip2	Mettl9	Zfp426	Plpbp	Oas3	2900089D17Rik	Zbtb11	Pus1	Rapgef6	Hapln3		Pibf1	Evi2a	Vps9d1		Morf4l1-ps1	Fli1	2610507I01Rik			Atxn7l3
	Akr1b8		Ttf2	Msx1	Igsf6	Zfp809	Zfp964	P2rx7	Trrap	Trmt10c	Hscb	Galnt10	Unc45a		Dct	Tefm	Exoc8		Wdr53	Gm10177	Mief2			Fam171a2
	Slc23a4		Casq2	Prom1	Lrrc27	Acad8	Arrdc2	Rhof	Pan3	Chmp2b	Ficd	Gemin5	Hddc3		Zic5	5730455P16Rik	Sipa1l2		Rabl3	Msantd2	Map2k3			Fmnl1
	Zc3hav1l		Vangl1	Qdpr	Ccdc170	St14	Nr2f6	Setd1b	Fry	Dynlt1b	Acad12	Hes7	Homer2		Mtmr2	Zfp830	Sec24c		Pacrg	Thy1	Grap			Map3k14
	Tcaf2		Capza1	Pi4k2b	Tnfaip3	Robo4	Abhd8	Clip1	Brca2	Sft2d1	Eif2b1	Cyb5d1	3110040N11Rik		Chordc1	Ccl9	Polr3a		Pdcd2	Atp5mg	Cenpv			Map3k3
	Zfp398		Slc16a4	Smim20	Ccn2	Zfp202	Hmgn2-ps	Ccdc62	Stard13	Gm5165	Tyw1	Wscd1	Fah		Cdkn2d	Ccl6	Anxa11			Mpzl2	Mmgt2			Helz
	Chn2		Sars	Tlr6	Ptprk	Gm10687	Sin3b	Gm42979	Wdr91	Zfp160	Gtf2ird2	Bltp2	Aamdc		Fam118b	Dusp14	Dcp1a		Jpt2	Tagln	Pmp22			Wipi1
	Vopp1		Tmem167b	Nfxl1	Zup1	Nherf4	Tom1	Orai2	Nup205	Zfp760	Dtx2	Synrg	Ppme1		Hyls1	Dhx40	Arhgap22		Mettl26	Nxpe4	Elac2			Tmem94
	Fam13a		C130013H08Rik	Noa1	Calhm5	Fxyd6	Heatr3	Ufsp1	Braf	Zfp994	Zkscan5	Dgke	Lrrc51		Ppcdc	Ska2	Chd8		Gm8186	Nnmt	Arhgap44			Fbf1
	Mmrn1		Rnpc3	Polr2b	Marcks	Cul5	Brd7	Srrt	Dennd11	Gm7072	Hsph1	Stxbp4	Nup98		Gm17322	Ppm1e	Abhd4		Stk38	Rdx	Map2k4			Mxra7
	A730020E08Rik		A930005H10Rik	Cox18	Wasf1	Slc35f2	Hsd11b2	Ephb4	Fam131b	Zfp758	Casd1	Col1a1	Taf10		Rec114	Phb	Lrp10		Abcg1	Npat	Rnf227			Rnf213
	Vamp5		Sass6	Rchy1	Scml4	Ube2q2	Ctcf	Gigyf1	Zyx	Tnfrsf12a	Mios	Nxph3	Ctr9		Rplp1	Rpl19	Cdh24		Zbtb22	Larp6	Rabep1			Reno1
	Htra2		Rwdd3	Sdad1	Nus1	Sin3a	Nutf2	Zkscan1	Tcaf1	Atp6v0e	Phf14	Igf2bp1	Gm4366		Clpx	Mien1	Rnf31		Gpank1	Kif23	Spns2			Lrrc45
	Antxr1		1810037I17Rik	Paqr3	Sowahc	Scamp5	Taf1c	Ttyh3	Zfp862-ps	Gm50455	1110019D14Rik	Sp2	Vps35l		Arpp19	Krt10	Khnyn		Cyp39a1	Zwilch	Ube2g1			Rfng
	Iqsec1		Usp53	Gm17092	Ube2d1	Fam81a	Spg7	Radil	Gimap1	Ndufa7	Ndufa5	Stac2	Dctn5		Cox7a2	Gm11585	Xpo7		Hsp90ab1	Oaz2	Tax1bp3			Akr1c14
	Foxp1		Ugt8a	Gpat3	Ggt5	Polr2m	Tubb3	Slc29a4	Osbpl3	Hspa1b	Arf5	Erbb2	Tufm		4933431K14Rik	Higd1b	Dnmt1		Yipf3	Rab8b	Mrm3			Pitrm1
	Gm26982		Elovl6	Klhl8	Igf1	Hcrtr2	Rhou	Zfp12	Gprin3	Lst1	Snd1	Hap1	Cln3		Snx14	Prkar1a	Tyk2		Zfp959	Hmgn3	Dhrs13			Dip2c
	Mbd4		Pla2g12a	P2rx2	Lum	Dppa5a	Cog2	Tecpr1	Tet3	Ppp1r11	Calu	Gna13	Slx1b		Morf4l1	Cd300c2	Rgl3		Sh3gl1	Prss35	Nek8			Zmynd11
	Mical3		Lef1	Noc4l	Kitl	Mto1	Arv1	Cdk8	Exoc6b	2310039H08Rik	Tmem209	Rptor	Aldoa		Gm10123	Atp5pd	Zfp653		Mydgf	Snhg5	Proca1			Gli3
	P3h3		Papss1	Ddx51	Tmtc3	Elovl4	Gnpat	Wasf3	Sfxn5	Alkbh7	Copg2	Tepsin	Kctd13		Nmnat3	Nt5c	Cep164		Fem1a	Mthfsl	Tnfaip1			Elmo1
	Chd4		Dkk2	Pitpnb	Cep290	Dipk2a	Rpp14	Gm43597	Add2	Map3k8	Slc37a3	Ryr2	Cdipt		Anapc13	Galk1	Pcsk7		Clpp	Plod2	Nlk			Ddx46
	Vwf		Gstcd	Mn1	Rab21	Paqr9	Ap3m1	Pds5b	Mxd1	Epb41l4aos	Gstk1	Mrs2	Phkg2		Nek11	Tk1	Scaper		Gtf2f1	Gk5	Nos2			Tifab
	Tulp3		Cenpe	Tpst2	Tspan8	Pxylp1	Ppif	1700028E10Rik	C030015A19Rik	Taf7	Zfp212	Nedd9	Cpxm2		4930500F10Rik	Birc5	Insyn1		Ralbp1	Mst1r	Rnf135			Ercc6l2
	Atf7ip		4930539J05Rik	Hps4	Rap1b	Mras	Stimate	Ppp1r9a	Nr2c2	Ythdc2	Tmem176b	Hivep1	Mrgpre		Gpx1	Mrpl12	Lrrc49		Ptprm	P4htm	Rhbdl3			Tnpo1
	Pde3a		Dapp1	Iscu	Hmga2	Amotl2	Btd	Gm20186	Magi1	Trim36	Tax1bp1	Nup153	Gm32926		Crtap	Cenpx	Smad3		Tgif1	Prkar2a	Car4			Map1b
	Dnai7		Rap1gds1	Alkbh2	Lemd3	Wdr82	Shld2	Kcp	Ppp4r2	Bvht	Nod1	Phf2	Hbs1l		Abhd5	Sfrp4	Aqp9		Trmt61b	Tma7	Mtmr4			Pik3r1
	Caprin2		Pkn2	Ung	D630033A02Rik	Tex264	Gm6055	Klhdc10	Bhlhe40	Aip	Kbtbd2	Fgd3	Frk		Gm9856	Zkscan4	Nedd4		Cox7a2l	Kif15	Tom1l1			Srek1
	Cnot3		Clca3a1	Acacb		Dag1	Prmt5	Akr1b10	Ttll3	Ccdc85b	Rpia	S1pr3	Pdss2		Gck	H2ac6	U2surp		Ercc3	Ccr5	Cacna1g			Mfsd2b
	Ttyh1		Odf2l	Myo1h	Ankrd37	Plxnb1	Homez	Ubn2	Bms1	Rnaseh2c	Eif2ak3	Simc1	P4ha1		Sanbr	Rps18-ps5	Dnajc13		Gm6789	Igfbp3	Epn3			Pum2
	Cdc42ep5		Mcoln3	Cabp1	Casp3	Klhl18	Irf9	Hipk2	Erc1	Esrra	Thnsl2	Rnf44	Spock2		Papolg	1110046J04Rik	Rbm15b		Psmg2	Plek	Sp6			Asap2
	Tmem86b		Spata1	Srsf9	Gm16675	Trank1	2410022M11Rik	Zfp467	Wnk1	Plaat3	Ptcd3	Tent4a	Zwint		Vrk2	Ranbp9	Gnai2		Gm26910	Cnrip1	Atp6v0a1			F730043M19Rik
	Brsk1		Adgrl4	Pebp1	Sap30	Gm2415	Sap18	Atp6v0e2	Cecr2	Zfand5	Retsat	Tert	Mif		Prorsd1	Cenpp	Rbm6		Carns1	Fancl	Hdac5			Cipc
	Kmt5c		Tyw3	Wsb2	Marchf1	Mtmr3	Neil2	Repin1	Rimklb	Abhd17b	Suclg1	Slc12a7	Chchd10		Npm1	Aspn	Mon1a		Zdhhc24	Stc2	Nsf			Foxn3
	Zfp524		Penk	Plbd2	Ednra	Ap1b1	Polr3d	Zfp775	Foxj2	Gm9493	Paip2b	Nkd2	Prmt2		Thg1l	Pcbd2	Usp19		Fibp	Pwwp2a	Pecam1			Ccdc88c
	Zim1		Gm12918	Dtx1	Nudt21	Zpbp	Cln5	Gpnmb	C1s1	Ranbp6	Pcbp1	Brd9	Pcbp3		Rack1	Idnk	3000002C10Rik		Otub1	Gm12191	Smurf2			Btbd7
	Zswim9		Trp53inp1	Oas1c	Ldhd	Grb10	Ednrb	Wipf3	Atn1	Bloc1s2	Ruvbl1	Cep72	Slc19a1		Cdk2ap1rt	Ntrk2	Dhx30		Mrpl16	Zcchc10	Fads6			Ppp4r4
	Ccdc9		Ints8	Tmem116	Slc4a7	Fgf18	Tgds	Plekha8	Pianp	Dpcd	Chchd6	Dnajc27	Pofut2		Nhp2	Zfp808	Smarcc1		Poll	Slc22a21	Itgb4			Cplane1
	Calm3		Gem	Fam216a	Ngly1	Ranbp17	Stk24	Pde1c	Iffo1	Npm3	Thumpd3	Itsn2	Rrp1		Cdkn2aipnl	Gm3604	Tmie			Gpx3	Unc13d			Dnajc21
	Relb		Cdh17	Arpc3	Rarb	Wwc1	Keap1	Ppm1k	Parp11	Borcs7	Emc3	Lratd1	Ilvbl		Ppp2ca	Zfp934	Ubp1			4933439C10Rik	Evpl			Adamts12
	Zfp526		1700123M08Rik	Atp2a2	Ube2e1	4933415A04Rik	Ap1m2	Prdm5	Rhno1		Irak2	2410018L13Rik	Plpp2		Gm12258	Gm5141	Tmppe			Adora2b	Tmc8			Npr3
	Numbl		Slc26a7	Anapc5	Ppp3cb	Zfp354b	Rab3d	Rmnd5a	Apold1		Timp4	Pxdn	Rnf126		Map2k3os	Mfsd14b	Ppp2r3d			2410006H16Rik	Cyth1			Mtmr12
	Zfp607a		Otud6b	Psmd9	Samd8	Zfp354a	Swsap1	0610030E20Rik	Sox5		Pex26	Lamb1	Mob3a		Adprm	Zfp456	Smtn			Tmem256	Asb13			Pdzd2
	Dpf1		Pip4p2	Ogfod2	Dennd6a	Col23a1	Zfp810	Zfp638	Itpr2		Usp18	Atxn7l1	Slc39a3		Sco1	Zfp459	Ccdc157			Xaf1	Hfe			Trps1
	Clip3		Mms22l	Arl6ip4	Tasor	Slc22a4	Rp9	Cyp26b1	Resf1		Strap	Baz1a	Pias4		Rpl26	Gm15912	Zmiz2			Smtnl2	Dusp22			Samd12
	Haus5		Map3k7	Gtf2h3	Uqcc5	Lyrm7	Rpusd4	Alms1	Myadm		Golt1b	Clec14a	Uqcc6		Senp3	Mctp1	Nacad			P2rx5	Tpmt			Rbfox2
	Gm44509		Akirin2	Aacs	Tep1	Sh3bp5l	Stt3a	Tgfa	Prkcg		Rps25-ps1	2700049A03Rik	Tdg		Med11	Rasa1	Nprl3			Taok1	Kdm1b			Sh3bp1
	Magel2		Orc3	Glt1d1	Hmbox1	Pigl	Siae	Aak1	Gm45133		3010003L21Rik	Daam1	Ckap4		Rpain	Coch	Septin8			Rab34	Gm10037			Mrtfa
	Tjp1		Smim27	Nupr1l	Fzd3	Lrrc75a	Vps11	Arhgap25	Zfp583		Gm3375	Tmem229b	Dram1		Txndc17	Egln3	Kif3a			Zfp207	Ssbp2			Sult4a1
	Lrrk1		Gba2	Asl	Kbtbd6	Cox10	Zpr1	Plxna1	Gm45844		Leng1	Dcaf5	Rpl6l		Sdf2	Dnaaf2	Flcn			Slfn2	Lncenc1			Lrrk2
	Nr2f2		Galnt12	Tpst1	Tdrd3	Slc16a13	Cadm1	Fbln2	Zfp551		Leng9	Eml1	Tmem19		Ccnq	Pcnx4	Rai1			AI662270	Ncoa1			Prickle1
	Abhd2		Col15a1	Kctd7	Klf5	Dhx33	Fdx1	Fgd5	Zbtb45		Tnnt1	Wdr25	Cnot2		Mrm1	Gm48226	Smcr8			Znhit3	Ubxn2a			2610037D02Rik
	Kif7		Pgap4	Rfc2	Mycbp2	Camkk1	Skic8	Gxylt2	Dhx34		Hspbp1	Meg3	Cpm		Ggnbp2	Ttc9	Mapk7			Ints2	Gm38699			Slc38a2
	Cpeb1		Fktn	Mettl27	Slain1	Ncbp3	Scamp2	Setd5	Zc3h4		Napa	Ubr5	Xpot		Cbx1	Acyp1	Ctc1			Srsf1	Nrcam			Pced1b
	Tlnrd1		Tmem38b	Abhd11	Gm10076	Shpk	Sema7a	Plxnd1	Arhgap35		Mrps12	Tmem65	Usp15		Psmb3	Tc2n	Per1			Smim36	Stxbp6			Slc48a1
	Me3		Lpar1	Bud23	Cldn10	Smyd4	Adpgk	Zfp239	Ccdc8		Sars2	Mtss1	Tsfm		Hexim2	Ndufb1	Fxr2			Luc7l3	Prkd1			Adcy6
	Crebzf		Wdr31	Tbl2	Alkbh8	Myo1c	Snapc5	Ccnd2	Ccdc61		Nfkbib	Asap1	Os9		Rgs9	Snhg10	Polr2a			Eme1	Mthfd1			Kmt2d
	Rsf1		Rgs3	Rhbdd2	Casp1	Rph3al	Snx22	Clec1a	Mypop		Lin37	Trappc9	Mars1		Mrpl58	Sp4	Neurl4			Spop	Zfyve26			Zfp597
	Lrrc32		Frem1	Por	Pgr	Traf4	Ccpg1	Etv6	Sympk		Zfp977	Ptk2	Stat6		Nup85	C1qtnf3	Pelp1			Mrc2	Galnt16			Adcy9
	Map6		Psip1	Ssc4d	Taf1d	Unc119	Rsl24d1	Lrp6	Six5		Emc10	Fam83h	Nemp1		Exoc7	Polr2k	Tekt1			Mif4gd	Acot1			Anks3
	P2ry6		Ccdc171	Lrwd1	Cep295	Crlf3	Tmed3	Wbp11	Ercc2		Vrk3	Plec	Nabp2		Slc38a10	Gm3362	Mnt			Sphk1	Flvcr2			Tvp23a
	Gm10602		Bnc2	Alkbh4	Slc36a4	Adap2	B430319G15Rik	C2cd5	Mark4		Nup62	Oplah	Myl6b		Gdi2	Klf10	Hic1			Snhg20	Rin3			Dnm1l
	Il18bp		Plin2	Ift22	Naalad2	Rhot1	Copb2	Kras	Clasrp		Tbc1d17	5031439G07Rik	Erbb3		Mrpl32	Pvt1	Vps53			Rab40b	2810029C07Rik			Gm49601
	Rrm1		Tusc1	4933404O12Rik	Zfp266	Tex14	Nme9	Ppfibp1	Irgq		Akt1s1	Prpf40b	Rab5b		Nkapl	Ly6c1	Myo18a			Tbce	Mark3			Cd200
	Trim30d		Fggy	Fis1	Tmed1	Septin4	Srprb	Pthlh	Arhgef1		Pnkp	Smarcd1	Mcoln1		Zfp184	Cby1	Phf12			Inhba	Jag2			Srrm2
	Dennd2b		Hook1	Znhit1	AB124611	Cox11	Alas1	Ipo8	9130221H12Rik		Ptov1	Itga5	Naxd		Uqcrfs1	Rbx1	Fam222b			Zkscan3	Ankrd46			D330041H03Rik
	Sbf2		Nfia	Vgf	St3gal4	Ankrd40	Dusp7	Leng8	Tgfb1		Prmt1	Hic2	Pcid2		Gm36839	1110025M09Rik	Ap2b1			Prpf4b	Ywhaz			Metrn
	Pde3b		Tm2d1	Pop7	Vwa5a	Spata20	Rpl29	Shisa7	Shkbp1		Snrpa1	Opa1	Champ1		Riok1	A4galt	Heatr6			Eef1e1	Ndrg1			Fbxl16
	Cdr2		Patj	Gnb2	Rbm7	Mycbpap	Hyal2	Ssc5d	2310022A10Rik		Selenos	Lrch3	Cln8		Tmem14c	9330020H09Rik	Pdk2			6720427I07Rik	Ly6e			Rhot2
	Cog7		Pgm1	Cops6	Atm	Itga3	Qars	Zfp865	Akt2		Lrrc28	Arhgap31	Tti2		Mak	Tuba1a	Nfe2l1			Card19	Lrrc14			Itpr3
	Palb2		Lrp8os3	Mcm7	Dmxl2	Ube2z	Impdh2	Peg3	Rasgrp4		Ttc23	Cyyr1	Trmt9b		Gm2830	Tmt1a	Kpnb1			Bicd2	Gtpbp1			Anks1
	Rbbp6		Lrp8os2	Zfand2a	Idh3a	Rnd2	Pfkfb4	Mzf1	Kcnk6		Det1	Tiam1	Tlr3		Nop16	Hapstr1	Med24			Gadd45g	Pdgfb			Bnip5
	Gtf3c1		Faf1	Mad1l1	Nptn	Wnt9b	Atrip	Bicra	Zfp30		Ngrn	Scaf4	Ufsp2		Hnrnpk	Cep20	Cnp			Hk3	Chadl			Tbc1d22b
	Zfp629		Ccdc17	Actb	Rora	Cdc27	Mir6236	Kptn	Zfp74		Eed	Itsn1	Cfap97		Aopep	Yars2	Dhx8			B230219D22Rik	Tef			Adamts10
	Tacc2		Rps8	Ints15	Tcf12	Myl4	Elp6	Prkd2	C230062I16Rik		Nars2	Runx1	Ing2		Slc35d2	Masp1	Dcaf7			Txndc15	Pnpla3			B230354K17Rik
	Gm45501		Kif2c	Kdelr2	Prtg	Gprc5c	Cmtm8	Dmpk	Zfp382		Alg8	Tulp4	Gm9892		Prxl2c	Dynlt2b	Ern1			Cxcl14	Gramd4			Lrrc73
	Slc25a22		Slc6a9	Eif2ak1	Gm37941	Tsen54	Cck	Grik5	Gm4673		Dgat2	Flywch1	Tma16		Ctsl	Fam162a	Cep95			Ctla2a	Amigo2			Tjap1
	Kcnq1ot1		Dph2	Bud31	Rasgrf1	Llgl2	Gm10052	Erf	Gpi1		Serpinh1	Tbc1d24	Tmem161a		Rsl1	Cd86	Cacng4			Gm36298	Asb8			Srf
	Myct1		Cdc20	Atp5mf	Plscr4	Slc16a3	Tcn2	Axl	Zfp976		Akip1	Tedc2	Ddx49		Tmem161b	Atp6v1a	Cog1			Zfp458	Lima1			Tspo2
	Cnksr3		Ermap	Zkscan14	Rasa2	Agtr1a	Mtfp1	Ltbp4	Zfp975		Tmem41b	E4f1	Kxd1		Xrcc4	Gtpbp8	Cdc42ep4			Zfp953	Zfp174			Sema6b
	Ulbp1		AU022252	Zfp655	Zbtb38	Foxc1	Sec14l2	Prx	Car11		Nucb2	Caskin1	Ccdc124		Tbca	Tmem45a	Ttyh2			Ftl1-ps1	Cdip1			Slc25a23
	Lrp11		Frg2f1	Pomp	Slc25a36	Slc22a23	Adcy1	Samd4b	Sphk2		Rps15a	Traf7	Haus8		Hexb	Eva1c	Gga3			Ell2	AU021092			Gm11110
	Tab2		Hpcal4	Mtus2	Foxl2	Msx2	Phykpl	Catsperg1	Nav2		Arl6ip1	Pkd1	Gtpbp3		Ankra2	Psmb1	Unk			A230107N01Rik	Nde1			Myom1
	Samd5		1110065P20Rik	Hmgb1	Ppp2r3a	Irx4	Shroom1	Sipa1l3	Tarsl2		Thumpd1	Tsc2	Pgls		Gm26559	Oaz1-ps	Acox1			Fcho2	Abcc1			Smchd1
	Phactr2		Grik3	Uspl1	Col6a4	Polr3g	Gm2a	Lrfn3	Aldh1a3		Crym	Zfp598	Ap1m1		Cenph	Zfp51	Rnf157			Ppwd1	Ppm1f			Gm32282
	Txlnb		Rnf19b	Pdk4	Xpo1	F2rl1	Mrpl22	Arhgap33	Mctp2		Il21r	Eme2	Samd1		Srek1ip1	Zfp53	Ube2o			Zswim6	P2rx6			Dhx57
	Pde7b		C77080	Slc25a13	Ahsa2	Fam169a	Nt5m	Lgi4	Chd2		Nfatc2ip	Mapk8ip3	Gcdh		Smim15	Zfp983	Septin9			Gpx8	B3gnt5			Epas1
	Eya4		Txlna	Asns	Ccdc85a	Nln	Atpaf2	Scn1b	Slco3a1		Eif3c	Zfand3	Itfg1		Ercc8	Zfp943	Usp36			Paip1	Igf2bp2			Mtpap
	Gm15270		Nkain1	Cep41	A630052C17Rik	Ipo11	Tmem11	Gpatch1	Aen		Ypel3	Zfp414	Ciapin1		Mrps30	Gm20008	Cbx4			Ttc32	Xxylt1			Svil
	Rspo3		Rcc1	Mkln1	Cfap36	Arl15	Natd1	Tshz3	Gm44950		Prss36	Agpat1	4930513N10Rik		3110070M22Rik	Gm16386	Tbc1d16			Slc66a3	Bdh1			Prob1
	Tpd52l1		Pigv	Slc35b4	Acyp2	Emb	Kcnj12	Zfp619	Pde8a		Paox	Foxp4	Slc38a7		Pomc	Haghl	Slc26a11			5730507C01Rik	Fbxo45			Dnajc18
	Tspyl4		Ubxn11	Tmem140	Ccng1	Trib2	Stx8	Vsig10l	Tm6sf1		Bet1l	Efna5	Cmtm3		Ptrhd1	Uqcc2	Nploc4			Iah1	Pcyt1a			Psd2
	Fyn		Pdik1l	Gm10244	Cnot6	Gm49329	Spag7	Zfp658	Cemip		Adgrg6	Fbxl17	Rrad		Odc1	Srsf3	Arhgdia			Gm4419	Osbpl11			Dpysl3
	Cd24a		Rhd	Dennd2a	2010001A14Rik	Grhl1	Emc6	Grin2d	Arnt2		Vta1	Fez2	Tradd		Gm49700	Glo1	Dsp			Cys1	Slc12a8			Piezo2
	Pald1		Ifnlr1	Zfp956	Atad5	Crppa	Ctns	Uevld	Fzd4		Gm8355	Plekhh2	Ddx28		Id2	Wdr4	Tfap2a			Rrm2	Ccdc14			Gm41760
	Ccar1		Cdc42	Lrrc61	Ppm1d	Agmo	Pafah1b1	Cyfip1	Tenm4		Reps1	Ston1	Slc7a6os		Bcap29	Zfp799	Gfod1			Nampt	C2cd2			Gm50462
	Dip2a		2810405F17Rik	Cbx3	Gdpd1	Gm527	Ovca2	Herc2	Gab2		Pex7	Gm1976	Zfp90		Polr1f	Zfp472	Wnk2			Dock4	Synj2			Zbtb7c
	Zbtb7a		Rap1gap	Gars	Mmd	Gm7862	Rpa1	Klf13	Arrb1		Hint3	Lama3	Cdh3		Ifrd1	Zfp763	Tut7			Sptssa	Serac1			Gm46620
	Ankrd24		Nbl1	Fkbp9	Mbtd1	Akap5	Serpinf1	Pcsk6	Arhgef17		Mfsd4b4	B4galt6	Dhodh		Zfp277	Zfp955a	Dapk1			Sav1	Ezr			Kmt5b
	Appl2		Mfap2	Pyurf	Spag9	Zbtb25	Pex12	Igf1r	Numa1		Gtf3c6	Garem1	Tmem231		Psma3	Zfp101	Habp4			Gphn	Slc22a3			Rbm14
	Gm17249		Zfp984	Rnf103	Gngt2	Max	Pigw	AU020206	Trim68		Cdc40	Slc39a6	Adat1		L3hypdh	BC051226	Dhx29			Zfp36l1	Igf2r			Macrod1
	Ric8b		Casz1	Tgoln1	Akr1c13	Plekhd1	Ypel2	Man2a2	Or51v14		Cep57l1	Wdr33	Terf2ip		Hif1a	Rps18	Dnmt3a			Synj2bp	Rgmb			Dtx4
	Parpbp		Zbtb48	Tmsb10	Yae1d1	Numb	Nme2	Fes	Trim12c		Afg1l	Fam13b	Wwox		Sgpp1	H2-DMb1	Zfyve1			Aldh6a1	Tmem204			Tle4
	Eea1		Dffb	Eva1a	Epdr1	Abcd4	Ghdc	Blm	Cavin3		Ostm1	Fam53c	Hsbp1		Vti1b	Psmb8	Itpk1			Pgf	Rab11fip3			Cemip2
	Gm48768		Gm16023	Ino80b	Sox4	Nrde2	G6pc3	Efl1	Apbb1		Dnajb12	Fchsd1	Mlycd		Alkbh1	H2-Eb1	Otub2			Fos	Pgap6			Vldlr
	Slc6a15		Fndc10	Slc4a5	Wrnip1	Papola	Nmt1	Prss23	Trim3		Psap	Arap3	Mthfsd		Slirp	1110038B12Rik	Tecpr2			Cep128	Arhgdig			Stambpl1
	Tmtc2		Pusl1	Dguok	Serpinb1b	Exoc3l4	Srp68	Sytl2	Gvin-ps7		Lrrc20	Ndst1	Fbxo31		Lyset	H2-T22	Zbtb42			Galc	Fam234a			Add3
	Zdhhc17		C1qtnf12	Smyd5	Ly86	Ckb	St6galnac2	Capn5	Swap70		Ppa1	Hmgxb3	Acsf3		Mpc1-ps	Sgo1	Dync2i1			Wdr20	Crebrf			Rbm20
	Zfc3h1		B3galt6	Cct7	Snrnp48	Slc1a3	Cep131	Tpbgl	Rnf141		Sar1a	Fbxo38	Def8		Rps19-ps6	Pot1b	Ptprn2			Gm30238	Scube3			Nhlrc2
	Ptprb		Gm37090	Nat8f4	Id4	Basp1	Metrnl	P4ha3	Dkk3		Tysnd1	Zfp532	Afg3l1		Bag5	Zfp119b	Washc5			Itgb8	Tead3			Grk5
	4933412E12Rik		9430015G10Rik	Tprkb	Ogn	Otulinl	Pfkp	C2cd3	Gm44777		Herc4	Cep192	Nup133		Zfyve21	Micos13	Top1mt			Snhg18	Tulp1			mt-Ti
	Cpsf6		Rnf223	Nfu1	Cks2	Laptm4b	Gtpbp4	Inppl1	Smg1		Cdk1	Cxxc1	Ttc13		Atp5mj	Tnfsf9	Zfp251			Sdc2	Mapk14			mt-Co2
	Grip1		Hgf	Eefsec	Smad5	Zfp706	Heatr1	Xndc1	Itpripl2		Gucd1	Mbp	Pcnx2		Fbxo4	Rab31	Kctd17			Cpq	Ager			mt-Cytb
	Helb		Phtf2	Sec61a1	Zfp712	Fzd6	Zscan12	Hbb-bt	Apobr		Snrpd3	Lrp5	2810402E24Rik		Sub1	Ndc80	Card10			Spag1	Clic1
	Kif5a		Rsbn1l	Abtb1	Zfp58	Ext1	Gmds	Dnhd1	Maz		Ddt	Syt12	Chdh		Cct5	Memo1	Csnk1e			Emc2	Ddah2
	Map2k7		Nupl2	1810044D09Rik	Zfp748	Nsmce2	Tubb2b	Dchs1	Kif22		Smarcb1	Gm21992	Rft1		Atpsckmt	Cdc42ep3	Nptxr			Ebag9	Flot1
	Cers4		C79130	Chchd4	Zfp729b	St3gal1	Phf2os1	Wee1	Tbc1d10b		Thop1	Malat1	Oxnad1		Slc25a32	Gm6552	Tob2			Aard	2310061I04Rik
	Myo16		Nom1	Mrps25	Zfp729a	Gm37296	Rab24	Tead1	Septin1		Tmem263	Apba1	Tmem260		Oxr1	Snrpd1	Parvb			Gsdmd	Tfeb
	9530085L11Rik		Tyms	Edem1	Zfp738	Slc45a4	Isca1	Dcun1d3	Prr14		Mterf2	Dock8	Tox4		Nudcd1	Rnf138	Rtl6			Gm5805	Crb3
	Tfdp1		Khk	Brk1	Zfp65	C030006K11Rik	Uqcrb	Mosmo	Srcap		Pwp1	Asah2	Dad1		Eny2	Sting1	Cerk			Tspo	Tubb4a
	6820431F20Rik		Nrbp1	Vhl	Zfp85	Pacsin2	Exoc3	Usp31	Fbxl19		Fbxo7	Sorbs1	Efs		Utp23	Ube2d2a	Tbc1d22a			Alg10b	Rab12
	Tacc1		Zfp512	Sec13	Zfp72	Zbed4	Atg10	Katnip	Zfp668		Ikbip	Blnk	Thtpa		Med30	Cystm1	Ppp6r2			Ccdc184	Dync2li1
	Hook3		Gpn1	Mkrn2	Gm47469	Fmnl3	Rasgrf2	Sh2b1	Bag3		Mrpl42	Marveld1	Dcaf11		Ndufb9	Wdr55	Sbf1			Pcbp2	Abhd3
	Tnks		Gm10461	Tmem40	Cast	A330009N23Rik	Dhfr	Sult1a1	Wdr11		Btg1	Hps1	Rabggta		Gm49066	Ap3s1	Ano6			Crebbp	Epb41l4a
	Sorbs2		Rnf4	Rpl32	Mef2c	Tamalin	Arsb	Doc2a	Chst15		Bbs10	Sema4g	Cenpj		Adck5	Lox	Pfkm			Ube2v2	Arhgef37
	Kcnn1		Mrfap1	Zfand4	Fam151b	Igfbp6	Gfm2	Hirip3	Adam12		Rab3ip	Ablim1	Pinx1		Vps28	Sncaip	Kansl2			Cebpd	Afap1l1
	Ushbp1		Cpeb2	Zfp248	Zfyve16	Zfp385a	Utp15	Zfp689	Dock1		Cct2	Eno4	Elp3		Rpl3	Ppic	Ddx23			Spidr	Gnal
	Ier2		C1qtnf7	Zfp9	Tent2	Glyr1	Gpbp1	B130055M24Rik	Ptpre		Cand1	mt-Co1	Ccdc25		Syngr1	Smim3	Espl1			Magef1	Rbfa
	Gnao1		Fgfbp1	Cacna1c	Polk	2610020C07Rik	Slc38a9	Zfp646	Mapk1ip1		Llph		Chmp7		Slc25a17	Tubb6	Naa60			Senp2	Chka
	Cpne2		Tapt1	Clstn3	Cert1	Ap2m1	1110002L01Rik	Tgfb1i1	Igf2os		Tbc1d30		Ccar2		St13	Rab27b	Slx4			Gm45338	Sptbn2
	Ccdc102a		Ppargc1a	Phb2	Bdp1	Senp5	Ldah	Plekha1	Kcnq1		Tbk1		Reep4		Ndufa6	Mex3c	Usp7			Ppp1r2	Cd248
	Bean1		9230114K14Rik	Ptpn6	Erbin	Ubxn7	Nol10	Htra1	Tnfrsf22		Atp23		Rcbtb2		Arfgap3	Smad4	Cpped1			Fstl1	Pola2
	Ripor1		Zcchc4	Usp5	Parp8	Tfrc	Gm5784	Cracr2b	Tnfrsf23		Cdk4		Med4		Trmu	Smad7	Top3b			Lrrc58	Men1
	Sntb2		Rbm47	Nop2	4833420G17Rik	Mylk	Adam17	Igf2	Bc1		Dctn2		Tsc22d1		Rpap3	Ppp1ca	Med15			Pla1a	Bad
	Ddx19b		Grsf1	Mrpl51	Rab10os	Hacd2	Brms1l	R74862	Tpcn2		Spryd4		Mre11a		Cox14	Pold4	Dgcr2			Phldb2	Gcnt1
	Pdpr		Slc4a4	Tnfrsf1a	Asxl2	B4galt4	L2hgdh	Osbpl5	Gm21781		Pym1		Olfm2		Cluap1	Rhod	Zdhhc8			Cip2a	Carnmt1
	Gm42047		Pf4	D6Wsu163e	Dld	Qtrt2	Hspa2	Ano1	Stxbp5		Tubgcp3		Ppan		Nudt16l1	Neat1	Yeats2			Nfkbiz	Cfap95
	Cbfa2t3		Parm1	Tspan9	Ahr	Zdhhc23	Coq6	Ccnd1	Fbxo30		Agpat5		S1pr2		Rsl1d1	Fau	Eif4g1			Senp7	Ak3
	Cfap20dc		Ccdc158	Gabarapl1	Arl4a	Plcxd2	Rnf113a2	Akap12	Utrn		Hgsnat		Mrpl4		Mrpl40	Slc15a3	Vps8			Tbc1d23	Noc3l
	Ndst2		Anxa3	Mansc1	Gm7008	St3gal6	Eif2b2	Lats1	Ahi1		Eif4ebp1		Timm29		Polr2h	Ms4a6c	Pak2			Vgll3	Kcnip2
	Dlg5		Rasgef1b	Borcs5	Immp2l	4930453N24Rik	Gm47863	Sash1	Med23		Ubxn8		Snx19		Rnf168	Rorb	Rubcn			Sh3bgr	Cnnm2
	Wnt5a		Gbp6	Gpr19	Arhgap5	App	Snw1	Shprh	Rnf146		Pdgfrl		Adamts15		Kpna1	Aldh1a1	Parp14			Tmem242	Gm50431
	Cacna1d		Cdc7	Aebp2	Cfl2	Slc5a3	Gm10433	Plagl1	A830082N09Rik		Trappc11		Spa17		Nectin3	Cdc37l1	Snx9			Prkn	Itprip
	Capn7		Zfp932	Rpl38-ps2	2700097O09Rik	Hlcs	D130020L05Rik	Hivep2	Dse		Aga		Tbrg1		Nit2	Lipo3	Pkmyt1			Zfp948	Mxi1
	Ercc6		Gtpbp6	Pyroxd1	Togaram1	Abca17	Ddx24	Heca	Lama4		Galnt7		Nlrx1		Cldnd1	Ifit2	Paqr4			Flywch2	Mirt1
	Mmrn2		Coro1c	Kcnj8	Fkbp3	Abca3	Bdkrb2	Nhsl1	Foxo3		Gm10033		Gm47204		Cggbp1	Ifit3	Telo2			Dusp1	Adra2a
	Gm8113		2210016L21Rik	Stk38l	Mis18bp1	Mlst8	Gm6988	Mtfr2	Bend3		Gm3365		Arcn1		Gm9843	Gm6807	Wdr90			Rps10	Tdrd1
	Ktn1		Brap	Ergic2	Lrr1	Nherf2	Ankrd9	Slc18b1	Ascc3		Zfp868		Ift46		Atp5pf	Cuedc2	Ergic1			Def6	Vwa2
	Ndrg2		Abcb9	Ndufa3	Vcpkmt	Nme4	Akt1	Epb41l2	4930466K18Rik		Zfp963		Bace1		Smim11	Nt5c2	Ilrun			Gm50107	Afap1l2
	Arhgef40		Gm16001	Prpf31	Map4k5	Mrpl28	Esyt2	L3mbtl3	Pkib		Atp13a1		Zw10		Cbr3	Bbip1	Bltp3a			Myo1f	Trub1
	Sall2		Tmem132c	Rpl28	Arid4a	Bak1	Lifr	Rnf217	Mcu		Mau2		2310030G06Rik		Dynlt1a	Fam204a	Zfp523			H2-Q4	Cacul1
	Ap1g2		Crcp	Ube2s	4930447C04Rik	Srpk1	Rad1	E130307A14Rik	Vsir		Hapln4		Alg9		Cep43		Brpf3			H2-Q6
	Ripk3		Rcc1l	Zfp128	Mnat1	Pde9a	Tars	Rev3l	Hnrnph3		Borcs8				1600012H06Rik		Pknox1			H2-Q7
	Nfatc4		Limk1	Rps5	Zbtb1	Hsf2bp	Ankrd33b	Cdk19	Ado		Slc25a42		Snupn		Nthl1		Rgl2			H2-M3
	Nynrin		9130604C24Rik	Zfp446	Flrt2	Cd320	Mtbp	Crybg1	Tmem26		Cope		Fam219b		Uqcc4		Brd2			Enpp4
	Lats2		Fam20c	Trim28	Rps6ka5	Abhd16a	Trmt12	Prdm1	Specc1l		Prmt9		Edc3		Mcrip2		Bag6			Dnph1
	Ints6		6330403L08Rik	Ube2m	Slc25a29	Nrm	Gm49544	Fam184a	Gm867		Tmem184c		Map2k5		Ccdc167		Prrc2a			Trem2
	Zfp395		Prkar1b	Ap2s1	Zfr	Vegfa	Tab1	Ddx21	Zfp280b		Rbmxl1		Ints14		Zfp952		Ddr1			Dazl
	Pnoc		Lfng	Klc3	Golph3	Lclat1	Aco2	Jmjd1c	Pcnt		Tecr		Parp16		Angptl4		Gtpbp2			Kat2b
	Dpysl2		Wipi2	Bloc1s3	Retreg1	Arhgap12	Xrcc6	Fam13c	Syde1		Dcaf15		Mtfmt		Rps28		Cul7			Pja2
	Gm16867		Fscn1	Zfp428	Azin1	Cables1	Desi1	Rab36	Stk11		Brme1		Spg21		Polr1has		Ppp2r5d			Tmem232
	Lrch1		Daglb	Xrcc1	Tnfrsf11b	Ttc39c	Nup50	Adora2a	Midn		Zswim4		Trip4		Ankrd66		Pex6			Myl12a
	Elf1		Aimp2	Rps19	Ccn3	Kctd1	Fbln1	Trpm2	Dazap1		Yju2b		Pierce2		Tbcc		Mocs1			Crim1
	Rbm26		Flt3	Dedd2	Zhx1	Rnf125	Rabl2	Trappc10	Pcsk4		Dand5		Gnb5		Gm49870		Chaf1a			Cebpzos
	Rap2a		Pon3	Ceacam1	Phf20l1	Mapre2	Slc38a4	Mknk2	Adamtsl5		Gadd45gip1		Mapk6		Ndufv2		Hdgfl2			Qpct
	Itgbl1		Met	Bckdha	Sla	Hsd17b4	Dazap2	Dot1l	Tcf3		Nup93		Lrrc1		Ttc27		Kdm4b			Pkdcc
	Trpc6		St7	Map3k10	Ccn4	Lmnb1	Acvr1b	Nfic	Csnk1g2		Coq9		Elovl5		Ndufaf7		Mllt1			2700099C18Rik
	Gm16485		Aass	Gm31024	Chrac1	Slc26a2	Zfp263	Tle6	Ap3d1		Adgrg3		C920006O11Rik		Rmdn2		Khsrp			Rbbp8
	Ccdc82		Lrrc4	Eid2b	Cyc1	Ppargc1b	Alg1	Apaf1	Sppl2b		Cklf		Pik3cb		Srsf7		Lpin2			Zfp397
	Panx1		Rbm28	Timm50	Larp4	Sh3tc2	Mpv17l	Cep83	Pip5k1c		Atp6v0d1		Stag1		Pigf		Lbh			Matr3
	Ccdc159		Atp6v1f	Eif3k	Dgcr6	Apcdd1	Mapk1	Plxnc1	Nopchap1		Cmtr2		Ryk		Mcfd2		Camkmt			Pura
	Glb1l2		Smo	Spint2	Atp13a3	Lipg	Klhl22	Nav3	Prdm4		Aars		Slco2a1		Calm2		Srbd1			Pcdhga1
	Chek1		Zc3hc1	Zfp790	Slc15a2	Katnal2	Trmt2a	Frs2	Gnptab		Mvd		Acad11		Dsc2		Gm50069			Zfp608
	Pknox2		Bpgm	Zfp27	Boc	Pard6g	Parl	Dtx3	Elk3		Nkiras1		Manf		Srp19		Diaph1			1500015A07Rik
	Vsig2		Cald1	Sdhaf1	Alcam	Adnp2	St6gal1	R3hdm2	Poc1b		Fut11		6430571L13Rik		Reep5		Myo5b			Cyb5a
	AW551984		Cyren	Psenen	Arl6	Slc29a2	Rtp4	Ankrd52	Ppp1r12a		Nt5dc2		Rassf1		Hspa9		Unc93b1			Doc2g
	Clmp		Kdm7a	Sbsn	Epha3	Ltbp3	Mb21d2	Smarcc2	E2f7		Mettl6		Shisa5		1700086O06Rik		Pitpnm1			Snhg1
	Ubash3b		Mkrn1	Faap24	Gbe1	Cdc42ep2	Lsg1	Dgka	Kics2		Rpl23a-ps3		Scap		Prelid2		Lrfn4			Asrgl1
	Bcl9l		Zfp777	Ankrd27	Robo2	Ehd1	Cep19	Mcf2l	Stac3		Cdhr1		Myd88		Fem1c		Klc2			Ms4a7
	Ddx6		Gimap9	Pop4	Samsn1	Vps13a	Hspbap1	Arhgef10	Baz2a		Ghitm		Gorasp1		Atg12		Sf3b2			Mpeg1
	Gm39326		Gsdme	AI987944	Cxadr	Slc1a1	Hunk	Mcph1	Cdk2		Lgals3		Ttc21a		Commd10		Sart1			Fam111a
	Ttc12		Nfe2l3	2410002F23Rik	Ltn1	Sgms1	Cbr1	Kat6a	Tmem198b		Atg14		Ano10		Dtwd2		Rela			Anxa1
	Dixdc1		Hnrnpa2b1	Garin5a	Paxbp1	Slc16a12	Ripk4	Rbpms	Itga7		Parp2		Drg1		Tnfaip8		Pcnx3			Gda
	Cspg4		Gm8129	Rps11	Son	Rrp12	Zdhhc14	Dusp4	Irs2		Oxa1l		Rnf215		Srfbp1		Frmd8			Mamdc2
	Dpp8		Prr15	Aldh16a1	Morc3	Erlin1	Dll1	Dlc1	Col4a1		Slc7a7		Cabp7		C330018D20Rik		Dpf2			Rfx3
	Zfp609		Fkbp14	Ruvbl2	Pigp	Scd3	Prdm9	Cnot7	Col4a2		Ebpl		Pold2		Chsy3		Vps51			Acta2
	Csnk1g1		Mturn	Ftl1	Lca5l	Slf2	Ppp2r1a	Fam149a	Cul4a		Rnaseh2b		Ykt6		Csnk1a1		Sf1			Fas
	Ice2		Aqp1	A030001D20Rik	Arid1b	Dusp5	Hcfc1r1	Nek1	Gm6483		Gucy1b2		Nudcd3		Impa2		Naa40			Ndufb8
	Aldh1a2		Avl9	Rpl18	Qki	Pdzd8	Gnptg	Naf1	Ank1		Bnip3l		Tbrg4		Cep76		Rcor2			mt-Nd2
	Tex9		Snca	Cyth2	Zfp97		Rab40c	Psd3	Ddhd2		Fbxl3		Zrsr2-ps1		Fam210a		Mark2			mt-Atp6
	Atosa		Gm4045	Nomo1	Zfp54		Ppil1	Csgalnact1	Kcnu1		Tpm3-rs7		Mgat4b		Haus1		Eml3			mt-Co3
	Cgas		Gng12	Sergef	Zfp52		Gm50240	D130040H23Rik	Zfp703		Dnajc3		Rmnd5b		Gm45871		Incenp			mt-Nd3
	Cd109		Tacstd2	Ldha	Zfp942		U2af1	Zfp866	Wrn		A330035P11Rik		Trappc2b		Ndufs8		Vps37c			mt-Nd4
	Col12a1		Immt	Tmem86a	Pdpk1		Cyp4f13	Lrrc25	Tex15		Clybl		Pdlim4		Ndufv1		Tmem132a			mt-Nd6
	Senp6		Loxl3	Nsmce3	Eci1		Daxx	Jak3	Snx25		Tmtc4		Fam114a2		Rbm4b		R3hcc1l
	9330159M07Rik		Ccdc142os	St8sia2	Rab26os		Gm19412	Nwd1	Palld		Kbtbd3		Zfp39		Mrpl11		Pyroxd2
	Adamts7		Rtkn	Fanci	Nudt12		H2-K1	Gypa	Ell		Birc2		2310033P09Rik		Eif1ad		Hif1an
	Chst2		Rab11fip5	Ticrr	Rasgrp3		Atf6b	Adgre5	Map1s		Med17		Srebf1		Dnajc4		Btrc
	Esyt3		Snrpg	Pex11a	Cyp1b1		Lsm2	Adgrl1	Myo9b		Zfp558		Drg2		Nudt22		Fbxw4
	Dzip1l		Mcm2	Zscan2	Foxn2		Ddx39b	Rfx1	Unc13a		Gm7808		Usp22		Stip1		Ldb1
	Topbp1		Tmem43	Rps17	Gm20939		Gtf2h4	Junb	Fcho1		Fbxl12		Akap10		Tmem223		Gbf1
	Pcbp4		Rbsn	Whamm	Uty			N4bp1	Med26		Ubl5		Ubb		Polr2g		Dclre1a
	Gm9917		Lrig1	Zfand6	Crem		Pla2g7	Zfp423	Smad1		Shfl		Ndel1		Lbhd1
	Sema3b		Mitf	2310010J17Rik	Ankrd29		Klc4	Cyld	Inpp4b		Angptl6		Chrnb1		Tmem138
	Qrich1		Rybp	Ints4	Rpl19-ps7		Mrps10	Sall1	Rnf150		Icam1		Gps2		D030056L22Rik
	Col7a1		D830050J10Rik	Klhl35	Ino80c		Oard1	Chd9	Nfix		Kri1		Dvl2		Nsa2-ps1
	Ptpn23		Tmcc1	Coa4	Map3k2		Kif6	Mt2	Lyl1		Yipf2		Acadvl		Zng1
	Lrrc2		Marchf8	Clpb	Kdm3b		Rab5a	Cdh5	Tox3		Dcps		C1qbp		Rpp30
	Scn5a		Csgalnact2	Copb1	Egr1		Wdr43	Nol3	Zfp319		Pus3		Tsr1		Slc35g1
	Cx3cr1		Dcp1b	Xylt1	Ecscr		Ypel5	Exoc3l	Ndrg4		C2cd2l		Rtn4rl1		Zdhhc16
	5830454E08Rik		Adipor2	Knop1	Arhgap26		Msh6	Carmil2	E2f4		Hyou1		Inpp5k		Taf5
	Nktr		Hdhd5	Gga2	Rps14		Bambi	Nfat5	Fbxl9		Mpzl3		Slc46a1		Smndc1
	Snrk		Atp6v1e1	Ears2	Malt1		Elp2	St3gal2	Fhod1		Snx33		Tmem97		Shoc2
	Zkscan7		Rps27a-ps3	Ndufab1	Chmp1b		Cxxc5	Mon1b	Tppp3		Cox5a		Lig3
	2010315B03Rik		Mfap5	Lcmt1	Scarna17		Tmco6	Dnaaf1	Nfatc3		Csk		Ddx52
	Pisd-ps1		Clec4a1	Kdm8	Slc66a2		Ik	Foxf1	Tango6		Ubl7		Pctp
	Patz1		Spsb2	2510046G10Rik	Zfp236		Pcdh12	Zcchc14	Maf		Hexa		Xylt2
	Tug1		Cdca3	Ino80e	Gm37206		Ccdc112	Gm32856	Cdyl2		Rpl4		Atp5mc1
	Dusp18		Zfp384	Tmem219	Rbm4		Aldh3b1	Cep15	Atmin		Megf11		Mrpl10
	Aebp1		Vamp1	Mylpf	Ptar1		Coro1b	Top2b	Cmip		Rab11a		Mrpl45
	Etaa1		Cd9	Zfp771	Entrep1		Rce1	Gng2	Cdh13		Snx1		Rpl23
	Ccdc88a		Gm10010	Zfp688	Il33		D330050I16Rik	Gm26660	Cotl1		Dapk2		Smarce1
	Cpeb4		Magohb	Bcl7c	Uhrf2		Syvn1	Zcchc24	Crispld2		Rab27a		Krt19
	Hba-x		Gm45769	Orai3	Rpl9-ps6		Spindoc	Slmap	Zc3h18		Leo1		Stat5a
	Hba-a2		Cdkn1b	Kat8	Fgfbp3		Ints5	Stab1	Ankrd11		Gclc		Coasy
	Sh3pxd2b		Recql	9130023H24Rik	Kif11		B3gat3	Eaf1	Zfp276		Fbxo9		Nbr1
	Spdl1		Gm44164	Kndc1	Cep55		Tut1	Wdfy4	Spire2		Eef1a1		Tmem106a
	Slit3		Ccdc91	Tubgcp2	Tbc1d12		Cyb561a3	Wapl	Gas8		Ube2cbp		Lsm12
	9930111J21Rik2		4732416N19Rik	Chid1	Zfp518a		Ddb1	Ccser2	Tarbp1		Pgm3		Tmub2
	Zfp62		Rdh13	Ctsd	Chuk		Ccdc86	Sh2d4b	Flnb		Rbp1		Ubtf
	Hnrnph1		Cox6b2	Nap1l4	Atp5mk		Cd274	Gpr137c	Zmiz1		Dbr1		Dcakd
	Adamts2		Fiz1	LTO1	Zfp950		Lipa	Peli2	Ccdc66		Nck1		Rprml
	Clk4		U2af2	Armt1	mt-Rnr1		Pi4k2a	Gm49204	Sema3g		Pccb		Itgb3
	Zfp692		Gm3854	Pcmt1	mt-Tw		Cox15	Zfp219	Ncoa4		Trf		Tlk2
	Ulk2		Zfp78	Ppil4			Sfxn2	Acin1	Ddhd1		Uba5		Strada
	Pik3r6		Zfp773	Aig1			Casp7	Ppp1r3e	Naa30		Naa80		Ddx42
	9330160F10Rik		Zfp418	Snx3			Sfxn4	Pabpn1	Slc22a17		Hyal3		Ftsj3
	Chd3		Zik1	Rtn4ip1				Gm16973	Zfhx2		Acaa1a		Nol11
	Zzef1		Zfp606	Man1a				Gm47694	Cbln3		Rpl14		Gm11696
	Rflnb		Zscan18	Serinc1				Mtmr6	Mphosph8		Pes1		Abca5
	Nufip2		Zfp329	Ascc1				Sacs	Spata13		Zmat5		Slc39a11
	Lyrm9		Zfp110	Hk1os				Fam124a	Sox7		Nipsnap1		Sdk2
	Ksr1		Chmp2a	Supv3l1				Scara3	Extl3		Thoc5		Fdxr
	Usp32		Inafm1	Stox1				Clu	Dock5		Ugp2		Kctd2
	Tbx2		Sae1	Reep3				Trim35	Rhobtb2		Mdh1		Slc25a19
	Hlf		Ppp1r13l	Nrbf2				Cdca2	Fhip2b		Pex13		Sec14l1
	Ppp1r9b		Trappc6a	Cisd1				Slc25a37	Dmtn		Ppp4r3b		Syngr2
	Ramp2		Ppp1r37	Bcr				Loxl2	Fndc3a		Mtif2		C1qtnf1
	Hid1		Pvr	Mmp11				Ppp3cc	Slc25a30		Rps27a		Actg1
	Rhbdf2		Zfp112	Pttg1ip				Olfm4	Akap11		Asb3		Mcrip1
	Mafg		Zfp108	Ube2g2				Diaph3	Vwa8		Erlec1		Csnk1d
	Fasn		Zfp61	Gatd3a				Lmo7	Naa16		Rars		Cybc1
	Cdk13		Rabac1	Pwp2				Spry2	Pcdh17		Pttg1		Tbcd
	Gm32699		Gsk3a	Cstb				Gpc6	B930095G15Rik		Ublcp1		Larp4b
	Zscan26		Tmem145	Cdc34				Dock9	Maml2		Mrnip		Ero1b
	Zkscan8		Lipe	Bsg				Cwf19l2	Amotl1		Hnrnpab		D130043K22Rik
	H2bc6		Actn4	Fstl3				Dync2h1	Dnm2		Skp1		Foxq1
	Gm11346		Fam98c	E130317F20Rik				Kank2	Ldlr		9530068E07Rik		Foxf2
	9330162012Rik		Zfp940	Kiss1r				Dock6	Ncapd3		Slc22a5		Fars2
	Serpinb1a		Zfp260	Wdr18				Plppr2	Nfrkb		Fnip1		Diras2
	Nrn1		Gm5113	Tmem259				Eepd1	Arhgef12		Cdc42se2		Faf2
	F13a1		Tbcb	Polr2e				Zbtb44	Gm48604		Sparc		Unc5a
	Zfp169		Hspb6	Atp5f1d				Prdm10	Hinfp		Atox1		Prelid1
	Ecm2		Tmem147os	Gamt				Arhgap32	Gm16536		G3bp1		Ddx41
	Secisbp2		Uba2	Reep6				Ets1	Dlat		Mrpl55		Tmed9
	Ror2		Cebpg	Atp8b3				Mir100hg	Cryab		Snap47		Caml
	Hrh2		Lrp3	Btbd2				Sorl1	Ppp2r1b		Pemt		Ubqln1
	Spock1		Rhpn2	Lmnb2				Tbcel	1700017B05Rik		Top3a		Golm1
	Gm48701		Cep89	Map2k2				Phldb1	Cd276		Trappc1		Gas1
	Srd5a1		B230322F03Rik	Apba3				Kmt2a	Arih1		Ctdnep1		Mtrr
	Irx2		Zfp507	Gm10778				Gm49338	Parp6		Rpl36-ps2		Smn1
	2210408I21Rik		Gm44997	Zfp433				Zbtb16	Myo9a		Eral1		Cwc27
	Vcan		Klk4	Chst11				Acsbg1	Coro2b		Appbp2		Klhl29
	Mtx3		Clec11a	Aldh1l2				Crabp1	Myo1e		Smg8		Hs1bp3
	Gm47155		Nr1h2	Rtcb				Ireb2	Sltm		Rad51c		Sdc1
	5330431K02Rik		Zfp473	Hsp90b1				Hmg20a	Cgnl1		Akap1		Wdr35
	Cenpk		Med25	Nup37				Ulk3	Myo5a		Coil		Klf11
	Adamts6		Fuz	Washc3				Gm49759	Gsta4		Nme1		Cmpk2
	Kif2a		Scaf1	Slc25a3				Uaca	Filip1		Snf8		Cog5
	3830408C21Rik		Gm45552	Vezt				Pias1	Dop1a		Snx11		Ankmy2
	Plk2		Tead2	Cep83os				Dennd4a	Cep162		Copz2		Srp54c
	Cspg4b		Dhdh	Cradd				Igdcc4	Xrn1		Scrn2		Cdkl1
	Snx18		Ppp1r15a	Ccdc59				Plekho2	Ppm1m		Mettl2		Atp6v1d
	Fst		Prmt3	Atxn7l3b				Herc1	Rnf123		Psmc5		Plekhh1
	Rab10		Gas2	Tmbim4				Tpm1	Nckipsd		Rpl38		Rdh11
	Kif3c		Svip	Gns				Tln2	Map4		Nherf1		Dpf3
	Rock2		Gm44616	Arhgef25				Ccnb2	Setd2		Grb2		Psen1
	Gm4425		A230056P14Rik	Ddit3				Rnf111	Cmtm7		AW209491		Fcf1
	Mboat2		Atp10a	Nab2				Myzap	Golga4		Rala		Gpatch2l
	Rnf144a		Ube3a	Stat2				Zfp280d	Vill		Trim27		Gstz1
	Cbll1		Gm38393	Rnf41				Rfx7	Ackr2		Zfp322a		Ttc8
	Heatr5a		Gm10297	Pa2g4				Gm36936	Zfp445		Ripor2		Gm40557
	Ralgapa1		Chsy1	Rps26				Phip	Zdhhc3		Gmnn		D430019H16Rik
	Fancm		Adamts17	Ormdl2				Zfp949	Ewsr1				Vrk1
	9330151L19Rik		Isg20	Pex11g				Tfdp2	Rhbdd3		Eci2		Wars1
	Nemf		Polg	Xab2				Clstn2	Kremen1		Rpp40		Xrcc3
	Gm9887		Ttll13	Ccl25				Gm37249	Znrf3		Gcnt2		Tmem179
	Arf6		Prc1	Cars2				Acp3	Polm		Cd83		Crip2
	Nin		Nmb	Lamp1				Rbm5	Purb		5033430I15Rik		D430020J02Rik
	Plekhg3		Gm16638	Cdc16				Uba7	Ikzf1		Fam8a1		Brix1
	Dnal1		4632427E13Rik	Kbtbd11				Gm37963	Cobl		Ippk		Amacr
	Irf2bpl		Thrsp	Gm40466				Klhdc8b	Rel		Nxnl2		Drosha
	Eml5		Aqp11	Smim19				Epm2aip1	Sptbn1		Sfxn1		Fbxo32
	Dicer1		Pak1	Polb				Tgfbr2	Slu7		Thoc3		Ptp4a3
	Clmn		Lipt2	Lsm1				Ctdspl	Cyfip2		Higd2a		Jrk
	Syne3		Fchsd2	Star				Acvr2b	Trim41		Lman2		Exosc4
	Ccnk		Rnf121	Ash2l				Fyco1	Flt4		B4galt7		Gpaa1
	Yy1		Trim21	Brf2				Gm39469	Gfpt2		Ptdss1		Hgh1
	Rcor1		Tpp1	Ppp2cb				Eif4enif1	Maml1		Zfp874b		Arhgap39
	Inf2		Tmem9b	Gtf2e2				Osbp2	Aff4		Zfp87		Gga1
	Pld4		Lyve1	Leprotl1				Gas2l1	Rad50		Zfp493		Ankrd54
	Brf1		Rassf10	Saraf				Tns3	Mprip		Gm9625		L3mbtl2
	Rapgef5		Btbd10	Zdhhc2				Meis1	Alkbh5		Gm20554		Pmm1
	Rictor		Psma1	Fgl1				Spred2	Flii		Mrpl36		Srebf2
	Nadk2		Cyp2r1	Cyp4v3				Sertad2	Epn2		Trip13		Naga
	Lmbrd2		Pik3c2a	Rwdd4a				Peli1	A530017D24Rik		Pdcd6		Atxn10
	Rai14		Coq7	Hpf1				Vps54	Zfp287		Sdha		Wnt7b
	Cdh6		Tmc7	Clcn3				Usp34	Trim16		Ccdc127		Lmf2
	Myo10		Ppp1ccb	Tmem192				Rhbdf1	Hs3st3b1		Zfp825		Cpne8
	Ctnnd2		9030407P20Rik	Ints10				Fbxw11	Usp43		Gm46430		Prkag1
	Gm49284		Chp2	Zfp869				Dock2	Slc25a35		Erap1		Tmbim6
	9930017N22Rik		Il4ra	Sugp1				Pank3	Aloxe3		Lysmd3		Bcdin3d
	Stk3		Bola2	Rfxank				Atp10b	Cntrob		Zcchc9		Slc11a2
	Atad2		Cd2bp2	Armc6				Ebf1	Trp53		Msh3		Bin2
	Gm20712		Zfp768	Gm11175				Lsm11	Tnfsf12		Scamp1		Galnt6
	Col22a1		E430018J23Rik	Mpv17l2				Adam19	Nlgn2		Gm9776		Krt8
	Ago2		Zfp764	2010320M18Rik				Zfp2	Kctd11		Ap3b1		Krt18
	Rhpn1		Fbrs	Rpl18a				D930048N14Rik	Dlg4		F2r		Tarbp2
	Zc3h3		Stx1b	Babam1				Sec24a	Bcl6b		Ptcd2		Atp5mc2
	Cyth4		Armc5	Dda1				Cdkl3	Pld2		Mrps27		Srl
	Mgat3		Sec23ip	Bst2				Tcf7	Pfn1		Mccc2		Dnaja3
	1700001L05Rik		Ate1	Colgalt1				Tnip1	Camta2		Marveld2		Mgrn1
	Parvg		2310057M21Rik	Tpm4				Larp1	Slc13a5		Mrps36		Txndc11
	Mapk12		Ctbp2	1700030K09Rik				Gm16062	Aspa		Dimt1		Pdxdc1
	C730034F03Rik		9430038I01Rik	Slc35e1				Tom1l2	Sgsm2		Il6st		Mzt2
	Nckap5l		Bnip3	Smim7				Gid4	Smg6		Ndufs4		Ube2l3
	Nr4a1		Gm15542	Hmox1				Llgl1	Wdr81		Pelo		Ess2
	Tns2		Ifitm2	Slc10a7				Aldh3a2	Crk		Tmem267		Prodh
	Socs1		Deaf1	Lsm6				Specc1	Doc2b		Cenpo		Gnb1l
	Tmem191		Tmem80	Smarca5				Ncor1	Abr		2810032G03Rik		Pdia5
	Smpd4		Eps8l2	Elmod2				Gas7	Gosr1		Ddx1		Adprh
	Scarf2		Gatd1	Dnajb1				Myh10	Nsrp1		Nbas		Poglut1
	Abcc5		Cend1	Gipc1				Arhgef15	Ssh2		Bnip3l-ps		Tmem39a
	Fam43a		Pnpla2	D8Ertd738e				Pfas	Ankrd13b		Ywhaq		Nepro
	Lmln		Mob2	Calr				Vamp2	Git1		Rsad2		Zbtb11os1
	Kalrn		Dusp8	Farsa				Plscr3	Flot2		Tmem18		Ifnar1
	Gm49599		Ifitm10	Syce2				Kif1c	Supt6		Acp1		Dyrk1a
	Cox17		Nadsyn1	Dnase2a				Atp2a3	Rab11fip4		Sh3yl1		Map3k4
	Zbtb20		Mrgprf	Get3				Cluh	AA465934		Dus4l		Pnldc1
	Spice1		Plekhg1	Dhps				Srr	Mmp28		Hbp1		Clcn7
	Impg2		Zbtb2	Wdr83os				Nf1	Acaca		Prkar2b		Tsr3
	Crybg3		Fbxo5	Man2b1				Suz12	Myo19		Sypl		Antkmt
	Usp25		Epm2a	Lonp2				Cdk5r1	Dynll2		Dtd2		Jmjd8
	Jam2		Bclaf1	Adcy7				Myo1d	C030037D09Rik		Nubpl		Stub1
	Gabpa		Akap7	Gm6658				Unc45b	Rsad1		Eapp		Prr35
	Adamts5		Gm10275	Slc6a2				Slfn5	Acsf2		Ppp2r3c		Axin1
	Bach1		Hey2	Herpud1				Taf15	Samd14		Prorp		Fance
	Synj1		Rsph4a	Rspry1				Med13	Kat7		Psma6		BC004004
	Setd4		Tspyl1	Gins3				Prr11	Zfp652		Mia2		Pim1
	Dop1b		Zbtb24	Tk2				Vezf1	Osbpl7		Klhdc2		Btbd9
	Erg		Sec63	Elmo3				Msi2	Tbkbp1		Dmac2l		Ndufv3
	Gm49797		Mtres1	Thap11				Tmem100	Npepps		Rtn1		Tapbp
	Rps6ka2		Bves	Pskh1				Tob1	Socs7		Ppm1a		H2-DMa
	Lix1		Hace1	Cog8				Abi3	Arhgap23		Trmt5		Tap1
	Spaca6		Gopc	Txnl4b				D030028A08Rik	Pcgf2		1700086L19Rik		Tap2
	Mir5125		Cep85l	Cog4				B230217C12Rik	Lasp1		Wdr89		Rnf5
	Dnase1l2		Mcm9	Fcsk				Med1	Cacnb1		Churc1		Vars2
	Chtf18		Asf1a	Glg1				Cdk12	Fbxl20		Rab15		Tubb5
	Rsph1		Gcc2	Tmem170				Msl1	Thra		Gm30025		Prr3
	Notch3		Ranbp2	Chst5				Casc3	Nr1d1		Exd2		Trim26
	Zfp871		Tspan15	Kars				P3h4	Wipf2		Smoc1		Mad2l1bp
	Hnrnpm		Phyhipl	Cmc2				Vat1	Rara		Dcaf4		Yju2
	Col11a2		Bicc1	Plcg2				Mpp2	Jup		Tmed10		Ticam1
	Ehmt2		Gstt2	Sdr42e1				Itga2b	Dnajc7		Jdp2		Lonp1
	Tcf19		Col18a1	Rps13-ps4				Gpatch8	Stat3		Vipas39		Ranbp3
	Bicral		Pdxk	Irf8				Fzd2	Cavin1		Adck1		Gpr108
	Med20		Mier2	Ctu2				Arhgap27	Plekhh3		Sel1l		Slc30a6
	Usp49		Med16	Cdt1				Plekhm1	Ezh1		Calm1		Fam98a
	Ptprs		Arid3a	Galns				Polg2	Wnk4		Golga5		Tmem178
	Vav1		Rps15	Rpl13				Kcnj2	Becn1		Serpina3n		Mta3
	Gm49883		Zfr2	Chmp1a				Cdr2l	Psme3		Gm3379		Eif2s3y
	Birc6		Gm32687	Spata2l				Trim65	Aoc3		Hsp90aa1		Gm10557
	Strn		Gm47572	Fanca				Srsf2	Arl4d		Coa8		Ccny
	Heatr5b		Gm4924	Ccsap				Tnrc6c	Slc4a1		Adssl1		Dsg2
	Gm6548		Glt8d2	Taf5l				Tmc6	Slc25a39		Ghr		Sft2d3
	Map4k3		Polr3b	Ntpcr				Afmid	Kansl1		6030458C11Rik		Nme5
	Thada		Ttc41	Map3k21				Socs3	Tanc2		Zfp622		Hars1
	Prkce		Chpt1	Kcnk1				Aatk	Smarcd2		Ropn1l		3222401L13Rik
	Rhoq		Bltp3b	Slc35f3				Notum	Pitpnc1		Mtdh		Lars
	Fbxo11		Nedd1	Pard3				Tasor2	Cep112		Rpl30		Prdm6
	Erdr1y		Ntn4	Itgb1				Net1	Abca9		Pop1		Mbd2
	Rock1		Rlig1	Abhd6				Arid4b	Rab37		Rrm2b		Elac1
	Cdh2		Krr1	Pxk				BC005537	Wbp2		Dcaf13		Dym
	AW554918		Caps2	Psmd6				E2f3	Cygb		Taf2		Ighmbp2
	Sap130		Thap2	Il3ra				Bmp6	Rbfox3		Derl1		Mrpl21
	Apc		Ppm1h	Kcnk5				Tmem170b	Cbx2		9130401M01Rik		1810055G02Rik
	Gm36989		Pip4k2c	Ecd				Mcur1	Endov		Rnf139		Ankrd13d
	Igip		Pan2	Rps24				Rnf182	Bahcc1		Tatdn1		Pcx
	Pcdhb17		Esyt1	Arhgef3				Atxn1	Faap100		Sqle		Mus81
	Pcdhgb7		Insr	Cacna2d3				Dek	Ccdc57		Eef1d		Ap5b1
	Spry4		Elavl1	Tkt				Ptpdc1	Narf		Pycrl		Kat5
	Sema6a		Shcbp1	Glt8d1				Iars	Foxk2		Sharpin		Capn1
	Rbm22		Lig4	Phf7				Syk	B3gntl1		Bop1		Znhit2
	Synpo		Atp11a	Vstm4				Nsd1	Mtr		Tomm22		Trmt112
	Tcof1		Gm21092	Mapk8				Fam193b	Nid1		Pphln1		Fkbp2
	Pcyox1l		Ckap2	Ero1a				Pitx1	Lyst		Tuba1b		Tmem179b
	Adrb2		Ikbkb	Fermt2				Klhl3	Hecw1		Mcrs1		Zbtb3
	Stard6		Plat	Ubb-ps				Fancc	Gm46404		Atf1		Ttc9c
	Mbd1		Ap3m2	Ttc5				Gm36445	Sirt5		Csrnp2		Mta2
	Gm23119		Adam9	Osgep				Adcy2	Kif13a		Pmm2		Pabir1
	Hdhd2		Fgfr1	Pip4p1				Ice1	Fam120a		Gspt1		Papss2
	Setbp1		Letm2	Mettl3				Gm17259	Cplx2		Parn		Atad1
	Ctdp1		Gm45250	Haus4				Cmya5	Cltb		Ufd1		Pcgf5
	Ehbp1l1		Fut10	4931414P19Rik				Jmy	Tspan17		2510002D24Rik		Pdlim1
	Ahnak		Ppp1r3b	1700123O20Rik				Zbed3	Dbn1		Eif2b5		Zfyve27
	Cpsf7		Prag1	Psme1				Arhgef28	Pdlim7		Rfc4		Got1
	Ms4a6b		Fat1	Tm9sf1				Zfp366	Dok3		Plaat1		Twnk
	Trpm6		1700029J07Rik	Nedd8				Mast4	Cdk20		Slc49a4		Kazald1
	Smc5		Cenpu	Dhrs1				Sgtb	Zfp369		Gm15564		Nolc1
	Kank1		Primpol	Rnf17				Rgs7bp	Mblac2		Timmdc1		Wbp1l
	Prkg1		Cdkn2aip	Pspc1				Rnf180	Lhfpl2		Ift57		Zdhhc6
	Pank1		Tenm3	Eef1akmt1				Pde4d	Efr3b		Hspa13		Csf2ra
	Kif20b		Gpm6a	Mrpl57				Mier3	Atad2b		Btg3
	Btaf1		Hpgd	3110083C13Rik				Itga1	Greb1		Mrpl39
	Hhex		Fbxo8	Kpna3				Zfp131	Hpcal1		Rwdd2b
	Myof		Hmgb2	Ctsb				Wdcp	Kidins220		Usp16
	Plce1		Lzts1	Fdft1				Gen1	Pik3cg		Cct8
	Pik3ap1		Zfp930	Nudt18				E2f6	Prpf39		Mis18a
	Lcor		Uba52	Cog3				Twist1	Rhoj		Tmem50b
	Morn4		Use1	Tpt1				Hdac9	Sipa1l1		Dnajc28
	Avpi1		Ocel1	Mtrf1				Hectd1	Rbm25		Cryzl1
	Sfrp5		Zfp709	Wbp4				Npas3	Acot2		Atp5po
	Dnmbp		Zfp882	Rps3a2				Pnn	Ylpm1		Mrps6
	Nfkb2		Hmgxb4	Dis3				Klhl28	Zc2hc1c		Vps26c
	Nanos1		Mcm5	Commd6				Sos2	Ttll5		Hmgn1
	Eif3a		Arhgap10	Endod1				Frmd6	Tgfb3		B3galt5
	mt-Rnr2		Abce1	Cwc15				Dact1	Ptpn21		Gtf2h5
	mt-Nd5		Ndufb7	Eif3g				Syne2	Ppp4r3a		Tmem181a
	mt-Tp		Mri1	Cdc37				Sptb	Fbln5		Dynlt1c
			Trir	Tmem205				Rad51b	Atxn3		Mpc1
			Phkb	Epor				Actn1	Dync1h1		1700010I14Rik
			Snx20	Gm16845				Mideas	Cdc42bpb		Elob
			Crnde	Ecsit				Nek9	Ppp1r13b		Kctd5
			Irx5	Bbs9				Vash1	Aspg		Amdhd2
			Lpcat2	Adamts8				Tmed8	Kif26a		Atp6v0c
			Bbs2	Barx2				Ston2	Cep170b		Ccnf
			Usb1	Kcnj5				Zc3h14	Cdca7l		Rnps1
			Csnk2a2	Srpr				Ttc7b	Rimoc1		Pgp
			Cdh11	Foxred1				Trip11	Nipbl		Rab26
			Pdp2	Hepacam				Gm47260	Pabpc1		Gfer
			B3gnt9	Hspa8				Ccdc85c	Fam91a1		Noxo1
			Slc9a5	Dpagt1				Hhipl1	Scrib		Tbl3
			Enkd1	Hmbs				Evl	Nrbp2		Rps2
			Gfod2	Ube4a				Gm34220	Mroh1		Ndufb10
			Cenpt	Pafah1b2				Ppp2r5c	Tonsl		Msrb1
			Psmb10	Ddx10				B930059L03Rik	Kifc2		Hagh
			Slc12a4	Fbxo22				Klc1	Myh9		Fahd1
			Atxn1l	Imp3				Btbd6	Rac2		Nubp2
			Mtss2	Clk3				Ncapg2	Mfng		Spsb3
			Ddx19a	Bbs4				Gm49602	Cdc42ep1		Decr2
			Nudt7	Glce				Card6	Micall1		Stk19
			Rnf166	Cln6				Fyb	Tmem184b		Dxo
			Piezo1	Aagab				Vps13b	Fam227a		Nelfe
			Urb2	Dis3l				Deptor	Ep300		Polr1h
			Sprtn	Hacd3				Zhx2	Pheta2		Rrp36
			Egln1	Ppib				Trib1	Cyb5r3		Rftn1
			Nrp1	Anxa2				Myc	Gm29666		Fer
			D830030K20Rik	Gm19569				Khdrbs3	Mapk11		Dpy30
			Gm10044	Tpbg				Fam135b	Plxnb2		Gpatch11
			Fam107a	Tmem108				Peg13	Kif21a		Cebpz
			Gm9800	Mrpl3				Lynx1	Hdac7		Gemin6
			Thoc7	Nudt16				Ccdc166	Rnd1		Morn2
			Gm2237	Dcaf1				Iqank1	Arf3		Arhgef33
			Fam149b	4930524O07Rik				Wdr97	Dip2b		Lrpprc
			Camk2g	Hemk1				Cpsf1	Pou6f1		Slc3a1
			Plau	Tmem115				Csf2rb	Scn8a		Cript
			Vdac2	Ifrd2				Maff	Fignl2		Epcam
			Zmiz1os1	Traip				Ddx17	Eif4b		Ppp1r21
			Nek4	Ip6k1				Apobec3	Zfp740		Fzd8
			Ldb3	Apeh				Tnrc6b	Atf7		Usp14
			Cdkn3	Amt				Rangap1	Cbx5		Esco1
			Gmfb	Ccdc71				Zc3h7b	Nckap1l		Gm6277
			Samd4	Ndufaf3				Tcf20	Ubn1		Npc1
			Wdhd1	Wdr6				Nfam1	Clec16a		Osbpl1a
			Dlgap5	Ip6k2				Tubgcp6	Zc3h7a		2700062C07Rik
			Ap5m1	Uqcrc1				Chkb	Snx29		Tpgs2
			Armh4	Nme6				Shank3	Ercc4		Wdr36
			Gm26782	Cspg5				Slc2a13	Mrtfb		Cdc23
			Ang	Pth1r				Scaf11	A930007A09Rik		Paip2
			Mrpl52	Ccrl2				Senp1	Marf1		Pfdn1
			Slc7a8	Lrrfip2				Ccnt1	Mcm4		Ndufa2
			Ngdn	Mlh1				Cacnb3	Crkl		Hdac3
			Parp4	Glb1				Rarg	Rtn4r		Gnpda1
			Setdb2	Cnot10				Sp1	Cdc45		Tmed7
			Cdadc1	Osbpl10				Hnrnpa1	Hira		Phax
			Dleu2	Xylb				Pde1b	Dvl3		Prrc1
			Mtmr9	Exog				Gm15879	Ephb3		Isoc1
			Xkr6	Csrnp1				Glis2	1300002E11Rik		Dctn4
			Ints9	Slc25a38				Shisa9	Map3k13		Pdgfrb
			Stc1	Eif1b				Myh11	Lpp		Csf1r
			Sorbs3	Ulk4				Prkdc	Tmem44		Mppe1
			Slc39a14	Ccdc13				Pi4ka	Acap2		Afg3l2
			Bmp1	Pomgnt2					Tnk2		Rnmt
			Hr	Tmem42				Chrd	Cep97		Ier3ip1
			Nudt15	Lars2				2510009E07Rik	Bace2		Atp5f1a
			Esd	Rnf185				Bcl6	Prdm15		Slc14a2
			Lcp1	Selenom				P3h2	Scaf8		Naa12
			Serp2	Castor1				Ccdc50	Thbs2		Scyl1
			Lacc1	Xbp1				Dlg1	Chd1		Ubxn1
			Bora	Urgcp				Heg1	Lnpep		Osbp
			Mir17hg	Dbnl				Golgb1	Unkl		Dmrt2
			Gm4675	Ddx56				Hcls1	Capn15		Plpp6
			Mbnl2	Tmed4				Polq	Phf1		Dkk1
			Ipo5	Ogdh				Gsk3b	Lemd2		Cstf2t
			Aasdhppt	Ppia				Igsf11	Nudt3		Gm27042
			Msantd4	H2az2				Gap43	Cmtr1		Entpd1
			Fut4	Ccm2				Ccdc191	Sik1		Arhgap19
			Ankrd49	Egfr				Usf3	Gm26549		Pgam1
			Vstm5	Wdpcp				Dzip3	Akap8l		Exosc1
			4931406C07Rik	Tmem17				Bbx	Wiz		Cutc
			Zfp317	Mpg				Dubr	Cyp4f16		Mrpl43
			Zfp26	Mgat1				Filip1l	Zfp81		As3mt
			Pde4a	Sqstm1				Col8a1	Notch4		Xpnpep1
			Qtrt1	A430108G06Rik				Dcbld2	Gpsm3
			Anln	Mfap3				Robo1	Zbtb12
			Igsf9b	Sap30l				Nrip1	Hspa1a
			Aplp2	Cnot8				Mir99ahg	Cchcr1
			4930581F22Rik	Gm12254				Urb1	Mdc1
			Nectin1	H2ac25				A930006K02Rik	Ppp1r18
			Usp2	2310058D17Rik				Ripply3	Atat1
			Cbl	Guk1				Ttc3	Trim39
			Slc37a4	Arf1				Brwd1	Adgrf5
			Cenatac	Med9				A630089N07Rik	Aars2
			Il10ra	Dhrs7b				Tiam2	Cul9
			Fxyd2	Zswim7				Tmem181b-ps	Ubr2
			Sidt2	Trpv2				Fndc1	AI661453
			Ncam1	Pirt				E430024P14Rik	Ccnd3
			Nkapd1	Tmem107				Airn	Daam2
			Fdxacb1	Sat2				Afdn	Tbc1d5
			Acat1	Mpdu1				Zfp820	Efhb
			Dnaja4	Cd68				Zfp945	Mpnd
			Ptpn9	Eif4a1				9530082P21Rik	Safb
			Man2c1os	Elp5				Ntn3	Nrtn
			Man2c1	Gabarap				Cramp1	Rfx2
			Neil1	Phf23				Ift140	Dennd1c
			Rpp25	Slc25a11				Rgs11	Lama1
			Mpi	Rnf167				Luc7l	Arhgap28
			Arid3b	Zfp3				Neurl1b	Epb41l3
			Islr2	Nup88				Syngap1	Eif2ak2
			Rps11-ps1	Derl2				Ppard	Hnrnpll
			Pkm	Mybbp1a				Slc26a8	Zfp36l2
			Senp8	Cyb5d2				Cdkn1a	Socs5
			Aph1c	Dph1				Pi16	Zeb1
			Mindy2	Ywhae				Slc37a1	Riok3
			Adam10	Abhd15				Brd4	Lims2
			Lysmd2	Tlcd1				Akap8	Brd8
				Spag5				Rab11b	Snhg4
			Gm9531	Tmem199				Ppt2	Pcdhgb6
			Lca5	Lgals9				Atp6v1g2	Gm26672
			Tbx18	Utp6				Ier3	Pcdhgc3
			Gm28229	Rffl				A930015D03Rik	Mcc
			Syncrip	Rad51d				Trim10	Snx24
			Plscr1	Supt4a				Gabbr1	Atp8b1
			Slc9a9	Mks1				Cd2ap	Spire1
			Trpc1	Gm11518				Tnfrsf21	Ldlrad4
			4930579K19Rik	Lrrc59				Slc25a27	Poli
			Foxl2os	Mrpl27				Tmem63b	Gm20544
			Cep70	Slc35b1				Dlk2	Ark2n
			Armc8	Cdk5rap3				Zfp318	Nfatc1
			Il20rb	Epop				Trerf1	Atp9b
			Slc35g2	Gm11613				Dpp9	Gm10524
			Msl2	Stard3				Uhrf1	Zfp516
			Cep63	Pgap3				Safb2	Tshz1
			Cdv3	Ormdl3				Trip10	Ptgr3
			Nphp3	Eif1				Adgre1	Cpt1a
			Twf2	Nt5c3b				Man2a1	Tcirg1
			Poc1a	Naglu				Ppp4r1	Rps6kb2
			Acy1	Psmc3ip				Ankrd12	Ssh3
			Parp3	Retreg3				Mtcl1	Grk2
			Slc38a3	Tubg1				C030034I22Rik	Kdm2a
			Gmppb	Rundc1				Prkd3	Ctsf
			Usp4	Ifi35				Slc8a1	Bbs1
			Cdc25a	Grn				Gm50010	Peli3
			Als2cl	1700052K11Rik				Jcad	Snx32
			Dync1li1	Cyb561				Kif5b	Sipa1
			Oxsr1	Limd2				Mib1	Map3k11
			E530011L22Rik	Slc16a6				Zfp521	Cdc42bpg
			Tmem158	Map2k6				Dtna	Plcb3
			Ccr1	2610035D17Rik				Ammecr1l	Ppp1r14b
			Pik3ip1	Fam104a				Iws1	Vegfb
			Gal3st1	D11Wsu47e				Hbegf	Flrt1
			Ascc2	Nat9				Ankhd1	Hnrnpul2
			Ube2d-ps	Sumo2				Pcdhb22	Myrf
			Hus1	Mrps7				Pcdhgb2	Syt7
			Actr2	Sap30bp				Pcdhgb5	Lrrc10b
			Aftph	Mrpl38				Pcdhga11	Gna14
			Pus10	Ubald2				Pcdhga12	Prune2
			Bcl11a	Prpsap1				Pcdh1	Klf9
			Efemp1	Mfsd11				Nr3c1	Pum3
			Eml6	Engase				Rbm27	Glis3
			Hba-a1	Cbx8				Dcp2	Ric1
			Ubtd2	Ccdc40				Pggt1b	Pten
			Lcp2	Card14				Fbn2	Lzts2
			Mat2b	Sgsh				Arsi	Oga
			Hmmr	Chmp6				Onecut2	Psd
			C1qtnf2	Ndufaf8				Fech	Sufu
			Ccnjl	Oxld1				Ccbe1	Trim8
			Med7	Arl16				Tcf4	Pdcd11
			Gm12183	Alyref				4930503L19Rik	Calhm2
			Trim7	Anapc11				Ctif	Neurl1a
			Ube2b	Gps1				Ark2c	Slk
			Hspa4	Dus1l				Epg5	Adrb1
			Irf1	Ogfod3				Socs6	Ccdc186
			Irgm2	Klf6				Rttn	Atrnl1
			2810021J22Rik					Rin1	Rab11fip2
			Shmt1	Gpr137b-ps				Tmem151a	mt-Nd1
			Aurkb	Gpr137b				Efemp2	mt-Tq
			Naa38	Cox5b-ps				Ppp2r5b
			Tmem88	Abt1				Atg2a
			Dnah2	Acot13				Map4k2
			Fgf11	Exoc2				Gpr137
			2810408A11Rik	Cdyl				Zfta
			Mink1	Ppp1r3g				Nxf1
			Mis12	Pak1ip1				Bscl2
			6330403K07Rik	Gm33195				Vwce
			4930563E22Rik	Ninj1				Patl1
			Haspin	Sema4d				Zfp91
			Mettl16	Sptlc1				Gnaq
			Prpf8	Gkap1				Jak2
			Rilp	Naa35				9930021J03Rik
			Scarf1	Etohd2				Gldc
			Slc43a2	Med10				Rnls
			Pitpna	Ndufs6				Cpeb3
			Glod4	Clptm1l				Scd1
			Gm12346	Arsk				Sfxn3
			Psmd11	Arrdc3				Sh3pxd2a
			Tmem98	4833422C13Rik				Tcf7l2
			Tmem132e	Serinc5				Fhip2a
			Dhrs11	Btf3
			Brip1	Ndufaf2
			Brip1os	Ankrd55
			Rnf43	Plpp1
			Cuedc1	Dtnb
			Abcc3	Fkbp1b
			Pnpo	Laptm4a
			Plxdc1	Adi1
			Psmd3	Scfd1
			Top2a	Gemin2
			Klhl11	Jkamp
			Zfp385c	Dhrs7
			Dhx58	Dbpht2
			Kat2a	Riox1
			Coa3	Prox2
			Cntd1	Angel1
			Aoc2	Psmc1
			Rpl27	Gm20036
			Etv4	Cpsf2
			Tmem101	Gon7
			Gjc1	Ubr7
			Ccdc103	Ifi27
			Plcd3	Glrx5
			C130046K22Rik	Gm35558
			Arf2	Zfp839
			Mapt	Trmt61a
			Ccdc47	Oxct1
			Icam2	Rpl37
			Ddx5	Wdr70
			Bptf	4930556M19Rik
			Prkca	Dap
			Axin2	Atp6v1c1
			Arsg	Lrp12
			Cd300a	Them6
			Tmem104	Zfp41
			Armc7	2810039B14Rik
			Jpt1	Gfus
			Caskin2	Zfp707
			Recql5	Puf60
			Ten1	Recql4
			Cant1	1110038F14Rik
			Nptx1	Eif3d
			0610009L18Rik	Tst
			Ccdc137	C1qtnf6
			Hgs	Nol12
			Hexdc	Triobp
			Fn3krp	H1f0
			Lgals8	1700088E04Rik
			Gng4	Pick1
			Gm9512	Pla2g6
			B230303A05Rik	Josd1
			Vps41	Dnal4
			H1f3	Mief1
			Carmil1	Atf4
			Aldh5a1	Adsl
			Gpld1	Phf5a
			2610307P16Rik	Polr3h
			Serpinb6b	Csdc2
			Ripk1	Snu13
			Bphl	Smdt1
			Tubb2a	Serhl
			Pxdc1	Poldip3
			Rreb1	Gm49463
			Cage1	Mcat
			Edn1	Ttll12
			Phactr1	Samm50
			Tbc1d7	Prr5
			Jarid2	Cdpf1
			Nol8	Brd1
			Fbxw17	Alg12
			Spin1	Creld2
			Auh	Pim3
			Nfil3	Mlc1
			4833439L19Rik	Trabd
			Arl10	Dennd6b
			Fgfr4	Ncaph2
			Grk6	Sco2
			Macroh2a1	Zcrb1
			Tgfbi	Slc38a1
			Hnrnpa0	Fkbp11
			Agtpbp1	Rhebl1
			Gm3325	Lmbr1l
			Ptch1	Tuba1c
			Zfp367	Spats2
			Cdc14b	Cers5
			Ramacl	Tfcp2
			Zfp759	Smagp
			Zfp595	Slc4a8
			Fastkd3	Spryd3
			Nsun2	Csad
			Lpcat1	Myg1
			Tppp	Prr13
			E430024I08Rik	Calcoco1
			Gm4149	Smug1
			Rhobtb3	Copz1
			Fam172a	1700037C18Rik
			Gm8399	Pam16
			Wdr41	Hmox2
			Pde8b	Ubald1
			Aggf1	Rogdi
			Iqgap2	Nagpa
			Poc5	Eef2kmt
			Enc1	Mettl22
			Gm9828	Nubp1
			Ocln	Dexi
			Rad17	Litaf
			Ccnb1	Bfar
			Cd180	Ypel1
			Elovl7	Ppil2
			Map3k1	Sdf2l1
			Itga2	Ydjc
			Adcy3	Thap7
			Sf3b6	Alg3
			Rdh14	Eef1akmt4
			Smc6	Camk2n2
			Cyria	Psmd2
			Mycn	Tmem41a
			Gm49331	Tra2b
			3110053B16Rik	Tbccd1
			Zfp125	6330408M09Rik
			9030624G23Rik	Apod
			Bzw2	Ncbp2
			Sostdc1	Pigx
			Nfkbia	Snx4
			Mipol1	Itgb5
			Foxa1	Umps
			Trappc6b	Mix23
			Fbxo33	Iqcb1
			Atl1	Naa50
			3110056K07Rik	Atg3
			Prkch	Tfg
			Snapc1	Cmss1
			Ppp2r5e	Pros1
			Fntb	N6amt1
			Pals1	Gart
			Erh	Gm21926
			Susd6	Rsph3b
			Srsf5	Rsph3a
			Cox16	Tcp1
			Map3k9	Phf10
			Gm47484	Fam120b
			Fam161b	Gm10509
			Arel1	Zfp213
			Erg28	Mrps34
			Esrrb	Ube2i
			Pomt2	Lmf1
			Ism2	Rpusd1
			Dio2	Ciao3
			Gtf2a1	Wdr24
			Spata7	Pigq
			Gskip	Bnip1
			Ak7	Cuta
			Setd3	Hmga1
			Cyp46a1	Smim29
			Slc25a47	Taf11
			Dlk1	C230013L11Rik
			Rtl1	Rpl10a
			Mirg	Zfp870
			Gm19605	Kank3
			Mok	Pfdn6
			Cinp	Wdr46
			Traf3	Ring1
			Tnfaip2	Fkbpl
			Clba1	Neu1
			Cdca4	D17H6S53E
			Pacs2	Nfkbil1
			Mta1	Ppp1r10
			Tedc1	Abcf1
			Ighm	H2-T23
			Selenop	Rpp21
			Prkaa1	Mmut
			Ptger4	Enpp5
			Egflam	Slc35b2
			Skp2	Mrpl14
			Fbxl7	Polr1c
			Ank	Mrpl2
			Trio	Rpl7l1
			Marchf6	Bysl
			Sema5a	Mdfi
			Matn2	Nfya
			Nipal2	Plcl2
			Rnf19a	Stap2
			Angpt1	Ubxn6
			Rad21	Tnfaip8l1
			Enpp2	Plin3
			Col14a1	Rpl36
			Sntb1	Catsperd
			Efr3a	Vmac
			Dennd3	Twsg1
			Ly6a	Washc1
			Tigd5	Yipf4
			Zfp623	Atl2
			Parp10	Thumpd2
			Grina	Eml4
			Gpt	Ppm1b
			Zfp7	Msh2
			Zfp647	Mettl4
			Foxred2	Rpl27-ps3
			Pdxp	Rab18
			Baiap2l2	Tmem241
			Gm16576	Polr2d
			Cbx6	A830052D11Rik
			Cbx7	Etf1
			Xpnpep3	Sil1
			Cyp2d22	Sra1
			Ttll1	Slc35a4
			Scube1	Zmat2
			AU022754	Csnk1g3
			Selenoo	Gramd2b
			Hdac10	Slc27a6
			C230037L18Rik	Nars
			Rpl31-ps8	Nedd4l
			Gxylt1	Sec11c
			Yaf2	Lman1
			Arid2	Ptpn2
			Zfp641	BC031181
			1700120C14Rik	Pias2
			Racgap1	St8sia5
			Gm17241	Aldh3b2
			Atg101	4833408A19Rik
			Aaas	Tmem134
			Map3k12	Ccs
			Coro7	Dpp3
			Dnaaf8	Yif1a
			Carhsp1	Cst6
			Emp2	Banf1
			Ntan1	4930481A15Rik
			Snai2	Zfpl1
			Aifm3	Arl2
			Dgcr8	Trpt1
			Septin5	Rtn3
			Cldn5	Slc3a2
			Klhl6	Wdr74
			Klhl24	Stx5a
			Abcf3	Uqcc3
			Clcn2	Ganab
			Rps10-ps2	Eef1g
			Ehhadh	Fth1
			Il1rap	Fads3
			Hes1	Fads1
			Ncbp2as2	Fen1
			Gm49594	Tmem258
			Gm5963	Sdhaf2
			Wdr5b	Tmem216
			Cd47	Tkfc
			Cblb	Tmem109
			Cpox	Prpf19
			Riox2	Cep78
			Nsun3	Ostf1
			Arl13b	Nmrk1
			Zfp654	Gm6563
			Adamts1	Fxn
			Cfap298	Rcl1
			Ifnar2	Tnks2
			Il10rb	Aldh18a1
			Ifngr2	Tctn3
			Donson	Slit1
			Chaf1b	Frat1
			Zbtb21	Actr1a
			Dynlt1f	Arl3
			Tagap1	Stn1
			4732491K20Rik
			Mrpl18
			Gm16046
			Tcte2
			Smoc2
			Wdr27
			Ermard
			Gm6712
			Zfp677
			Zfp229
			Zfp995
			Zfp946
			Zfp40
			Zfp13
			Baiap3
			Kifc5b
			Snrpc
			Kctd20
			Cpne5
			Fgd2
			Rnf8
			Rrp1b
			Cyp4f17
			Zfp955b
			Marchf2
			Gm17251
			Kifc1
			B3galt4
			Slc39a7
			Rxrb
			Pbx2
			Tnxb
			C4a
			Skic2
			Gm10501
			Aif1
			H2-D1
			Dhx16
			Mrps18b
			Gnl1
			9130008F23Rik
			Rcan2
			Clic5
			Runx2
			Nfkbie
			Polh
			Abcc10
			Ttbk1
			Ptk7
			Taf8
			Satb1
			Zfp119a
			Ndufa11
			Dus3l
			Ddx11
			Zbtb14
			Myl12b
			Emilin2
			Galnt14
			Ehd3
			Spast
			Ltbp1
			Sos1
			Cdkl4
			4833418N02Rik
			Kdm5d
			Gm29650
			Zfp438
			Epc1
			Wac
			Rmc1
			Impact
			Taf4b
			Zfp35
			Galnt1
			Rprd1a
			Fhod3
			Celf4
			Gm49980
			Bin1
			Gypc
			Brd8dc
			Kif20a
			Cdc25c
			Ctnna1
			Apbb3
			Pcdhga10
			Dele1
			Tcerg1
			Cdo1
			Dmxl1
			Cep120
			Marchf3
			Rps2-ps10
			Grpel2
			Pmaip1
			Acaa2
			Smad2
			Slc14a1
			Zfp407
			Cndp2
			Ppp6r3
			Gstp1
			Rad9a
			Rab1b
			Pacs1
			Drap1
			AI837181
			Cfl1
			Slc25a45
			Cdca5
			Sac3d1
			Snx15
			Gm14964
			Fermt3
			Atl3
			Lrrn4cl
			Rom1
			Rab3il1
			Ms4a6d
			Rfk
			Tjp2
			Pip5k1b
			Pgm5
			Smarca2
			Plgrkt
			Gm54639
			Hectd2
			Marchf5
			Ide
			Fra10ac1
			Hells
			Ccnj
			Tm9sf3
			Mms19
			Ubtd1
			Hoga1
			Golga7b
			Cnnm1
			Slc25a28
			Entpd7
			Cwf19l1
			Armh3
			Pprc1
			4833438C02Rik
			Fbxl15
			Sfr1
			Gsto1
			Pdcd4
			Vti1a
			Shtn1
			Slc18a2
			Emx2
			Dennd10

## Sheet: Table S3
Module	red	blue	magenta	black	greenyellow	brown	green	grey	purple	turquoise	cyan	lightgreen	tan	salmon	pink	lightyellow	lightcyan	midnightblue	grey60	darkred	yellow	royalblue
Hub Gene	Pdcd10	Psmb4	Cct4	Wdr82	mt-Nd5	Ddx6	Cct8		Ddah2	Zc3h4	Fcgrt	Bzw1	Tspan4	Rps18	Wnk1	Ttll12	Csnk1d	Mxd4	Ccl27a	Pum1	Atp5f1d	Wdr7
	Sox17	Mrpl15	Tcea1	Rb1cc1	4732440D04Rik	Pcmtd1	Rrs1	Mybl1	Mcmdc2	Cspp1	Msc	Terf1	Crispld1	Sdhaf4	Dst	Arhgef4	Hs6st1	Lman2l	Zap70	Eif5b	Slc9a2	Pgap1
	Lypla1	Atp6v1h	Tram1	Stau2	Gm38372	Vcpip1	Prim2	Sgk3	Rdh10	Paqr8	Bag2	Zfp451	Tmem14a	Ankrd39	Gm37233	Cnppd1	Cnnm3	Actr1b	G730003C15Rik	Myo1b	Arpc2	Ica1l
	Snhg6	Adhfe1	Lipt1	Rab23	Prex2	Arfgef1	Imp4	Tcf24	Slc40a1	Tram2	Plekhb2	Gtf3c3	Neurl3	Fhl2	Kansl3	B3gnt7	Stk11ip	Obsl1	Cdk15	Gigyf2	Aamp	Tmem169
	Lactb2	Cops5	Txndc9	Nck2	Gm28439	Slco5a1	Uggt1	Sulf1	Cavin2	Phf3	Rnf149	Coq10b	Ecrg4	Zfand2b	Ercc5	Tmem185b	Dis3l2	Gpc1	Gm973	Nmnat2	Wnt6	Ptprn
	Ube2w	Rpl7	Bivm	Slc39a10	Gm29216	Ncoa2	Cracdl	Eya1	Igfbp2	Fam168b	Mpp4	1700066M21Rik	Stat1	Mff	Col5a2	Crat	Arl4c	Rnpepl1	Atg16l1	Hsd17b7	Nhej1	Panct2
	Eloc	Tmem70	Asnsd1	Mfsd6	Il1rl2	Kcnq5	Cnot11	Ly96	Tmbim1	Cnnm4	Pecr	Bzw1	Osgepl1	Armc9	Cflar	Naif1	Dstyk	Sox13	Rcsd1	Nmt2	Retreg2	Nckap5
	Gm28438	Gm7846	Mob4	Stradb	Col3a1	Ogfrl1	Wdr75	Jph1	Tuba4a	Tmem131	Hes6	Hycc2	Slc11a1	Pde6d	Pard3b	C130021I20Rik	Lrrn2	Adipor1	Pcp4l1	Sfmbt2	Dnajb2	Rnasel
	Gm28437	Cox5b	Nif3l1	Nrp2	Tyw5	Smap1	1700019D03Rik	Pi15	Tmem198	Inpp4a	Nuak2	St8sia4	Ramp1	Dtymk	Ino80d	Atg13	Fam20b	BC034090	Ppox	Mllt10	Chpf	Atp1b1
	Gm10925	Unc50	Sumo1	Idh1	Gm37607	Fam135a	Hspd1	Mcm3	Kcnj13	Coa5	Tmem9	Slco4c1	Bok	Insig2	Fzd5	Syt13	Pogk	Usp21	Tagln2	Brd3	Itm2c	Opn3
	Gm28661	Mitd1	Gm4319	BC035947	Clk1	AI597479	Ndufs1	Efhc1	Ackr3	Npas2	Npl	Dars	Cxcr4	9230116N13Rik	Stk36	Vps18	Fam78b	Spta1	Pycr2	Rab14	Cops7b	Bend7
	Ccdc115	Mrpl30	Ptma	Ap1s3	Fzd7	Tpp2	Atic	Lmbrd1	Mterf4	Tbc1d8	Fmo1	Ivns1abp	Klhdc8a	Ptprc	Atg9a	Tmem127	Vangl2	Tmem63a	Rpl35a-ps2	Lhx6	Scly	Pfkfb3
	Ptpn18	Pdcl3	Gm6136	Cul3	Nbeal1	Ankrd44	Smarcal1	Bend6	Thap4	Map4k4	Mgst3	Rnf2	Shisa4	Nek7	Glb1l	Psmf1	Ncstn	Nsmf	Dipk1b	Prpf40a	Ilkap	Ncs1
	Gulp1	Rpl31	Eif4e2	Pid1	Gm20342	Sf3b1	Farsb	Arid5a	Rab29	Tgfbrap1	Fcgr3	Sec16b	Prrx1	Cop1	Inha	Bcl2l1	Sdccag8	Rnf208	Slc2a6	Ppig	Dusp28	Dnm1
	Gm5526	Mrps9	Tmem177	Cab39	Speg	Mars2	Acsl3	Sema4c	Fmod	Nab1	Cfap126	Tada1	Fcgr2b	Mrps14	Slc4a3	Acss2	Disp1	Fbxw5	Nmi	2700033N17Rik	Capn10	Lrp2
	Ormdl1	Uxs1	Fam72a	Usp40	Sned1	Plcl1	Agfg1	D430040D24Rik	Phlda3	Inpp1	Apoa2	Zbtb18	Fcer1g	Tatdn3	Col6a3	Pigt	Rps6kc1	Mamdc4	Fap	Mfap1a	Tmem37	Myo3b
	Maip1	Poglut2	Uchl5	Ppp1r7	B230216N24Rik	Satb2	Psmd1	Mgat4a	Trmt1l	Hecw2	Mtarc2	Adss	Cd84	Mrpl41	Per2	Elmo2	Ralgds	Sh3glb2	Sp3os	Kcnip3	3110009E18Rik	Gpr155
	Tmem237	Hibch	Teddm2	Atg4b	Ccnt2	Bmpr2	Ndufa10	Tsga10	Desi2	Spats2l	Lamb3	Brox	Ifi204	Tmem203	Ikbke	Gnas	Golga2	Miga2	C1qtnf4	Ism1	Steap3	Osbpl6
	Ino80dos	Hspe1	Nme7	Phlpp1	Hmcn1	Fam117b	Gpr35	Rev1	Ephx1	Kctd18	Mrc1	Aida	D730003I15Rik	Traf2	Mdm4	Ldoc1	Ciz1	Ier5l	Rmdn3	Esf1	Etnk2	Zfp385b
	Fastkd2	Gm8292	Tiprl	Epb41l5	Gm37893	Carf	Hdlbp	Aff3	Cd34	Trak2	Enkur	Nsl1	Ppp2r5a	Dnlz	Zbed6	Abcd1	Ptprj	Asb6	Rhov	Phf20	Rnpep	Lrp4
	Rpl10a-ps1	Ppil3	Aldh9a1	Nucks1	Gm38190	Abi2	Tsn	Gm16894	Itga8	Als2	Dph7	Suv39h2	Ptgds	Ttf1	Prelp	Maged1	Ambra1	Eng	Catsper2	Top1	Gm10138	Ckmt1
	Rpe	Orc2	3110045C21Rik	Tmem183a	Ddr2	Raph1	Ddx18	Il1r1	Hacd1	Adam23	Dpp7	Trdmt1	Fcna	Coq4	Lamc1	Prune1	Rpap1	Lrsam1	Bambi-ps1	Thoc2	2810414N06Rik	Shc4
	Rpl19-ps1	Ndufb3	Alyref2	Klhl12	Gm20045	Zdbf2	Ubxn4	Mfsd9	Ptges	Klf7	Uap1l1	Nsun6	Card9	Fkbp7	Zbtb37	Trim45	Vps39	Slc2a8	Gm14023	Taf9b	Acbd6	Zfp661
	Cops9	Wdr12	Sccpdh	Ddx59	Rcor3	Creb1	Ppp1r15b	Tex30	Plpp7	Ccnyl1	Sapcd2	Abi1	Gm10134	Selenoh	Pou2f1	Atp1a1	Bcl2l11	Ube2l6	Cpxm1	Zmat1	Qsox1	Nol4l
	Septin2	Cyp20a1	Degs1	Dennd1b	A330023F24Rik	Pikfyve	Rabif	Gm28151	Fbxw2	Plekhm3	Entpd2	Set	Aif1l	Ptpmt1	Ildr2	Strip1	Slc20a1	Slc39a13	Snrpert	Zfp267	Mettl13	Maob
	Fam174a	Eef1b2	Rrp15	Stx6	Cd46	Ikzf2	Kdm5b	Nabp1	Gsn	Igfbp5	Npdc1	Ppp6c	St6galnac6	Ddb2	Efcab2	Manba	Rrbp1	Cdc25b	Mmp24os1	Map9	Ndufs2	Smarca1
	Gin1	2810408I11Rik	Traf5	Prdx6	Dclre1c	Epha4	Gm4204	Gls	Galnt3	Tns1	C8g	Gtdc1	Ak1	Commd9	Ptpn14	Cntfr	Pygb	Mavs	Actr5	Dclk2	B4galt3	Slc9a6
	Serpinb8	Acadl	Phyh	Scyl3	Ccdc3	Utp14b	Glrx2	Nemp2	Prkra	Usp37	Qsox2	Acvr2a	Ptrh1	Pamr1	Abca2	Pgm1	Tm9sf4	Smox	Rnf114	E330034L11Rik	Dedd	Arhgef6
	Ube2t	Lancl1	Cdc123	Firrm	Ankrd16	Wdfy1	Odr4	Pms1	Gm13688	Zfp142	Adamtsl2	Ifih1	Stom	Ccndbp1	Nacc2	Gm12715	Epb41l1	Fam110a	Gnasas1	Tgs1	Pex19	Pls3
	2310009B15Rik	Rpl37a	Zmynd19	Ccdc181	Gm13341	Dock10	Tor1aip2	Stk17b	Creb3l1	Ttll4	Tbc1d13	Fbxo3	Erich2	Dut	Snapc4	Cpt2	Tti1	Tbc1d20	Ctsz	Casp8ap2	Pea15a	Atp7a
	Cfh	Bcs1l	Ubac1	Chml	Gm13563	Col4a4	Pappa2	Rftn2	Tcp11l1	Irs1	Ass1	Arl14ep	Metap1d	Shld1	Entr1	Rnf220	Rprd1b	Rbck1	Uckl1	Smc2	Igsf8	Tceal5
	Pla2g4a	Rnf25	Brd3os	Iars2	D330023K18Rik	Col4a3	Dars2	9130024F11Rik	BB218582	Trip12	Dpp4	Zfp770	Wipf1	Smim26	Vav2	Ipo13	Zswim1	H13	Slc25a14	Pappa	Psen2	Kcnab1
	Swt1	Stk16	Gtf3c5	Slc30a1	Fubp3	Inpp5d	Suco	Sgo2a	Exd1	Ncl	Nr1h3	Oip5	Serping1	Nxt1	Col5a1	St3gal3	Stau1	Procr	Zcchc18	Nfib	Gm10516	Mfsd1
	Gm5532	Dnpep	Spout1	Msantd7	Angptl2	Ppip5k2	Blzf1	Casp8	Itpka	Efhd1	Cstpp1	Mfap1b	Spi1	Apmap	Ntng2	Nfyc	Atp9a	Gm11451	Atg4a	Rad54l	Proser2	4933431E20Rik
	2810025M15Rik	Gmppa	Rbm43	Sephs1	Ccdc141	Pam	Rgs4	Nop58	Ppip5k1	Dgkd	Hsd17b12	Ctdspl2	Mapk8ip1	Map1lc3a	Pkn3	Txlna	Pmepa1	Zswim3	Nbdy	Clspn	Echdc3	Tlcd4
	Cacybp	Mrpl44	Psmd14	Fbh1	Fnbp4		Nit1	Eif4a-ps4	Mal	Hjurp	Depdc7	Slc30a4	Gm13889	Atp5f1e	Eeig1	Tmem39b	Cables2	Pcif1	Gm7331	S100pbp	Pnpla7	Elovl6
	Gas5	Dnajb3	Stk39	Rsu1	G630016G05Rik	Relch	Pfdn2	Mettl21a	Slc4a11	Agap1	Scg5	Cops2	Lpcat4	Rps21	Olfml2a	Sesn2	Otud5	Slc9a8	Zfand1	Pum1	Tor4a	Ak5
	Vamp4	Cops8	Nostrin	Rexo4	Stard9	Bcl2	Copa	Kansl1l	Mkks	Traf3ip1	Sord	Gpcpd1	B2m	Tcfl5	Neb	Rps6ka1	Zdhhc9	Snai1	Mlf1	Prdm16	Nelfb	St6galnac3
	Mettl18	Ube2f	Ssb	Cercam	Hypk	Vps4b	Dcaf8	Cps1	Mgme1	Asb1	Galk2	Mcm8	Gatm	Rpl39	Cfap210	Rap1gap	Rlim	Ptpn1	Pbxip1	Hycc1	Tubb4b	Zbtb5
	Mpc2	Stk25	Pdk1	Gle1	Gm27003	Dsel	Parp1	Fn1	Slc52a3	Hdac4	Zfp1001	Dsn1	Sqor	Mcts1	Map3k20	Plod1	Ankrd50	Rbm38	Atp8b2	Gtf3c2	Tprn	Tdrd7
	Tmco1	Gm15427	Med19	Garnl3	Mertk	Ptpn4	Lin9	Mreg	Id1	Kif1a	Abhd12	Polr3k	Hdc	Ssr4	Ttn	Eno1	Frem2	Samd10	S100a6	Gm10461	Man1b1	Epb41l4b
	Tomm40l	Btf3-ps1	Mtch2	Pbx3	Thbd	Mcm6	Acbd3	Xrcc5	Cox4i2	D2hgdh	Mcts2	Dynlt3	Dusp2	Naa10	Slc43a3	Nol9	Spart	Ppp1r3f	4930481B07Rik	Bod1l	Rabl6	Tnc
	Cox20	Nifk	Psmc3	Lypd6	Gm37274	Yod1	Fbxo28	Pnkd	Ccm2l	Tnfrsf11a	Ahcy	Klhl13	Cenpb	Lage3	Slc35c1	Gpr153	Tmem131l	Rtl8c	Lysmd1	Adamts3	Bmyc	Hook1
	H3f3a	Ralb	Harbi1	Rnd3	Rbm39	Zc3h11a	Mia3	Ctdsp1	Pofut1	Zcchc2	Gss	Cul4b	Prnp	Ubl4a	Prdm11	Agap3	Slc25a44	Rtl8a	4933421O10Rik	Ccdc18	Gpsm1	Dnajc6
	Cnih4	Dbi	Eif3m	Arl5a	5430405H02Rik	Zfp281	Bpnt1	Cnot9	4930405A21Rik	Clasp1	Nfs1	Pabir2	Rps15a-ps7	Hdac8	Tspan18	Slc30a3	Gon4l	Rtl8b	Smim27	Tchp	Agpat2	Ifnlr1
	Pdcd5-ps	Actr3	Spint1	Gpd2	Gm14286	Zbtb41	Eprs	Cyp27a1	Sdc4	Ccdc93	Nnat	Vma21	Snta1	Gm6451	Abtb2	Ppm1g	Adar	Alas2	Ccl27a	Bcl7a	Med22	H6pd
	G0s2	Slc35f5	Lcmt2	Tanc1	Snhg17	Aspm	Angel2	Ankzf1	Wfdc2	Mgat5	Slc13a3	Brcc3	Lbp	Ribc1	Ivd	Ctbp1	Sf3b4	Car2	Fggy	Sbno1	Surf2	Hgf
	Mindy3	Rpl28-ps1	Vps16	Grb14	Pabpc1l	Cdc73	Vash2	Des	Edn3	Rab3gap1	Peds1	Eif2s3x	2900093K20Rik	Sat1	Fbn1	Prom1	Man1a2	Pear1	Czib	A430033K04Rik	Wdr5	Gnai1
	Msrb2	Eif2d	Snrpb2	Fastkd1	Acot8	Ro60	A130010J15Rik	Sgpp2	Col9a3	Zranb3	Bmp7	Ercc6l	Ube2c	Gm7536	Ebf4	P2rx2	Kcnc4	Smg5	Mutyh	Gm42547	Ak8	Kcnh2
	Gm13340	Snrpe	Nsfl1c	Tlk1	Ripor3	Edem3	Fam171a1	Kcne4	Sox18	R3hdm1	Nudt10	Abcb7	Cd40	Gm2011	Rnf24	Noc4l	Sort1	Zbtb7b	Snhg12	Cnot4	Med27	Ywhah
	Pdss1	Csrp1	Srxn1	Dcaf17	Dpm1	Colgalt2	Prpf18	Serpine2	2010204K13Rik	Srgap2	Srpx	Sh3bgrl	Slc2a10	Ndufc1	Plagl2	Ficd	Nol6	Pygo2	Smpdl3b	Scrn1	Slc27a4	Exoc1
	Tmem141	Rgs2	Gid8	Chn1	Ppp4r1l-ps	Lamc2	Rbm17	Rhbdd1	Syp	Slc41a1	Gpc3	Armcx3	Ptgis	Rit1	4930518I15Rik	Prkab1	Fam219a	Gm53012	Necap2	Kdm5a	Zdhhc12	Fras1
	Egfl7	Tsen15	Pqbp1	Prr5l	Gm14399	Rasal2	Pip4k2a	Slc19a3	Wdr45	Slc45a3	Hmgb3	Sms	Rgs19	Rps27	Src	Anapc5	Fbxo10	Crtc2	Zbtb17	Vamp1	Dolpp1	Tmem150c
	Traf1	Arpc5	Atp6ap2	Cat	Zfp970	Rabgap1l	Anapc2	Fbxo36	AA414768	Elk4	Heph	Eif1ax	Timp1	Rps10-ps1	Adnp	Hip1r	Mast2	Sema6c	Thap3	Resf1	Tor1b	Pigg
	Ptgs1	Gm2000	Fundc1	Caprin1	Tcea2	Rc3h1	Pmpca	2810459M11Rik	Maoa	Mfsd4a	Gjb1	Reps2	Tlr7	Gm15441	Nfatc2	Aacs	Zswim5	Ecm1	Pusl1	Aldh1a3	Exosc2	Aldh2
	Orc4	Cryzl2	Steep1	Mpped2	Prickle3	Prrc2c	Mrps2	C130036L24Rik	Chst7	Rbbp5	Trmt2b	Ap1s2	Arhgap6	St7l	Lama5	Eif4h	Kdm4a	Tent5c	Isg15	Ptpre	Fpgs	Gtf2i
	A430018G15Rik	Pigc	Septin6	Lgr4	Cfp	Kifap3	Mapkap1	Nppc	Sash3	Pik3c2b	Bex2	Rab9	Cldn11	1810037I17Rik	Helz2	Dnajc30	Meaf6	Mov10	Slc25a40	Bclaf1	Cdk9	Met
	Upp2	Mpzl1	Enox2	Cdin1	Zfp280c	Pbx1	Rabgap1	Ngef	Styx-ps	Plekha6	Bex4	Hccs	Ift80	Casp6	Slc2a4rg-ps	Rhbdd2	Ncdn	Galt	Fgl2	Lama4	Mrrf	Ing3
	Cd302	Creg1	Mospd1	Spred1	Firre	Nectin4	Golga1	Sh3bp4	Zfp185	Atp2b4	BC065397	Pkia	Ctso	Rpl34	Ccdc120	Vgf	AU040320	Atosb	Lrrc17	Ddx21	Mettl8	Slc35b4
	Mettl5	Dusp12	Bcap31	Pak6	AW822252	Mndal	Ap2m1-ps	Mlph	Pdk3	Adora1	Cldn2	Zc2hc1a	Tlr2	Lmo4	Porcn	Ache	Trim62	Col15a1	Zbtb49	Usp15	Mdk	Lancl2
	Rpl9-ps7	Sdhc	Atp6ap1	Rtf1	Ints6l	Cep170	Stam2	Lrrfip1	Stard8	Ppfia4	Fabp5	Ect2	Crabp2	Cfap418	Cdk16	Mospd3	Bsdc1	Cc2d1b	Crlf2	Gm6483	Dgkz	Tgfa
	Nfe2l2	Ufc1	Apoo	Golm2	Zic3	Hnrnpu	Gorasp2	Twist2	Gdpd2	Ppp1r12b	Car13	Eif5a2	Lmna	Rmdn1	Elf4	Chst12	Ptpru	Dph2	Gtpbp6	Gm21092	Pex16	Pcyox1
	Ube2e3	Usf1	Igbp1	Myef2	Atp11c	Wdr26	Dync1i2	Pask	Dmrtc1a	Arl8a	Lxn	Mynn	Slc50a1	Smim8	Mamld1	Daglb	Cep85	Svbp	Alkbh2	Nsd3	Cd82	Rbsn
	Calcrl	F11r	Pdzd11	Stard7	Fmr1	Dusp10	Cdca7	Farp2	Lpar4	Ipo9	Gatb	Prkci	Gm15417	Trmo	Bgn	Nptx2	Maco1	Hivep3	Sirt4	Primpol	Ext2	Eps8
	Kbtbd4	Dusp23	Pin4	Ttl	Arhgap4	Tgfb2	Ola1	Ing5	Itm2a	Nav1	Efna3	Dcun1d1	Riiad1	Sec61b	Slc6a8	Rpia	Nipal3	Fhl3	1110006O24Rik	Irf2	Rcn1	Pde3a
	Itpa-ps1	Fh1	Morf4l2	Lzts3	4933407K13Rik	Gm37254	Cir1	Macir	Tspan6	Kif21b	Shc1	Rab33b	A730011C13Rik	Dmac1	Flna	Mthfd2	Myom3	Oscp1	Vsig10	Wwc2	Aven	Dennd5b
	Lmo2	Catspere2	Siah1b	Kat14	Ogt	Prox1	Scrn3	Pign	Armcx6	Camsap2	Npr1	Pfn2	Tnfaip8l2	Foxd2os	Chic1	Tex261	Zfp46	Eva1b	Rita1	Nwd1	Chst14	Zfp658
	Cd59a	Srp9	Tpd52	Polr3f	Jpx	Flvcr1	Rbm45	Gm7160	Col4a5	Tpr	Mrpl9	Kpna4	Ctsk	Uqcrh	Plp1	H1f10	Fbxo42	Zbtb8b	Acad12	Wdr59	Dll4	Abcc8
	Immp1l	Lyplal1	Armc1	Slc24a3	Ftx	Dtl	Dnajc10	Kdsr	Erdr1x	Smg7	Selenbp1	Ppid	Plekho1	Atp6v0b	Iqsec2	Creld1	Dnajc16	Serinc2	Diablo	Urb2	Tmem62	Gdpgp1
	Kif18a	Nenf	Exosc9	Xrn2	9530051G07Rik	Mcm10	Zc3h15	Tfcp2l1	Stmn2	Dhx9	H2bc21	Gucy1b1	Fcgr1	Mycbp	Mid1	Zscan22	Casp9	Selenon	Ogfod2	Pbrm1	Shf	Abhd17c
	Ccdc34	Pacc1	Nmd3	Foxa2	Naaladl2	Sec61a2	Zdhhc5	Inhbb	Cp	Xpr1	Txnip	Mnd1	Polr3gl	1110065P20Rik	Mecom	Zfp324	Clcn6	E2f2	Gusb	Ktn1	Idh3b	Capn5
	Fibin	Cr1l	Etfdh	Cd93	Gm37123	Celf2	Ssrp1	Gm37174	Gm43672	Cep350	Rhoc	Isg20l2	Casq2	Yrdc	Fgf2	Trim28	Ube4b	Asap3	Rcc1l	Mphosph8	Hspa12b	Neu3
	Katnbl1	Rpp38	Dap3	Csnk2a1	Ttc14	St8sia6	Acp2	Gm8451	Tnfsf10	Abl2	Gstm5	Rnf115	Olfml3	Atp5if1	Setd7	Strn4	Clstn1	Plekhm2	Nsun5	Igsf9b	Ap5s1	Sox6
	Gm21596	Hspa14	Ilf2	Zcchc3	Spry1	Stam	Arfgap2	Cd55	D3Ertd751e	Klhl20	Gstm2	Nras	Cd53	Themis2	Mettl25b	Fbxo46	Tmem201	2510039O18Rik	Mblac1	Gm48604	Bfsp1	9030407P20Rik
	Snap23	Nudt5	Pi4kb	Tox2	Slc7a11	Plxdc2	Ttc17	Pfkfb2	Wwtr1	Dnm3	Gstm4	Gnai3	Tifa	Zfp593	Clk2	Ppp1r37	Lrrc47	Rnf207	6330418K02Rik	Ncam1	Gzf1	Ebf3
	Eid1	Atp5f1c	Vps72	Stk4	5031434O11Rik	Nebl	Api5	AA986860	Fcrl2	Gpr161	Prmt6	Cisd2	Gbp7	Micos10	Entrep3	Xrcc1	Agbl5	Cfap74	Sun1	Scaper	Entpd6	Lrp11
	Blvra	Commd3	Mcl1	Fam210b	Postn	Skida1	Ldlrad3	Mapkapk2	Slc27a3	Dcaf6	Rtca	Trmt10a	Gm17501	Szrd1	Trim46	Gsk3a	Cad	Mib2	0610040B10Rik	Pias1	Pxmp4	Epm2a
	Mtln	Thnsl1	Pex11b	Vapb	Supt20	Arhgap21	Elp4	Dyrk3	S100a16	Uck2	Snhg8	Prkacb	Gm12918	Fbxo6	Il6ra	Snrpa	Ift172	Nos3	Arpc1b	Tmod2	Pigu	Akap7
	Morrbid	Yme1l1	Sec22b	Osbpl2	Ccnl1	Acbd5	Ndufaf1	Rassf5	S100a10	Uhmk1	Ugt8a	Usp33	Il11ra1	Mrpl20	Gabpb2	Pld3	Add1	Fastk	Agbl3	U2surp	Eif6	Ncoa7
	Itpa	Ssna1	Bcas2	Suv39h1	Gm22009	Mastl	Bloc1s6	Rab7b	BC028528	Nos1ap	Enpep	Fpgt	Tmod1	Sri	Adamtsl4	Sars2	Nop14	Chpf2	Tmem140	Morc2a	Scand1	Popdc3
	Crls1	Paxx	Taf13	Xk	Khdc4	Cacna1b	Gabpb1	Cdk18	6330549D23Rik	Adamts4	Mcoln3	Ankrd13c	Wdr31	Rnf32	Vangl1	Aplp1	Kit	Gm1673	Cyren	Purb	Cnbd2	Mcm9
	Btbd3	Edf1	Dnttip2	Med14	Thbs3	Nrarp	Mrps5	Tmcc2	Gja5	Casq1	Gipc2	Lrrc40	Frem1	Mrpl33	Wnt2b	Usf2	Sec31a	Mxd4	Zfp956	Ccdc88a	Aar2	Ipmk
	Ndufaf5	Surf6	Ints12	Dock11	S100a8	Olfm1	Polr1b	Tmem81	Hmgcs2	Akt3	Cryz	Car8	Csf3r	Bloc1s4	Atxn7l2	Gpi1	Sgsm1	Mfsd10	Nod1	Sec24a	Tgif2	Lss
	Zfp133-ps	Rpl7a	Eif4e	Akap17b	Gm15265	Setx	Gm56350	Btg2	Phgdh	Kif26b	Xpa	Plekhf2	Col8a2	Pgm2	Zgrf1	Gys1	Sart3	Pxn	Capg	Nsrp1	Tgm2	Lrrc3
	Naa20	Surf1	Kyat3	Utp14a	Pias3	Rbm18	Ptpra	Chi3l1	Slc16a1	Cnst	Hdhd3	Otud6b	Azin2	Chic2	Alpk1	Unc45a	Usp30	Plbd2	Wbp1	Cdk5r1	Pkig	Prdm4
	Zfp442	Surf4	Bcl10	Bcorl1	Ap4b1	Rc3h2	Ubox5	Cyb5r1	Stxbp3	Ahctf1	Plin2	Pip4p2	Rnf19b	Hopx	Nfkb1	Kctd21	Ube3b	Sh2b2	Isy1	D030028A08Rik	Dnttip1	Cep290
	Gins1	Ddx31	Sdcbp	Gpc4	Gm42659	Zbtb26	Sec23b	Timm17a	A930005H10Rik	Cdc42bpa	Eps15	Orc3	Ptafr	Hscb	1110002E22Rik	Ppme1	Gcn1	Plod3	1810044D09Rik	Npepps	Snx21	Atp7b
	Sdcbp2	Trub2	Ndufaf4	Sox3	Gm43071	Strbp	Crnkl1	Lmod1	Snx7	Itpkb	Pdzk1ip1	Psip1	Trnp1	Ppp1r35	Pdlim5	Polr3e	Fbxw8	Slc12a9	Irak2	Nptx1	Pltp	Acsl1
	Gm14494	Urm1	Rngtt	Yipf6	Prpf38b	Scai	Mapre1	Inava	Arhgap29	Nvl	Hyi	Atg4c	Trim63	Aimp2	Cdh17	Zfp768	Rbm19	Spacdr	Rad52	Arid4b	Ncoa5	Hhip
	Zfas1	Dync2i2	Rars2	Efnb1	Slc25a24	Zeb2	Trpc4ap	Kif14	Abca4	Enah	Cap1	Trit1	C1qb	Bri3	Mdn1	Psap	Ddx54	Trappc14	Usp18	Phactr1	Slc35c2	Cdh11
	Gm14305	Endog	C9orf72	Eda	Vav3	Epc2	Rpn2	Nr5a2	Slc39a8	Trp53bp2	Rcc1	Ythdf2	C1qc	Mtif3	Pnrc1	Pfkl	Dtx1	Pdgfa	Slc6a12	Ptpdc1	Trp53rkb	Cbfb
	Gm14410	Dolk	Dnaja1	Snx12	Gm42664	Rif1	Ctnnbl1	Gm29170	Emcn	Capn2	Tcea3	Zfp993	C1qa	Smim30	Dnajb5	Med16	Vps37b	Ap5z1	Spsb2	Simc1	Cebpb	Smpd3
	Gm14418	Ptpa	Smu1	Zdhhc15	Gm43254	Arl6ip6	Ift52	Niban1	Clca3a1	Susd4	Slc25a34	Gtpbp10	Wnt4	Ndufa5	Pigo	R3hdm4	Ccdc92	Zdhhc4	Ano2	Zswim6	Zfp64	Ccsap
	Gm14403	Ntmt1	Chmp5	Pcdh19	Tet2	Nr4a2	Ywhab	1700025G04Rik	Wls	C130074G19Rik	Tmem51	Rint1	2810405F17Rik	Arf5	Unc13b	Reep6	Dhx37	Bpgm	1700101I11Rik	Rab10	Npepl1	Map10
	Gm14322	Tor1a	Ubap1	Armcx2	Syde2	Acvr1	Cse1l	Rgl1	Slc26a7	Mark1	Zfp933	Lmbr1	Camk2n1	Atp6v1f	Tesk1	Gna11	Mettl27	Stmp1	Spx	Pum2	Prelid3b	Rarb
	Gm14325	BC005624	Polr1e	Morc4	Spata1	Baz2b	Ddx27	Ncf2	Bag1	Rab3gap2	Acot7	Ppp1cb	Nbl1	Parp12	Tln1	Ckap4	Gna12	Dennd2a	Rassf8	Smc6	4921531C22Rik	Thrb
	Gm14327	Uck1	Trmt10b	Acsl4	Lyn	Marchf7	Cstf1	Rgs16	Arhgef39	Gpatch2	Fndc10	Tmem33	Prxl2b	Malsu1	Npr2	Slc25a3	Fscn1	Arhgef5	Meis3	2410018L13Rik	Adrm1	Sfmbt1
	Gm14326	Swi5	Tstd2	Chrdl1	Pnisr	Gca	Tfap2c	Glul	Ctnnal1	Ints7	Steap1	Cenpc1	Pank4	Lsm5	Tmem8b	B4galnt1	Zfp316	Zfp783	Inafm1	Cyp46a1	Ogfr	Sh3bp5
	Zfp931	Bbln	Mrpl50	Amot	Zcchc7	Cobll1	Rae1	Ier5	Lpar1	Lpgat1	Insig1	Cdkl2	Mmp23	Herc6	Reck	Nxph4	Flt1	Particl	Six5	Tedc1	Arfgap1	Ift88
	Psma7	Ptges2	Dnajc25	Wnk3	C630043F03Rik	Ttc21b	Nelfcd	Mr1	Ptgr1	Syt14	Cgref1	Ccng2	Tmem240	Dok1	Klf4	Rab5b	Nup205	Hdhd5	Rabac1	Basp1	Zgpat	Rcbtb1
	Mrgbp	Dpm2	Cdc26	Phf8	Mysm1	Rapgef4	Cdh4	Tor1aip1	Lurap1l	Plxna2	Cpz	Rpap2	Mxra8	Bola3	Svep1	Tom1	D630045J12Rik	Acrbp	Dmac2	Sema5a	Plp2	Spata13
	Nkain4	Tor2a	Pole3	Shroom2	Ror1	Sp3	Ss18l1	Tdrd5	Ttc22	Fam107b	Lap3	Zfp68	Gatad1	Spr	Col27a1	Prkaca	Zfp777	Rhno1	Egln2	Dzip3	Pim2	Gm4675
	Tpd52l2	Rpl12	Ift74	Usp51	Slc35d1	Atf2	Ythdf1	Soat1	Shisal2a	Frmd4a	0610040J01Rik	Zfp655	Gm7332	Snrpg	Ccdc171	Cc2d1a	Zfp746	Ppp1r12c	Fbxo27	Cpne5	Was	Mre11a
	Rbm3	Hspa5	Pars2	Acot9	Mknk1	Agps	Prpf6	Tor3a	Mob3c	Camk1d	Stbd1	Vps50	Grk4	Snrnp27	Acot11	Mmp15	Add2	Kmt5c	Fam98c	Pot1b	Nyx	Hykk
	Rpgr	Rabepk	Prpf38a	Pdha1	B4galt2	Itga4	Tbc1d25	Ralgps2	Elovl1	Upf2	Gbp6	C1galt1	Msantd1	2610306M01Rik	Szt2	Chst5	Txnrd3	Epn1	2410002F23Rik	Smchd1	Rbm10	Usp3
	Gpr34	Psmd5	Btf3l4	Egfl6	Ppie	Itprid2	Uba1	Astn1	Cited4	Usp6nl	Pxmp2	Umad1	Htra3	Chchd6	AU022252	Fbxo31	Zxdc	Zfp444	Josd2	Mtpap	Slc25a5	Pls1
	Gm14539	Ndufa8	Txndc12	Pag1	Gm12905	Itgav	Aifm1	4930523C07Rik	Col9a2	Taf3	Gltp	Tmem106b	Uchl1	Shq1	Heyl	Spg7	Xpc	Mzf1	Garin5a	Zfp438	Smim10l2a	Entpd3
	Araf	Gm13436	Tmem69	Pde7a	Ago3	Ctnnd1	Rbmx2	Cenpl	Mycl	Etl4	2210016L21Rik	Tmem168	Shisa3	Rpl36-ps12	Pabpc4	Def8	Cand2	Fkrp	Atf5	Kif5b	Tmem185a	Aftph
	Pgrmc1	Nek6	Ebna1bp2	Hps3	Gm12940	Nup160	Htatsf1	Gorab	Adprs	Ehmt1	P2rx4	Bmt2	Dancr	Camk1	Airim	Afg3l1	Pex5	Ccdc61	Rras	Ccdc112	F8a	Clint1
	C430049B03Rik	Psmb7	Exo5	Mfn1	Zmym6	Celf1	Idh3g	F5	Iqcc	Arrdc1	Scarb1	Capza2	Hpse	Rad51ap1	Stk40	Vdac2	Zfp628	Eml2	Ftl1	Spire1	Pnck	Rnf130
	Zfp449	Wdr38	Ppt1	Pcdh18	A930004J17Rik	Hipk3	Fam50a	Slc19a2	Tinagl1	Ndor1	Cldn3	Ift56	Gbp9	H2aj	C77080	Arhgap22	Usp29	Ercc2	Ap3s2	Smad4	Renbp	Rap1gap2
	Cetn2	Rpl35	Utp11	Smad9	Rsrp1	Cstf3	G6pdx	Sft2d2	Fabp3	Camsap1	Ift22	Kbtbd2	Chek2	Rerg	Col16a1	Oxa1l	Dhx34	Relb	Ttll13	Smad2	Slc10a3	Srr
	Irak1	Arpc5l	Hpca	Med12l	Per3	Qser1	Gspt2	Gm16701	Ubxn11	Inpp5e	9130604C24Rik	Herc3	Tmem119	Sspn	Ahdc1	Lrp10	Ppp1r13l	Tmem145	Usp35	Setbp1	Fam3a	Bcas3
	Fundc2	Gm13456	Taf12	Arhgef26	Ccnl2	Lin7c	Nono	Nuf2	Fam110d	Sec16a	3110082I17Rik	Zfp606	Hspb8	Rps9	Zdhhc18	Rec8	Ccdc97	Cyp2s1	Klhl35	Flrt1	Mpp1	Xylt2
	Vbp1	Gm13461	Dnajc8	Rsrc1	Dvl1	Slc12a6	Vcp-rs	Rgs5	Paqr7	Notch1	Snx8	Zfp110	Cdk2ap1	Tnnt1	Otud3	Ccar2	Supt5	Numbl	Gm4366	Gnaq	Il2rg	Abca8a
	H3f3a-ps1	Mmadhc	Stmn1	Gfm1	Gm37090	Fmn1	Pbdc1	Uap1	Id3	Cacfd1	Aass	Zfp128	Ncf1	Selenow	Padi2	Bbs9	Pak4	Shkbp1	Gprc5b	Btrc	Apex2	Kcnj16
	5530601H04Rik	Bbs5	Zfp979	Gm18588	Samd11	Grem1	Nrk	Gm7694	Mfap2	Rxra	Gimap9	Zfp111	Mafk	Mill2	Atp13a2	Vps11	Kctd15	Blvrb	Zfp771	Pdcd4	Pfkfb1
	Cox7b	Phospho2	Lzic	Gucy1a1	1700109H08Rik	Arhgap11a	Tsc22d3	Olfml2b	Phf13	Ppp1r26	Tmem176b	Zfp60	Pon3	Trappc6a	Crocc	Naa80	Dpy19l3	Tmem147os	Ctf1		Gpr160	Elovl2
	2810403D21Rik	Hat1	Ctnnbip1	Lrba	Rsbn1l	Dph6	Gnl3l	Atf6	Abcb8	Tsc1	Abcg2	Zfp780b	Mdfic	Rps19	Epha2	Amigo3	Zfp507	Dmkn	Fank1		Mccc1	Nfil3
	Apool	Atp5mc3	Tprgl	Hdgf	Ptpn12	Meis2	Rbbp7	Arhgap30	Slc4a2	Gtf3c4	Hpgds	Rps12-ps4	Irf5	Exosc5	Mthfr	Ccdc71	Ctu1	Chst8	Polr2l		Anxa5	Kif27
	Cenpi	Mtx2	Cyp51	Sema4a	5031425E22Rik	Rasgrp1	Ctps2	Tma7-ps	Smarcd3	Rapgef1	Podxl2	Lsm14a	Akr1b1	B9d2	Klhl21	Wdr6	Ap2a1	Nr1h2	Tpcn2		Siah2	Tppp
	3632454L22Rik	Rps6-ps4	Abcf2	Snapin	2700038G22Rik	Thbs1	Msl3	Atp1a2	Wdr86	Odf2	Klf15	AI987944	Akr1b8	Sertad3	Agrn	Itga9	Lrrc28	Aldh16a1	Rmnd1		Prcc	Pde8b
	Arxes2	Ift70b	Actr3b	Gm4202	Kmt2c	Gpr176	Gm8797	Pigm	Sh3tc1	Sptan1	Depp1	Nipa1	Tbxas1	Sertad1	Plekhn1	Limk2	Dlg2	Gm10252	Gm32926		1700113A16Rik	Rnf180
	Tceal8	Ift70a1	Eif2b4	Fmo5	Cnpy1	Bub1b	Nceh1	Igsf9	C1qtnf7	Zer1	Fkbp4	Ramac	Fam131b	Cox7a1	Rbm33	Ogdh	Nup98	Rasip1	Rpl32l		Glmp	Hmgcs1
	Tceal9	Nup35	Anapc4	Wars2	Uvssa	Knl1	Gnb4	Cfap45	Fgfbp1	Nup188	Hebp1	Thap12	Atp6v0e2	Pdcd2l	Gm43860	Flt4	Usp47	Sphk2	Ppil6		Msto1	Lpin1
	Tceal1	Tfpi	Paics	Gdap2	N4bp2os	Rad51	Acad9	Aim2	Pf4	Usp20	Emp1	9130023H24Rik	Repin1	Pdcd5	Sorcs2	Ntn1	Parva	Atp10a	Ddt		Mtx1	Gm49327
	Rnf128	Tmx2	Cops4	Dennd2c	Aasdh	Chac1	Afg2a	Ifi203	Anxa3	Fnbp1	Sinhcaf	Zranb1	Aqp1	Etfb	Evc2	Slc6a4	Xylt1	Pcsk6	Mif		Efna1	Stxbp6
	Rps7-ps3	Clp1	Hsd17b11	S1pr1	Gm43681	Oip5os1	Pgrmc2	Grem2	4930522L14Rik	Gpr107	Sae1	Fbxo5	E230016M11Rik	Bax	Atp10d	Pigs	Eef2k	Mrps11	Dohh		Adam15	Sec23a
	Syap1	Timm10	Pus1	Palmd	Pkd2	Ttbk2	Elf2	Exo1	Hcar1	Abl1	Apoe	Abracl	Ccdc142os	Gm32031	Aff1	Tmem132e	Cd2bp2	Polg	1810014B01Rik		Flad1	Acot6
	Fancb	Ndufs3	Tpst2	Cnn3	Thoc2l	Ubr1	Cog6	Smyd3		Lamc3	Bcam	Stx7	Il17rc	Tm2d3	Myo18b	Scpep1	Tbc1d10b	Whamm	Ikbip		Pmvk	Sptlc2
	Trappc2	Pacsin3	Srsf9	Gclm	Zfp326	Secisbp2l	Eif2a	Tfb2m	Rflna	Nup214	Psmd8	Echdc1	D830050J10Rik	Rpl17-ps10	Tbx3	Ormdl3	Zfp553	Ucp2	Arhgap9		Slc39a1	Setd3
	Tmsb4x	Alkbh3	Denr	Ap1ar	Grk3	Trpm7	P2ry1	Coq8a	Psph	Fam78a	Ccne1	Hdac2	Mfap5	Me3	Sh2b3	Jup	Dusp8	Arap1	Stat6		S100a11	Nup155
	Snx16	Iftap	Tmed2	Gar1	Gm13830	Sppl2a	Gmps	H3f3aos	Trip6	Prrc2b	Clec11a	Nus1	C1s1	Rps3	Tctn1	Rundc1	Cttn	Hbb-bt	Ccl25		Gm16740	Retreg1
	E2f5	Pdhx	Nipsnap2	Dapp1	AI480526	Ap4e1	Gm37305	Sde2	Gpr146	Sh2d3c	Fcgrt	Zfp433	P3h3	Lipt2	Stx2	Vat1	Spock2	Hbb-y	Coprs		Mindy1	Mal2
	Mtfr1	Apip	Cct6a	Adgrl4	Cfap251	Ncaph	Fbxw7	Lbr	2900089D17Rik	Stxbp1	Tph1	BC024063	Mgp	Mrpl17	Trim56	Wbp2	Hk1	Cdr2	Polb		Tars2	Tbc1d31
	Rpl22l1	Dnajc24	Zbed5	Nbn	Ccdc62	Bub1	Fhip1a	Taf1a	Rasl11a	Niban2	Ctsc	Nfyb	Arhgdib	Rpl27a	Ephb4	Septin9	Bcr	Sbk1	Letm2		Aph1a	Lratd2
	Dnajc19	Mettl15	Asl	Cpne3	Gm42979	Zc3h6	Syt11	Hlx	Smo	Ralgps1	Tmem126b	Tcp11l2	Dnai7	Zbed5-ps	Gigyf1	Cant1	Susd2	Rabep2	Plpp5		Rbm8a	Zfp623
	Cetn4	Nop10	Crcp	Epha7	Rasa4	Dnaaf9	Gba	A430105J06Rik	Cald1	Zbtb34	Mogat2	Cep83os	Lair1	AV356131	Ttyh3	Gaa	Agpat3	Sh2b1	Ppp1r3b		Acp6	Mgat3
	Bbs12	Emc4	Polr2j	Ankrd6	Gpc2	Tmx4	Ube2q1	Kctd3	Fam180a	Zbtb43	Gm5900	Mdm2	Ttyh1	Rps15a	Iqce	Sgsh	Midn	Apobr	Cilp2		Psrc1	Abat
	Nudt6	Emc7	Cops6	Rragd	Stag3	Plcb1	Ints3	Kcnk2	Gimap6	Lmx1b	Olfml1	Lemd3	Nat14	Nsmce1	Slc29a4	Slc38a10	Pwwp3a	Mvp	Kxd1		Pla2g12a	Snn
	Rps23-ps1	Srp14	Zfp157	Aco1	Rsph10b	Jag1	Chtop	Cenpf	Gimap1	Mvb12b	Lcmt1	Prim1	C5ar1	2510046G10Rik	BC030343	Actg1	Sf3a2	Rusf1	Lsm4		Hadh	Nde1
	Abhd18	Ccdc32	Rfc3	Frmpd1	Cped1	Flrt3	Tdrkh	Smyd2	Prdm5	Gapvd1	Il4ra	Elavl1	Pglyrp1	Bola2	Cdk8	Arhgdia	Lmnb2	Lrrc56	Nr2f6		Decr1	Dtx3l
	4930577N17Rik	Dnajc17	Asns	Slc25a51	Zfp800	Kif16b	Mllt11	Atf3	Tmem150a	Cntrl	Spns1	Lig4	Zfp180	Tmem219	Pan3	Ero1b	Chst11	Igf2	Gm4890		Sigmar1	Cxadr
	Lhfpl6	Zfyve19	St7	Shb	Hilpda	Dzank1	Cdc42se1	Nek2	Vamp8	Dab2ip	Mapk3	Ckap2	Tyrobp	Vkorc1	Gm43597	Trim27	Polr3b	Tnfrsf23	Dcaf15		Fancg	Fkbp5
	Gm6204	Tmem87a	Npy	Aldh1b1	Luc7l2	Tspyl3	Golph3l	1700034H15Rik	Loxl3	Dennd1a	AI467606	Thap1	Fxyd5	Eef1akmt2	Gm20186	D130043K22Rik	Gns	Unc5b	Mri1		Stoml2	Bnip5
	Ufm1	Lrrc57	Skap2	Stx17	Gcfc2	Kif3b	Prpf3	Rd3	Rtkn	Mbd5	Qprt	Micu3	Fxyd1	Psmd13	Flnc	Foxq1	Pnpla6	Mier2	Dnase2a		Gba2	Glp1r
	Tm4sf1	Haus2	Mrpl19	Abca1	Actg2	Zfp341	Polr3c	Kcnh1	Slc25a26	Kif5c	Zfp747	Cnot7	Scn1b	Hras	Mest	Plpp1	Pcid2	Hcn2	Crnde		Anks6	Fbxl17
	Commd2	Pdia3	Arl6ip5	Rad23b	Dusp11	Itch	Wdr3	Hhat	Tatdn2	Fmnl2	9130019O22Rik	Casp3	Nudt19	Nt5dc1	Creb3l2	Hs1bp3	Gatad2a	Cbarp	Adgrg3		Tmem38b	Prepl
	Rnf13	Serf2	Setmar	Inip	Gxylt2	Rbm12	Ptgfrn	Sertad4	Vgll4	Pkp4	Cfap119	Klhl2	Klk8	Fam174c	Ubn2	Hpcal1	Pik3r2	Efna2	Cklf		Susd1	Kdm5d
	Selenot	Eif3j1	Sumf1	Zfp37	Ttll3	Ndrg3	Ddx20	Utp25	Slc6a13	Cers6	Armc5	Gm3365	Trpm4	Rps15	Hipk2	Smoc1	Eps15l1	Tcf3	Cmtm3		Tle1	Impact
	Slc33a1	Dtwd1	Thumpd3	Megf9	Mbd4	Samhd1	Agl	Irf6	Tsen34	Ubr3	Lhpp	Tmem184c	Car11	2310011J03Rik	Braf	Jdp2	Med26	Abhd17a	Hsd11b2		Ak4	Wdr7
	B3galnt1	Ciao1	Hnrnpf	Kdm4c	Grcc10	Rbl1	Abcd3	Acbd7	Zfp784	Cybrd1	Ctbp2	Abce1	Emp3	Izumo4	Zyx	Pomt2	Zswim4	Tle2	Carmil2		Ttc4	Pcsk5
	Pdcd10	Fahd2a	Bid	Dhcr24	Apold1	Fam83d	Mettl14	Cdnf	Zfp772	Itga6	Mgmt	Vps35	Odad1	Plekhj1	Krba1	Itpk1	Tnpo2	1500009L16Rik	Sdr42e1		Cyb5rl	Exoc6
	Cd1d1	Fbln7	Necap1	Lrp8os3	Gm44164	Mmp9	Larp7	Optn	Zfp446	Hnrnpa3	Sirt3	Ddx19a	Lrrk1	Oaz1	Zfp467	Dap	Fto	Dtx3	Irf8		Kti12	Scd2
	S100a1	Zc3h8	Phb2	Lrp8	Bmal2	Bcas1	Papss1	Dhtkd1	Slc1a5	Sestd1	Mtrf1l	Nr1d2	Nmb	Timm13	Tcf7l1	Top1mt	Cnot1	Erbb3	Banp		Atpaf1	Gpam
	S100a13	Gm10762	Nop2	Podn	Ppfibp1	Stx16	Rpf1	Gata3	Rtn2	Cwc22	Aig1	Ube2e2	Il16	Mrpl54	Antxr1	Grina	Slc38a7	Cars2	Ctu2		Faah	Hspa12a
	S100a9	Snrpb	Ndufa9	Osbpl9	Caprin2	Taf4	Rab2a	Kin	Zfp235	Nckap1	Smpd2	Mapk8	Il18bp	Uqcc6	Gata2	Card10	Edc4	Thsd1	Fanca		Lrrc41
	Itga10	Nop56	Tfpt	Efcab14	Prkcg	Dido1	Asph	Itih2	Zfp108	Tnks1bp1	Pcbd1	Psmc6	Trim12c	Gm48768	Adamts9	Gga1	Vac14	Adgra2	Kcnk1		Eri3
	Nudt17	Mrps26	Prpf31	Nsun4	Leng8	Pcmtd2	Virma	Itih5	Fbxo17	Aplnr	Tspan15	Gmfb	Trim30a	Ccdc59	Fbxl14	Syngr1	Sf3b3	Rnf122	D830030K20Rik		Dmap1
	Rap1a	Ddrgk1	Clptm1	Pik3r3	Ccdc8	Wdr13	Ube2j1	Pter	Lgals7	Madd	Cisd1	Exoc5	Cavin3	Myl6	Wnk1	Tab1	Glg1	Atp13a1	Il3ra		Slc2a1
	Atp5pb	Tmem230	Fbl	Ctps	Erf	Mid1ip1	Akirin2	Cubn	Map4k1	Ckap5	Gucd1	Shisa2	Trim3	Gm40466	Cecr2	Desi1	Mbtps1	Ell	Gm2237		P3h1
	Dram2	Pcna	Lin37	Rlf	Lgals4	Cask	Ube2r2	Vim	Ppp1r14a	Zfp408	Gstt1	Gm49336	Nupr1	Tcim	Tulp3	Cyb5r3	Usp10	Jund	Kcnk5		Lsm10
	Lrif1	Trmt6	Vrk3	Rragc	Spred3	Kdm6a	Myorg	Arl5b	Lsr	Arhgap1	Gstt2	Ppp3cc	Stx4a	Got1l1	Fam234b	Ttll12	Zfpm1	Jak3	Plau		Phc2
	Lamtor5	Tasp1	Dkkl1	Grik3	Catsperg1	Wdr44	Vcp	A930004D18Rik	Wtip	Phf21a	Mfsd12	Kbtbd7	Ikzf5	Ndufa13	C2cd5	Tafa5	Exoc8	Gypa	Comtd1		Marcksl1
	Gm19391	Dstn	Ruvbl2	Zmym1	Gm4673	Nkrf	Gne	Dnajc1	Cebpa	Large2	Smim24	Kbtbd6	Ifitm3	Use1	Tnni3	Arsa	Sipa1l2	Nkd1	Wdfy4		Pef1
	Mfsd14a	Snx5	Grwd1	Yars	B130024G19Rik	Upf3b	Dcaf10	Bmi1	Plekhf1	Cry2	Marchf9	Tmtc4	Tmem80	Prdx2	Tmem86b	Aaas	Pard3	Phaf1	Gdf10		Zcchc17
	Fam241a	Rbbp9	Gtf2h1	Sync	Rccd1	Nkap	Ncbp1	Otud1	Fuz	Trp53i11	Coq10a	Mtmr2	Tspan4	Gm2694	Ppp6r1	Naa60	Polr3a	Exoc3l	Ttc5		Mecr
	Dkk2	Dtd1	Det1	Zbtb8a	Fes	Zbtb33	Alg2	Gm13375	Plekha4	Traf6	3930402G23Rik	Zfp317	R74862	Polr2c	Ssc5d	Ubald1	Dcp1a	Fhod1	Homez		Pigv
	4930539J05Rik	Cst3	Eed	Kpna6	Mex3b	Gria3	Tex10	Apbb1ip	Dbp	Trim44	Rab20	Dpy19l1	Mrgprf	Tmem208	Zfp579	Gpr156	Slc7a8	Acd	Slc22a17		Sh3bgrl3
	Ube2d3	Pdrg1	Dgat2	Mtfr1l	Crebzf	Xiap	Tmeff1	Spopl	Sult2b1	Aqr	Nek3	Sc5d	Myct1	Gabarapl2	Zfp865	Zdhhc14	Extl3	Cenpt	Neil2		Extl1
	Selenof	Hck	Mrpl48	Kazn	6430511E19Rik	Stag2	Elp1	Psd4	Stard5	Fam98b	Slc25a15	Pafah1b2	Stx11	Mphosph6	Bicra	Rsph3a	Hr	Cdk10	Olfm2		Lypla2
	Odf2l	Commd7	Rrp8	Pik3cd	4632427E13Rik	Dcaf12l1	Slc31a1	Pax8	Thrsp	Eif2ak4	Cyp4v3	Ddx10	Hint3	Gins2	Prkd2	Traf7	Stk24	Zfp276	Cdkn2d		Alpl
	2410004B18Rik	Chmp4b	Tmem9b	Plch2	Atg16l2	Rap2c	Rraga	Tmem250-ps	Lyve1	Inafm2	Pgpep1	Idh3a	Calhm5	Rpl15	Sympk	Clcn7	Dnmt1	Spire2	Barx2		Pink1
	Ctbs	Raly	Arl6ip1	Prkcz	Xndc1	Hs6st2	Mtap	0610009E02Rik	Cyp2r1	Ccdc9b	Snx20	Nptn	Gja1	Saysd1	Dmpk	Zfp414	Pde4a	Mettl17	Gm39326		Mul1
	Gm10288	Dynlrb1	Dctn5	Gnb1	Adm	Phf6	Jak1	Sardh	Stk32c	Disp2	Pllp	Pclaf	Fam241b	Mrps16	Clasrp	Tapbp	Kri1	Zfp219	Dnaja4		Slc66a1
	Rpsa-ps10	Edem2	Tufm	Nadk	Pde3b	Mmgt1	Tceanc2	Gm13421	Ifitm2	Bahd1	Car7	Elovl5	Arhgap45	6230400D17Rik	Smg9	Prr3	Carm1	Ajuba	Man2c1os		Akr7a5
	Zranb2	Uqcc1	Aldoa	Dbf4	Igsf6	Rbmx	Faf1	Cfap77	Cracr2b	Ino80	Lcat	Lztfl1	Adamtsl5	Uqcc5	Arhgef1	Ppp2r5d	Ldlr	Efs	Neil1		Aldh4a1
	Cth	Ergic3	Acadsb	Sema3c	Rbbp6	Ids	Ipp	Kyat1	Lsp1	Chp1	Nqo1	Ppp3r1	Tle6	Phf7	Grik5	Rftn1	Bace1	Ipo4	Ppcdc		Efhd2
	Depdc1a	Romo1	Oat	Cd36	B130055M24Rik	Mtmr1	Nasp	Lrrc8a	Tnnt3	Tyro3	Nob1	Lgalsl	Dcn	Dph3	Zfp574	Lonp1	Cd276	Adcy4	Rps11-ps1		Agtrap
	Ndufaf6	Rab5if	Bccip	Fam185a	Gm45501	Cd99l2	Hectd3	Pomt1	H19	Mga	Meak7	Sanbr	Lum	Mrpl52	Pou2f2	Cxxc5	Lrrc49	Slc25a37	Rplp1		Gm13205
	Ccne2	Manbal	Ppp2r2d	Napepld	Mapk1ip1	Gabre	Eif2b3	Slc25a25	Igf2os	Mapkbp1	Cyba	Mtif2	Lyz2	Psmb5	Cic	Slc35a4	Rab6b	Rgl3	Snx22		Pex14
	Pdp1	Blcap	Nap1l4	Pus7	Adam8	Zfp275	Zmpste24	St6galnac4	Cdkn1c	Pla2g4e	Mvd	Ubtd2	Ndufa4l2	Dhrs4	Megf8	Hmgxb3	Dusp7	Zfp653	Cgnl1		Gpr157
	Rbm12b2	Gm45447	Dhcr7	Nupl2	Kcnq1ot1	Mecp2	Sf3a3	Phf19	Ccnd1	Zfp106	Rab4a	Ccng1	Ctxn1	Mrpl57	Tgfb1	Rela	Usp4	Adamts15	Rrp9		Zbtb48
	Cibar1	Serinc3	Pex3	Nom1	Ano1	Gdi1	Inpp5b	Ggta1	Rab32	Zscan29	Acta1	Med7	Angpt2	Gm16867	Ltbp4	Scyl1	Cdc25a	Pcsk7	Hyal1		Wrap73
	Triqk	Ada	Rpf2	Hadha	Gm21781	Dkc1	Gnl2	Ttll11	Slc2a12	Tubgcp4	Prxl2a	H2ac25	Rbpms	Pdlim2	Dyrk1b	Vps37c	Dhx30		Ip6k2		Megf6
	Ggh	Sys1	Pdss2	Selenoi	Txlnb	Prkx	Gm12992	Pdcl	Vnn1	Trp53bp1	Rnase4	Psmd11	Msr1	Ccdc122	Sirt2	Pabir1	Scap	1700017B05Rik	Pth1r		Arhgef16
	Ccnc	Ctsa	Mtres1	5930420M18Rik	Eya4	Pola1	Stx12	Zbtb6	Moxd1	Map1a	Ang	Cbx1	Asb5	Dnajc15	Zfp30	Actr1a	Ano10	Scamp2	Slc25a38		Faap20
	Ndufb6	Trp53rka	Sar1a	Zfp512	Rspo3	Zfx	Fam76a	Lhx2	Dse	Spg11	Cryl1	Wdr37	Hpgd	Gm10110	Hspb6	As3mt	Ascc2	Insyn1	Gm9856		Atad3a
	Ccdc107	Mocs3	Vps26a	Rnf4	Cenpw	Ophn1	Nudc	Nr6a1	E130307A14Rik	Sema6d	Msra	Smim13	Homer3	Dct	Gramd1a	Xpnpep1	Nudcd3	Smad6	A630052C17Rik		Vwa1
	Glipr2	Pfdn4	Tfam	Lrpap1	Jmjd1c	Taf1	Dhdds	Arhgap15	Ccdc162	Cep152	Ephx2	Fam8a1	Fkbp8	Vstm5	Med25		Slu7	Aqp9	Trim7		Cptp
	Tomm5	Rtf2	Snrpd3	Tbc1d14	Ggt5	Slc16a2	Clic4	Zeb2os	Pald1	Usp8	R3hcc1	Spin1	Niban3	Fbxl12	Cpt1c		Rnf145	4933431K14Rik	Phykpl		Noc2l
	Exosc3	Gm14303	Nedd1	Slc2a9	Gm867	Magee1	Eloa	Wdsub1	Icosl	Snrnp200	Ggact	Hnrnpk	Junb	Angptl6	Snrnp70		Mapk9	Pcbp4	Irf1		Cdk5
	Nipsnap3b	Mtg2	Mrpl42	Wdr1	Gadd45b	Chmp1b2	Kdm1a	Ly75	Gzmm	Anapc1	Smco4	Rmi1	Trir	Elof1	Magel2		Rad50	Tmem115	Sparc		Tmub1
	Hsdl2	Ppdpf	Ube2n	Slit2	Ankrd24	Hmgn5	Hp1bp3	Pla2r1	Csrp2	Stk35	Tmem205	Platr25	Mt2	Pigyl	Akap13		Gemin5	Ifrd2	Rasd1		Slc35f6
	Tlr4	Arfrp1	Rpl6l	Sepsecs	Gm47572	Hdx	Pramel12	Rbms1	Msrb3	A730017L22Rik	St3gal4	Zfp712	Mt1	C030014I23Rik	Anpep		Iba57	Sema3f	Tmem220		Tmem214
	Rasef	Gpkow	Bbs10	Limch1	Nopchap1	Zfp711	Dhrs3	Tank	Rassf3	Atrn	Fam118b	Zfp273	B3gnt9	Timm8b	Vps33b		Jmjd4	Lamb2	9330160F10Rik		Emilin1
	Snapc3	Timm17b	Tbc1d15	Dcun1d4	Snrpf	Chm	Exosc10	Gm13577	Tbk1	Spef1	Fxyd2	Fam172a	Plekhg4	Pih1d2	Man2a2		Zkscan17	Mir6236	Sat2		Abhd1
	Klhl9	Ebp	Llph	Usp46	Zfc3h1	Diaph2	Pgd	Scn9a	Gpr182	Rassf2	Cfap68	Arrdc3	Gm3636	Fdx1	Tlnrd1		Natd1	Plcd1	Xaf1		Snx17
	Cdkn2b	Ftsj1	Atp5f1b	Rufy3	D630033A02Rik	Hnrnph2	Spsb1	Spc25	Rbms2	Slc23a2	Fam219b	Tmem167	Zcchc24	Gm2296	Lrrc32		Pelp1	Zfp651	Nle1		Pisd
	Gm12669	Rpl3-ps1	Nabp2	Rassf6	Mmp19	Armcx1	Dnajc11	Klhl23	Cdk2	Cds2	Mpi	Scamp1	Nfatc4	Commd4	Gdpd5		Prpf8	Lars2	Nme2		Maea
	Tusc1	Ndufb11	Vdac3	Parm1	Arglu1	Gprasp1	AW011738	Slc25a12	Stxbp2	Slx4ip	Islr	Rad17	Pnoc	Rec114	Trim68		Vps53	Ccdc157	Copz2		Fam53a
	Cyp2j6	Uxt	Pomk	Cds1	Ankrd10	Armcx5	Gm15459	Lnpk	Fcor	Rin2	Hexa	Gpbp1	Scara5	Rps27l	Dnhd1		Ap2b1	Gas2l1	Gm11613		Tmem129
	Tm2d1	Il13ra1	Saraf	Sparcl1	9530085L11Rik	Fam199x	Armc10	Plekha3	Dcun1d2	Ralgapa2	Rasl12	Tmem267	Stmn4	Pigbos1	Gvin-ps7		Dynll2	Rhbdd3	Nt5c3b		Zfyve28
	Itgb3bp	Ube2a	Zdhhc2	Dipk1a	Gm17491	Rbm41	Psmc2	Cerkl	Gas6	Napb	Slc17a5	Id2	Gnrh1	Lysmd2	Scube2		Pcgf2	Emid1	Ifi35		Trmt44
	Scp2	Ndufa1	Spcs3	Cplx1	Gm45250	Mid2	Gm6560	Frzb	Tdrp	Ninl	Rwdd2a	Nampt	Serp2	Cox7a2	Mical2		Med24	Kremen1	Acbd4		Sod3
	Echdc2	Rnf113a1	Msmo1	Gm42595	Pdlim3	Capn6	Nub1	Dusp19	Pbx4	Sox12	Mthfs	Snx6	Cnmd	Hmgn3	Tead1		Atp6v0a1	Tbrg4	Cbx8		Tec
	Cmpk1	Lamp2	Zfp869	Sppl3	Ankrd37	Alg13	Xrcc2	Gm13680	Klhl26	Asxl1	Ctsh	Cfl2	Diaph3	Tpbg	Itpripl2		Nbr1	Hba-x	Ndufaf8		Srd5a3
	Tal1	C1galt1c1	Zfp963	Rab35	Rex1bd	Kantr	4632411P08Rik	Slc43a1	Tmem59l	Dnmt3b	Plscr2	Atl1	Cldn10	Nmnat3	Arhgap17		Dhx8	Hba-a1	B3galnt2		Noa1
	Ccdc17	Stk26	Ap1m1	Pptc7	Uba52	Klf8	Dnajb6	Chst1	Crlf1	Cbfa2t2	Trf	Ppm1a	Casp1	4930579K19Rik	Katnip		Lsm12	Hba-a2	Pxdc1		Naaa
	Ppih	Gm14586	Hmgn2-ps	Ift81	Inpp4b	Ubqln2	Slc4a1ap	Accs	Slc5a5	E2f1	Cish	Hif1a	Jam3	Nudt16	Tlcd3b		Fzd2	Tbc1d9b	Mak		Enoph1
	Akirin1	Hprt	1700030K09Rik	Vkorc1l1	Ier2	Kctd12b	Babam2	2810002D19Rik	Ushbp1	Trp53inp2	Hemk1	Dbpht2	Fez1	Abhd14a	Maz		Tlk2	Shroom1	Phf2os1		Fgfrl1
	Ccdc28b	Eola1	Dand5	Rabgef1	Sntb2	Mbtps2	Letm1	Fjx1	Plvap	Ncoa6	Rassf1	Sgpp1	Vsig2	Cyb561d2	Srcap		Cog1	Galnt10	Fbxw17		Ddx51
	Ptp4a2	Haus7	Syce2	Castor2	Nfat5	Rps6ka3	Nelfa	Cd44	Hook2	Cep250	Slc38a3	Rnf113a2	Nnmt	Tusc2	Plekha1		Tmem104	Trim11	Gadd45g		Hps4
	Laptm5	Emd	Lonp2	Rac1	Zfhx3	Map7d2	Tada2b	Nat10	Fbxl9	Norad	Slc26a6	Gm20604	Ttc12	Rpsa	Adam12		Recql5	Srebf1	Rab24		Iscu
	Trnau1ap	Rpl10	Atp6v0d1	Slc7a1	Maf	Bclaf3	Wfs1	Platr14	Slc7a6	Dlgap4	Cck	Ttc33	Crabp1	Tmem158	Akap12		Rnf157	Trpv2	Ddx41		Ung
	Snhg3	Dnase1l1	Nutf2	Fam3c	A130014A01Rik	Adgrg2	Lyar	Prrg4	Cdh1	Soga1	Tmem42	Rrm2b	Larp6	Uqcr10	Utrn		Sec14l1	Fxr2	Etohd2		Rpl37rt
	Pnrc2	Tafazzin	Cfdp1	Impdh1	Gm42047	Cdkl5	Lgi2	Ccdc73	Il34	Ralgapb	Nipsnap1	Oxr1	Itga11	Mrps24	A830082N09Rik		Cep131	Dvl2	Slc35d2		Acads
	Rpl11	Rps4x	Spata2l	Strip2	Wnt5a	Nhs	Lias	Bdnf	Adat1	Ppp1r16b	Irgm1	Taf2	Oaz2	Ramp3	Adamts14		Hgs	Pfn1	Habp4		Unc119b
	Pdpn	Pgk1	Tubb3	Plxna4	Gm8113	Gemin8	Ube2k	Bmf	Agt	Mafb	Flcn	Mtbp	Aph1c	Dnaaf10	Bicc1		Csnk1d	Kif1c	Zcchc9		Dynll1
	Zfp991	Timm8a1	Abcb10	Wdr91	Gm34934	Prps2	Rasl11b	Knstrn	Fam107a	Plcg1	Drc3	Efr3a	Slc35g2	Gm12174	Rab36		Sema4d	Wscd1	Rab10os		Wsb2
	Cenps	Rpl36a	Cog2	Igf2bp3	Gm49204	Zbtb10	Fip1l1	Rpusd2	1810062O18Rik	Zhx3	Slc47a1	Yaf2	Ackr4	Rack1	Syde1		Tent4a	Camkk1	Pomc		Slc8b1
	Rpl22	Gla	Itgb1	Jazf1	Pabpn1	Bhlhe22	Pdgfra	Gchfr	Adk	Chd6	Zfp286	Rpap3	Dalrd3	Uqcrq	Shc2		Ap3b1	Hic1	Rnaseh1		Acad10
	Smim1	Bex1	Abhd6	Chn2	Parp4	4632415L05Rik	Srp72	Nusap1	Gm26660	Ttpal	Cxcl16	Dazap2	P4htm	Dhrs7b	Abca7		Slc38a9	Mmp28	D130020L05Rik		Orai1
	Gm16008	Bex3	Psmd6	Avl9	Gm47694	Hltf	Polr2b	Ltk	Tnnc1	Tomm34	Serpinf1	Ranbp1	Ccdc12	B9d1	Mknk2		Dnmt3a	Dhrs11	Ak7		Kmt5a
	Cfap69	Psmd10	Nkiras1	Tigd2	Loxl2	Fndc3b	Utp3	Ehd4	Galnt15	Zfp335	Scarf1	Tra2b	Vill	Adora2b	Dot1l		Klhl29	Samd14	Gm19605		Rilpl1
	Tmem243	Tmem29	Arf4	Ccser1	Gm17066	Skil	Uso1	Ganc	Bmp4	Zmynd8	Traf4	Morf4l1-ps1	Cx3cr1	Rangrf	Zbtb7a		Tmem229b	Fam117a	Tmem179		Dnah10
	Gm15421	Maged2	Pde12	Gng12	Mir17hg	Gm43668	Scarb2	Cdan1	Cgrrf1	Ncoa3	Vtn	Plaat1	Ccr1	Naa38	Nfic		Plekhh1	Pnpo	Siva1		Rps16-ps2
	Rpl17-ps5	Tsr2	Ubb-ps	Ptcd3	Uggt2	Ccna2	Rasgef1b	Epb42	Slc39a2	Sulf2	Tmem98	Senp5	Ccr5	Med11	Fgd6		Esrrb	Tbkbp1	4930556M19Rik		Nupr1l
	Tomm7	Hsd17b10	Gm6055	Usp39	Itgbl1	Bltp1	Klhl8	Adal	Ndrg2	Prex1	Grb7	Kpna1	Slc35e4	Rpain	Lrig3		Angel1	Cnp	Ankrd33b		Rfc2
	Klhl7	Mageh1	Hnrnpc	Mob1a	Birc3	Intu	Nudt9	Serinc4	Cmtm5	Arfgef2	Rab5c	Wdr5b	Gck	Gm12338	Mbd6		Wdr25	Hdac5	Ntaq1		Abhd11
	Atg9b	Prdx4	1700123O20Rik	Gmcl1	Cep126	Hspa4l	Ankle2	Wdr76	Gjb2	Znfx1	Kpna2	Iqcb1	Gm12059	Rpl36-ps2	Stac3		Pacs2	Slc4a1	Tatdn1		Bud23
	Gm10221	Car5b	Ngdn	Aldh1l1	Ccdc82	Sclt1	Pole	Frmd5	Lats2	Kcnb1	Arsg	Gtpbp8	Efemp1	Slfn2	Zfp358		Washc5	Slc25a39	Gm49066		Bcl7b
	Tyms	Bmx	Gmpr2	Frmd4b	Kank2	Noct	Pitpnb		9930012K11Rik	B4galt5	Trim47	Slc35a5	C1qtnf2	Mrm1	Map2k7		Trappc9	Itga2b	Parp10		Por
	Cenpa	Pex2	Ska3	Itpr1	Msantd2	Naa15	Tfip11	Slc27a2	Lacc1	Spata2	Foxj1	Cip2a	Gm12191	Nme1	Cers4		Mroh1	Itgb4	Gcat		Mdh2
	Khk	Mrps28	Mipep	Slc6a1	Mir100hg	Dclk1	Coq5	Itpripl1	Olfm4	Pard6b	Tha1	Trmt10c	N4bp3	Gm11518	Col4a1		Arhgap39	Engase	Pick1		Hspb1
	Fbxl5	Sec62	Ebpl	Syn2	Nxpe4	Tsc22d2	Gatc	Adra2b	Msantd4	Tshz2	Slc25a10	Tfg	Zcchc10	Psmb3	Col4a2		Triobp	B3gntl1	Dnal4		Dtx2
	9230114K14Rik	Zfp639	Gtf2f2	Raf1	Gm49759	Rap2b	Rasal1	Mall	Trpc6	Zfp217	Pcyt2	Arl13b	Gdf9	Rpl19	Atp11a		Gtpbp1	Unc5a	Mcat		Lrwd1
	Rpl9	Actl6a	Nufip1	Zfp422	2300009A05Rik	Dhx36	Oas1c	Nphp1	Qtrt1	Rab22a	Rac3	Cggbp1	Gm16062	Mien1	Arhgef10		Srebf2	Pdlim7	Trmu		Alkbh4
	Gnpda2	Mrpl47	Rps3a2	Adipor2	Aldh1a2	Smc4	Rph3a	Tmem87b	Acad8	Lsm14b	Dcxr	Zfp51	Mfap4	Polg2	Fgfr1		Parvb	Nfkbia	Dennd6b		Gnb2
	Commd8	Ndufb5	Tm9sf2	Slc2a3	Myzap	Rapgef2	Naa25	Chchd5	St14	9230112E08Rik	Metrnl	Zfp995	Efnb3	Jpt1	Gmip		Gtse1	Susd6	Sco2		Pcolce
	Gm9958	Mfsd8	Ankrd49	Tigar	Gm36936	Sfrp2	Brap	Ckap2l	Gm10687	Chrna4	Akr1c19	Zfp946	Kctd11	Jmjd6	Map1s		Slc38a1	Zfyve1	Atg101		Agfg2
	Gm15710	Exosc8	Chordc1	Clec1a	Prtg	Trim2	Atp2a2	Sirpa	Fxyd6	Rtel1	Sugct	Zfp763	P2rx5	Mettl23	Myo9b		Letmd1	Dlk1	Csad		Zcwpw1
	Mrpl1	Alg5	Fbxl12os	Ddx47	Phip	Rusc1	Kdm2b	Pced1a	Apoa1	Zbtb46	H1f2	Rab5a	Rab34	Oxld1	Ano8		Csrnp2	Hgh1	Prr13		Zscan21
	Mir703	Serp1	Cdc37	Klhl42	Gm37941	Hcn3	Snrnp35	Fastkd5	Poglut3	Dnajc5	2610307P16Rik	Vapa	Ccl9	Ccdc137	Slc27a1		Acvr1b	Hsf1	Rpl39-ps		Ap4m1
	5430416N02Rik	Ssr3	Rab3d	Shisa7	Gm28229	4632404H12Rik	Atp6v0a2	Gfra4	Acat1	Zfp512b	Serpinb6a	4833418N02Rik	B230217C12Rik	Sirt7	Fcho1		Calcoco1	Kctd17	1700037C18Rik		Taf6
	Mrps18c	Rbm46	Prkcsh	Sbk3	Gm37249	Tchh	Ubc	Adissp	Cib2	Shroom4	Nqo2	Mettl4	Arl5c	Hexdc	Rfx1		Coro7	Pla2g6	Pam16		Lfng
	Spp1	Plrg1	Pus3	Zfp78	Dzip1l	Rfx5	Tmem248	Pank2	Tspan3	Dgkk	Bphl	Gm20939	Dhx58	Psma2	Irx5		Mgrn1	Pdgfb	Vasn		Brat1
	Gbp4	Rps3a1	Tbrg1	1600014C10Rik	Col6a4	Anp32e	Tyw1	Bmp2	Rbpms2	Clcn5	Dtnbp1	Usp14	Plcd3	Stard3nl	Mmp2		Ubn1	Chadl	Mettl22		Amz1
	Cdc7	Gm3788	Psma4	Zfp473	Rbm5	Lix1l	Gtf2ird2	Plcb4	Dppa5a	Usp27x	Gmpr	Trappc8	Smarcd2	H4c9	Ccdc102a		Top3b	Tef	Prodh		Wipi2
	Glmn	Mrpl24	Bbs4	Snrpn	Mst1r	Prkab2	4933404O12Rik	Macrod2	Cgas	Tfe3	5033430I15Rik	Slc25a46	Sphk1	H2bc4	Cdh5		Dgcr2	Hdac10	Nfkbiz		Ints15
	Rpl5	Naxe	Aagab	Mtmr10	Gm37963	Notch2	Mepce	Kiz	Bckdhb	Slc35a2	Qng1	Ube2d2a	Mxra7	Rps18-ps5	Bean1		Eif4g1	Lmf2	Pros1		Cpsf4
	Tmed5	Cct3	Rpl4	Mphosph10	Dlec1	Csde1	Prkar1b	Zfp120	Tbx18	Hdac6	Prxl2c	Eif3j2	Srsf2	1110046J04Rik	Slc9a5		Sema5b	Cacnb3	Hcfc1r1		Zscan25
	Dr1	Pmf1	Snx1	Arrdc4	5830454E08Rik	Dclre1b	Mad1l1	Zfp937	Nt5e	Bcor	Rsl1	Dctn4	Tmc6	Psmg4	Zdhhc1		Hunk	Fmnl3	Pgp		Slc46a3
	Gm17655	Lamtor2	Rsl24d1	Mfge8	Ppp2r3d	Rsbn1	Eif3b	3300002I08Rik	Abhd14b	Usp9x	Glrx	Csnk1a1	Birc5	Gm36839	Ripor1		Ets2	Galnt6	Gfer		Sgce
	Pop5	Ssr2	Gnb5	Arpin	Pisd-ps1	Phtf1os	Cyth3	Acss1	Ccdc51	Usp11	Naip2	Fam210a	Notum	Slc35b3	Ranbp10		Zbtb21	Tns2	Noxo1		1110019D14Rik
	Ppp1cc	Krtcap2	Tmod3	Sema4b	Sfi1	Rbm15	Eif2ak1	Fkbp1a	Kif9	Lonrf3	Ocln	Zfand5	B230303A05Rik	Idnk	Nfatc3		Pde10a	Itga5	Rps2		Tspan33
	Vps29	Dpm3	Fbxo9	Ap3b2	Plek	Wdr47	Pdap1	Trib3	Trank1	Ocrl	Sh3yl1	Abhd17b	H2bc6	Ctla2a	Atxn1l		Map3k4	Anks3	Antkmt		Epha1
	Sbds	Cks1b	Snx14	Gm16638	Dock2	Gpsm2	Ptcd1	Tpx2	Bod1	Aff2	Tspan13	Tm9sf3	Nrn1	Mterf3	Mtss2		Igf2r	Tvp23a	Smim29		Fkbp9
	Lat2	Hax1	Morf4l1	Tmem135	Clk4	Dbt	Zkscan5	Foxs1	Zfp354b	Prrg3	Pygl	Borcs7	Ly86	Mrpl36	Znrf1		Dll1	Gm15564	Fance		Gm9794
	Psmg3	4933434E20Rik	Armc8	Ankrd42	Zfp692	Sass6	Mios	2500004C02Rik	Zfp354a	Hcfc1	Dcaf4	Casp7	Card19	Gm46430	Gan		Ergic1	Pnldc1	Stk38		Tacstd2
	Ccz1	Gm43712	Rhoa	Stim1	4933439C10Rik	Fnbp1l	Ica1	Cdk5rap1	Vdac1	Tbl1x	Dglucy		Tspan17	Gm4149	Gse1		Btbd9	Pkmyt1	H2-K1		Thnsl2
	Ubl3	Jtb	Cspg5	Dennd2b	Eno3	Usp53	Phf14	Eif2s2	Mief2	Tab3	Gm20036		Hk3	Mblac2	Zfp469		Abcg1	Flywch2	Psmb8		Atoh8
	Alox5ap	Them4	Cnot10	Nrip3	AI662270	Sgms2	Pot1a	Myl9	Shmt1	Pcyt1b	Lgmn		Tifab	Cox7c	Piezo1		Vars	Baiap3	H2-Eb1		Rnf181
	Gm19719	Psmb4	Zfp105	Tmem41b	Nog	Gstcd	Snd1	Ghrh	Epn2	Arhgef9	Amn		Aopep	Rps23	Atxn7		Trim26	Jmjd8	Stk19		Eva1a
	Gm20559	Psmd4	Sacm1l	Ipo7	Luc7l3	Ppp3ca	Tnpo3	Snhg11	Grap	Amer1	Selenop		Cdk20	Tbca	Ndst2		Adgrf5	Pigq	H2-D1		Aup1
	Gng11	Scnm1	Pes1	Galnt18	Cavin1	Sh3glb1	Nrf1	Dhx35	Cenpv	Las1l	Ghr		Ftl1-ps1	Nsa2	Stab1		Xpo5	Phf1	Ankrd66		Mogs
	Sdhaf3	Cers2	Dbnl	Btbd10	Mrc2	Dnajb4	Cep41	Emilin3	Pmp22	Msn	Otulin		Mctp1	Gpx8	Eaf1		Cul7	Bak1	Tbcc		Dguok
	Rpa3	Ensa	Rab1a	Plekha7	Snhg20	Fubp1	Copg2	Srsf6	Rnf227	Kif4	Cmbl		4833420G17Rik	Itgb1bp1	Sh2d4b		Hdgfl2	Lemd2	Mpnd		Anxa4
	Ndufa4	Mrps21	Mdh1	Dcun1d3	Net1	Zzz3	Slc37a3	Mybl2	Spns2	Med12	Rida		Slc66a3	Gm19196	Peli2		Fem1a	Zfp523	A830052D11Rik		Abtb1
	Cav2	Vps45	Cct4	Zfp668	Zscan26	Plag1	Agk	Jph2	Smyd4	Zmym3	Ankrd46		Gm4419	Tmem18	Mmp14		Kdm4b	Rnf8	Aldh3b1		Tpra1
	Tspan12	Bola1	Pex13	Inpp5f	Snrnp48	Ubxn2b	Cul1	Oser1	Rilp	Nhsl2	Ncald		Cys1	Sypl	Cdh24		Fer	Akap8l	Unc93b1		Mitf
	Mkln1os	Wdr77	Npm1	Mcmbp	6720427I07Rik	Tox	Cbx3	Fitm2	Dhrs13	Phka1	Naprt		Pik3cg	Mbip	Bcl2l2		Ralbp1	Marchf2	4833408A19Rik		Eif4e3
	Chchd3	Cept1	Sqstm1	Fgfr2	Fam193b	Chd7	Tax1bp1	Dbndd2	Flot2	Atrx	Pycrl		Coch	L3hypdh	Ap1g2		Ptprm	Kank3	Tmem134		Mtmr14
	Ptn	Psma5	Trappc2b	Ap2a2	Gm48701	Clvs1	Gars	Neurl2	Nek8	Brwd3	Smug1		Cox16	Churc1	Nynrin		Npc1	Skic2	Ankrd13d		Rpusd3
	Fmc1	Sars	Cdc42se2	Ltv1	Gm36445	Trp53inp1	Eif2ak3	Zfp335os	Rhot1	Drp2	Zfp263		Acot2	Acyp1	Sox7		Wdr33	Ddr1	Zdhhc24		Tamm41
	Ndufb2	Gm4332	Cnot8	Lama2	Zfp369	Runx1t1	Rnf103	Zfp334	Car4	Armcx4	Serpind1		Tc2n	Slirp	Hmbox1		Cep120	2310061I04Rik	Ccdc85b		Tmem40
	Tra2a	Alg14	Arf1	Ptprk	Irx2	Wwp1	Mrpl35	Dok5	Cox11	Tmem164	Lztr1		Snhg10	Gm3379	Dock5		Prrc1	Trim10	Fibp		Cxcl12
	Ccdc126	Mcub	Adprm	Gm20300	Vcan	Manea	Immt	Aurka	Tom1l1	Tro	Tango2		Gm34220	Mpc1-ps	Sorbs3		Nedd4l	Aars2	Tmem223		Wnt5b
	Gm8129	Ostc	Sco1	Nkain2	Mtx3	Bach2	Tgoln1	Gm14443	Epn3	Fam120c	Iqcg		Slc25a29	Atp5mj	Amotl1		Ighmbp2	Gtpbp2	Fth1		Tuba8
	Nt5c3	Aimp1	Ndel1	Fig4	5330431K02Rik	Zfp292	Kcmf1	Gm4724	Mycbpap	Huwe1	Cfap91		Slc25a47	Nudt14	Col5a3		Grk2	Pex6	Tmem132a		Ptpn6
	Rps15-ps2	Ppa2	Eif4a1	Sesn1	Srek1	Topors	Stambp	Gm14295	Abi3	Smc1a	Rcan1		Pld4	Crip1	Tyk2		Pacs1	Ccnd3	Nmrk1		Usp5
	Mad2l1	H2az1	Rnf167	Qrsl1	Adamts6	Nr4a3	Paip2b	Zfp971	Igfbp4	Kdm5c	Dynlt1b		Clba1	Ighm	Dock6		Sf3b2	Tspo2	Dock8		Mlf2
	Gm4045	Lamtor3	C1qbp	Hsf2	3830408C21Rik	Zfp189	Smyd5	Ppp1r3d	Higd1b	Tspyl2	Acat2		Btbd6	Zfp622	Plppr2		Rcor2	Ticam1	Pik3ap1		Gapdh
	Gadd45a	Adh5	Ovca2	Macroh2a2	Pnn	Rnf20	Cct7	Fam217b	Myl4	Gpr173	Dact2		Fyb	Eif3h	Phldb1		Incenp	Mllt1	Pyroxd2		Tapbpl
	Rpl34-ps1	Gbp2	Ywhae	Ank3	Prpf39	Fsd1l	Nat8f4	Slco4a1	Map3k3	Sh3kbp1	Amdhd2		C1qtnf3	Med30	Kmt2a		Pum3	Marchf3	Kazald1		Ltbr
	Krcc1	Gtf2b	Blmh	Phyhipl	9330151L19Rik	Tmem245	C87436	Ntsr1	Icam2	Rai2	Rab26		Sdc2	Mrpl13	Man2c1		Mms19	Csf1r	Fbxl15		Tnfrsf1a
	Gm45051	Gng5	Ggnbp2	Pwp2	Vcpkmt	Ptpn3	Pcbp1	Gmeb2	Gprc5c	Zrsr2	C2		Cpq	Cyc1	Ulk3		R3hcc1l	Fech	Sfxn2		Gabarapl1
	Vamp5	Rabggtb	Mrpl45	Gng7	4930447C04Rik	Ugcg	Copg1	Nudt11	Llgl2	Zfp704	Msh5		Matn2	Rpl3	Arid3b		Entpd7	Gm10524			Borcs5
	Mat2a	Acadm	Smarce1	Scyl2	Gm48226	Ptbp3	Rab7	Praf2	Unc13d	Tbl1xr1	H2-Q2		Ccn3	Pheta2	Thsd4		Pprc1	Rad9a			Gpr19
	Pole4	Tmem68	Tubg1	Nr2c1	Zfp36l1	Zfp618	Eefsec	Gripap1	Asb13	Pld1	H2-T23		Ccn4	Ndufa6	Igdcc4		Gbf1	Rin1			Dynlt1-ps1
	Htra2	Rps20	Tmub2	Atp2b1	Rbm25	Ptprd	Ruvbl1	Kcnd1	Akr1c14	Tnik	Klc4		Ly6a	Tspo	Tex9		Trim8	Sipa1			Ldhb
	Fam136a	Chchd7	Hexim1	Zdhhc17	Fos	Zdhhc21	Slc41a3	B630019K06Rik	Hfe	Phc3	Stap2		Ly6c1	Selenoo	Cd109		Wbp1l	Map3k11			Kcnj8
	Lsm3	Uba52rt	Taco1	Nap1l1	Eml5	Ttc39b	Arl8b	Cybb	Dusp22	Slc7a14	Galm		Gsdmd	Rpl31-ps8	Col12a1		Smc3	Dpf2			Gm15706
	Uba3	Osgin2	Psmc5	Krr1	Gm47260	Bnc2	Tada3	Tspan7	Bmp6	Zmat3	Morn2		Gpt	Tuba1a	Adamts7			Syvn1			Leng9
	Trnt1	Coq3	Psmd12	Slc16a7	Meg3	Cntln	Emc3	1810030O07Rik	Ogn	Pik3ca	Ttr		Csf2rb	Bfar	Chst2			Fermt3			Rdh13
	Crbn	Lyrm2	Alyref	Ikzf4	Aspg	Adamtsl1	Atg7	5730405O15Rik	Msx2	Usp13	Aldh7a1		Rac2	Mrpl40	Nphp3			Slit1			Hspbp1
	Gt(ROSA)26Sor	B4galt1	Akr1e1	Bag4	9930017N22Rik	Haus6	Tsen2	Ddx3x	Gm8399	Fat4	Acaa2		Cyth4	Eef1akmt4	Nckipsd			Zfyve27			Zfp580
	Rps27a-ps3	Nudt2	Idi1	Erlin2	Spag1	Dennd4c	Ret	Rp2	F2rl1	Maml3	Tm7sf2		Pdxp	Gm45338	Col7a1			Hps1			Zfp787
	Clec4a1	Enho	Abt1	Purg	Ddx17	Mllt3	Bcl2l13	Jade3	Srek1ip1	Foxo1	Snx15		Maff	Dynlt2b	Nbeal2			Slc25a28			Ube2m
	Clec4a2	Rpp25l	Gmnn	Dlc1	Fam227a	Plaa	Clstn3	Elk1	Rhob	Proser1	Pygm		1110025M09Rik	Rpl35a	Tmppe			Lzts2			Nop53
	Cd9	Dctn3	Acot13	Gm5345	Nfam1	Nfia	Lpcat3	A230072C01Rik	Gm49331	Nbea	Rab3il1		A4galt	Gm5963	Tgfbr2			Fbxw4			Ap2s1
	Clec2d	Gm26881	Cdkal1	Slc7a2	Gm29666	Dock7	Tspan9	Zfp182	Twist1	Ppm1l	Psat1		Sult4a1	Fam162a	Ctdspl			Ldb1			Mypop
	Clec7a	Tpm2	Eci2	Mtus1	Chkb	Pde4b	Recql	Tmem255a	Sostdc1	Golim4	Tmem252		1700120C14Rik	Btg3	Oxsr1			Csf2ra			Irf2bp1
	Ybx3	Creb3	Rpp40	Tenm3	C730034F03Rik	Mier1	Bcat1	Apln	Agmo	Fnip2	Spata6l		Nckap1l	Atp5pf	Acvr2b						Qpctl
	Smim10l1	Hint2	Ippk	Naf1	Lrrk2	Plpp3	Tm7sf3	Igsf1	Clec14a	Fhdc1	Plgrkt		Cebpd	N6amt1	Scn5a						Opa3
	Cdkn1b	Gm12481	Sptlc1	Atp6v1b2	2610037D02Rik	Coa7	Stk38l	Mbnl3	Acot1	Sh3d19	Lipa		Spidr	Eva1c	Nktr						Vasp
	Lockd	Clta	Gkap1	Lzts1	Socs1	Nrdc	Ccdc91	Ccdc160	Abcd4	Kirrel	Ppp1r3c		Aifm3	Cbr3	Fyco1						Polr1g
	Fgfr1op2	Grhpr	Zfp493	Zfp961	Zc3h7a	Cdkn2c	Ergic2	Gm14584	Ism2	Etv3	Rbp4		Cldn5	B230307C23Rik	Polm						Klc3
	Med21	Nans	Zfp825	Nr3c2	Snai2	Elavl4	U2af2	Xlr	Mok	Arhgef11	Hoga1		Clcn2	Tmem242	Aebp1						Tomm40
	4732416N19Rik	Txn1	Xrcc4	Usp38	Tmem191	Stil	Clcn4	Fhl1	Exoc3l4	Nes	4833438C02Rik		Cldn1	Mpc1	Rhbdf1						Plaur
	Amn1	Slc31a2	Dhfr	Palm3	Dgcr6	Zfp69	Lig1	Mtm1	Dab2	Gpatch4	Gsto1		Hcls1	Psmb1	Nprl3						Zfp428
	Gm45844	Alad	Ptcd2	Gpt2	Abcc5	Map7d1	Eid2b	Gpr50	Otulinl	Mef2d			Fstl1		Adamts2						Ethe1
	Kptn	Atp6v1g1	Mccc2	Neto2	Chrd	Khdrbs1	Paf1	Nsdhl	Enpp2	Mex3a			Tmem45a	Zfp820	Alkbh5						Dedd2
	Tmem160	Rps6	Slc30a5	Siah1a	Gm49599	Pdik1l	Hnrnpl	Xlr3a	Nsmce2	Ubqln4			Samsn1	Tnfrsf12a	Mapk7						Bckdha
	Ppp5c	Efcab7	Trappc13	Aktip	Cox17	Hnrnpr	Zfp790	Xlr3b	Ndrg1	Arhgef2			Sh3bgr	Nthl1	Hs3st3b1						Coq8b
	Snrpd2	Leprot	Mtrex	Got2	Zbtb20	Znf41-ps	Zfp27	Pdzd4	Mfng	5830417I10Rik			Tagap1	Haghl	Pfas						Med29
	Pafah1b3	Mrpl37	2810032G03Rik	Cmtm4	Phldb2	Tardbp	Zfp146	Ikbkg	Cbx7	Ash1l			Smoc2	Atp6v0e	Per1						Mrps12
	Zfp626	Tmem59	Ywhaq	Cyb5b	Mir99ahg	Errfi1	Faap24	Cmc4	Cyp2d22	Gm43737			E4f1	Ccdc167	Zbtb4						Rinl
	Eid2	Lrrc42	Taf1b	Zfp612	Paxbp1	1500002C15Rik	Ankrd27	Mtcp1	AU022754	She			Cdkn1a	Wdr4	Plscr3						Ech1
	Zfp940	Ift25	Adi1	Ddx19b	A930006K02Rik	Cdk6	Nup62	Prrg1	Smagp	Ubap2l			Fgd2	Zfp472	Bcl6b						Rasgrp4
	Zfp420	Yipf1	Acp1	Slc7a5	Setd4	Ankib1	A030001D20Rik	Rps24-ps3	Tamalin	Tpm3			Gpsm3	Zfp952	Tekt1						Capns1
	Zfp14	Magoh	Polr1f	Nrp1	Tmem181b-ps	Fzd1	Cyth2	Tmem47	Igfbp6	Gatad2b			Aif1	Gm19412	Cluh						Tmem147
	Zfp141	Bend5	Eapp	Il17rd	Airn	Steap2	Nomo1	Actr3-ps	AU021092	Snx27			H2-Q4	Rps18	Sgsm2						G630030J09Rik
	Zfp977	Pomgnt1	Ppp2r3c	Erc2	Wdr27	Dmtf1	Zdhhc13	Dmd	Ppm1f	Pogz			H2-Q7	H2-DMb1	Ankrd13b						Tbc1d17
	Zfp715	Gpbp1l1	Prps1l3	Parg	Spaca6	Sema3a	Fanci	Gk	B4galt4	Zfp687			Ier3	Lst1	Hlf						Akt1s1
	Rpl13a	Akr1a1	Trmt5	Mmrn2	Mir5125	Sema3e	Ticrr	Klhl15	St3gal6	Setdb1			H2-T22	Ppp1r11	Acsf2						Pnkp
	Gas2	Prdx1	Rab15	Bmpr1a	Dnase1l2	Cacna2d1	Gm7964	Zxdb	Ripply3	Arnt			H2-M3	Nfkbie	Col1a1						Ptov1
	Nipa2	Toe1	Atp6v1d	Fbxo34	Rab26os	Magi2	Ints4	Spin4	Nherf2	Rprd2			9130008F23Rik	Mrpl14	Mllt6						Bcl2l12
	Ndn	Urod	Eif2s1	Armh4	Rps10	Kmt2e	Pold3	Zc4h2	Mcrip2	Ciart			Lrrc73	2310039H08Rik	Cacnb1						Irf3
	Mkrn3	Rps8	Zfp410	Rab2b	Gm50107	C79130	Ctr9	Eda2r	Nme4	Otud7b			Dnph1	Rpl36	Aoc3						Prrg2
	Chaserr	Tmem53	Fcf1	Tox4	Col11a2	Ube3c	Copb1	Pja1	Pgap6	Ankrd35			Trem2	Alkbh7	Map3k14						Nosip
	2900076A07Rik	Med8	Snw1	Zmym2	Ppt2	Fosl2	Nucb2	Dlg3	Arhgdig	Bcl9			Tnfsf9	Epb41l4aos	Axin2						Rcn3
	Tm6sf1	Ppcs	Calm1	Atp8a2	Cd2ap	Haus3	Vps35l	Slc7a3	Tulp1	Pde4dip			Adgre1	Wdr55	Abca9						Nucb1
	Saxo2	Ndufs5	Lyset	Wdfy2	Slc25a27	Cpeb2	Knop1	Foxo4	Angptl4	Zfp697			Tmem232	Ppic	Tmem94						Ppp1r15a
	Prss23	Snip1	Ubr7	Ccdc25	Dlk2	Cc2d2a	Thumpd1	Rtl5	Cd320	Ttf2			Qpct	Bvht	Caskin2						Bcat2
	Hikeshi	Mrps15	Eif5	Ppp2r2a	Myom1	Lcorl	Ubfd1	Cited1	BC051226	Igsf3			Cyp1b1	Gm26910	Trim65						Tmem143
	Tmem126a	Trappc3	Oxct1	Slc39a14	Gm49883	Gm45495	Eif3c	Gm6206	Ager	Slc22a15			Pkdcc	Stard6	Rhbdf2						Tmem86a
	Ccdc90b	Psmb2	Amacr	Tbc1d4	Zfp36l2	Pcdh7	Abraxas2	Uprt	Clic1	Tspan2			Apbb3	Rpl17	Afmid						Prmt3
	P2ry6	Smim12	Rnf19a	Farp1	Plekhh2	Klf3	Edrf1	Magt1	Ddah2	Trim33			Snx24	Cyb5a	Socs3						Mcee
	Lamtor1	Gja4	Atp6v1c1	4931406C07Rik	Rock1	Klhl5	Dhx32	Tlr13	Abhd16a	Hipk1			Smim3	Aip	Tbc1d16						Fam174b
	Or51v14	Ak2	Nudcd1	Zfp426	Gm36989	Ugdh	Tubgcp2	P2ry10b	Cenpq	Phtf1			Tubb6	Ppp1ca	Slc26a11						Klhl25
	Hbb-bs	Rbbp4	Derl1	Zfp599	Igip	Slc30a9	Tollip	Rps6ka6	Polh	Magi3			Slc66a2	Pold4	Endov						Isg20
	Trim12a	Zbtb8os	Eef1d	Vps26b	Cystm1	Bend4	Fadd	Cldn34c1	Tjap1	Cttnbp2nl			Gstp1	Rnaseh2c	Tepsin						Hapln3
	Timm10b	Hdac1	Puf60	Kirrel3	Adrb2	Atp8a1	Ppp1r14c	Srpx2	AI661453	Ahcyl1			Tmem151a	Fau	Lrrc45						Hddc3
	4930431P19Rik	Eif3i	Eif3l	Ei24	Malt1	Slain2	Mthfd1l	Sytl4	Tfeb	Csf1			Slc25a45	Esrra	Ccdc57						Fah
	Rras2	Tmem234	St13	Cul5	Smad7	Gm42732	Adat2	Cstf2	Fez2	Ampd2			Gpr137	Plaat3	Ryr2						Alg8
	Gm15500	Snrnp40	Aco2	Slc35f2	Zfp236	Clock	Gm8355	Xkrx	Dync2li1	Amigo1			Ppp1r14b	Anxa1	Lyst						Aamdc
	Ppp1ccb	Gm12999	Fbln1	Elmod1	Doc2g	Rest	Cited2	Btk	Ttc7	Cyb561d1			Bscl2	Gm9493	Gpld1						Tsku
	Eri2	Rpa2	Dnaja3	Ube2q2	Gm37206	Uba6	Reps1	Bhlhb9	Erdr1y	Tmem167b			Slc15a3	Cdc37l1	Rreb1						Relt
	Rexo5	Ppp1r8	Rsl1d1	Scamp5	Snx32	Ythdc1	Hbs1l	Arxes1	Gypc	Frrs1			Ms4a7	Dpcd	Dsp						Clpb
	Mettl9	Tmem222	Parl	Csk	Ehbp1l1	Mob1b	Tbpl1	Tceal7	Ecscr	Pde5a			Ms4a6c	Npm3	Zfp169						Folr2
	Sult1a1	Gpn2	Lsg1	Arih1	Malat1	Dck	Gtf3c6	Slc25a53	Arap3	Synpo2			Ms4a6d	Cuedc2	S1pr3						Lrrc51
	Coro1a	Hmgn2	Wdr53	Fem1b	Neat1	Slc4a4	Cd164	Pwwp3b	Dele1	Camk2d			Mpeg1	Sfxn4	Ror2						Rhog
	Septin1	Tmem50a	Rnf168	Dennd4a	Ahnak	Nup54	Ostm1	Tbc1d8b	Rps2-ps10	Ank2			Trpm6		Rnf44						Smpd1
	Dctpp1	Syf2	Fyttd1	Pdcd7	Mamdc2	Cnot6l	Sec63	Nup62cl	Ptgr3	Sec24b			Acta2		Tgfbi						Eif3f
	Zfp764	Fuca1	Snx4	Polr2m	Prkg1	Bmp2k	Rtn4ip1	Prps1	Chka	Tbck			Fas		Klhl3						Akip1
	Pycard	Hmgcl	Slc49a4	Hcrtr2	Myof	Antxr2	Man1a	Nxt2	Gm21992	Npnt			Ifit3		Cdc14b						Insc
	Tgfb1i1	Gale	Parp9	Gm9531	Marveld1	Hnrnpdl	Serinc1	Ammecr1	Cdc42ep2	Cenpe			Sfrp5		Cep72						Crym
	Rgs10	Pithd1	Poglut1	Elovl4	Psd	Wdfy3	Dnajb12	Lrch2	Ehd1	Dnajb14			Golga7b		Cmya5						Cln3
	Pstk	Cdc42	Atg3	Snap91	Nanos1	Zfp644	Lrrc20	Fgd1	Prdx5	Rap1gds1					Mfsd2b						Sgf29
	9430038I01Rik	Ddost	Abhd10	Tbc1d2b	mt-Rnr1	Btbd8	Supv3l1	Spin2c	Bad	Ddah1					Greb1						Slx1b
	Glrx3	Cda	Tomm70a	Dipk2a	mt-Rnr2	Pcgf3	Stox1	Map3k15	Macrod1	Ssx2ip					Pxdn						Ypel3
	Bnip3	Capzb	Rwdd2b	Atp1b3	mt-Nd1	Cit	Dna2	Phka2	Gcnt1	Ttll7					Lamb1						Ino80e
	Fuom	Mrto4	Gart	Pxylp1	mt-Nd2	Srrm4	Nrbf2	Txlng	Rfk	Adgrl2					Baz1a						Kctd13
	Ifitm1	Sdhb	Tfb1m	Foxl2	mt-Co1	Rnft2	Smarcb1	Rnf138rt1	Cfap95	Nsmaf					Plekhg3						Cdipt
	Rassf7	Srm	Mrpl18	Acp3	mt-Co2	Atxn2	Pcbp3	Pir	Slc16a12	Faxc					Mideas						Zfp688
	Bc1	Nmnat1	Uqcc4	Glyctk	mt-Nd4	Rsrc2	Rrp1	Vegfd	Ubtd1	Map3k7					Vash1						Phkg2
	Gm15536	Slc25a33	Decr2	Wdr82	mt-Nd5	Kntc1	E130317F20Rik	Piga	Kcnip2	Mob3b					Ston2						Prss36
	Ulbp1	Park7	Csnk2b	Lrrc2	mt-Cytb	Zfp664	Tdg	Mospd2	Pcgf6	Nfx1					Rin3						Paox
	Tpd52l1	Vamp3	Pla2g7	Gpd1l	mt-Tp	Zfp11	Slc41a2	Gpm6b	Mirt1	Ubap2					Clmn						Mtg1
	Zup1	A430005L14Rik	Sh3gl1	Ddc		Auts2	Mterf2	Ofd1	Dusp5	Dcaf12					Syne3						Sigirr
	Tspyl1	Pex10	Yipf4	Cep68		Orai2	Pwp1	Tceanc		Rusc2					Hhipl1						Ptdss2
	Fam229b	Rer1	Calm2	Slc1a4		Srrt	Rtcb	Hey1		Rgp1					Mirg						Irf7
	Gpx4-ps2	Ssu72	Cul2	Ranbp17		Usp42	Fbxo7	Myef2l		Rnf38					Traf3						Deaf1
	Asf1a	Aurkaip1	Thoc1	Wwc1		Rnf6	Hsp90b1	Impa1		Fktn					Jag2						Chid1
	Smpdl3a	Ints11	Tmem241	Atp10b		Katnal1	Metap2	Lrrcc1		Zfp462					Cplane1						Mob2
	Septin10	Ube2j2	Rmc1	Ccnjl		Pds5b	Btg1	Rbis		Abitram					Col22a1						LTO1
	Srgn	B3galt6	Zfp24	Slc22a21		Ppp1r9a	Atxn7l3b	Ythdf3		E130308A19Rik					Dennd3						Enpp1
	Dnajc12	Sdf4	Wdr36	Lyrm7		Gm44250	Tmem19	Gyg		Snx30					Zc3h3						Afg1l
	Gpx4	Gm15772	Reep5	Zfp672		Thsd7a	Cnot2	Pex5l		Fkbp15					Scrib						P4ha1
	Mex3d	Fam133b	Zmat2	Sh3bp5l		Cttnbp2	Rab3ip	Fxr1		Prpf4					Nrbp2						Micu1
	Uqcr11	Rbm48	Atg12	Elac2		Wasl	Cct2	Gm43667		Rgs3					Plec						Vsir
	Lsm7	Cldn12	Impa2	Arhgap44		Lrrc4	Nup107	Atp11b		Akna					Wdr97						Tysnd1
	Matk	Crot	Atp5f1a	Map2k4		Ccdc136	Cand1	Bbs7		Whrn					Kifc2						Aifm2
	Glt8d2	Tmem60	Naa12	Slc25a35		Mtpn	Tbc1d30	Trpc3		Trim32					Cdc42ep1						Ggt1
	Chpt1	Pmpcb	Txnl4a	Rabep1		Zc3hav1l	Xpot	Plk4		Cdk5rap2					Tmem184b						Chchd10
	1500026H17Rik	Orc5	Gm45871	Dhx33		Kdm7a	Ppm1h	Larp1b		Mpdz					Gm16576						Prmt2
	Actr6	Rheb	Mrpl21	Ube2g1		Dennd11	Os9	Jade1		Focad					Cbx6						Slc19a1
	Caps2	Prkag2	Pcx	Ncbp3		Tpk1	Shmt2	Mgarp		Tek					Tnrc6b						Pofut2
	Tspan8	Hadhb	Cfl1	Inpp5k		Hnrnpa2b1	Pan2	Nhlrc3		Patj					Mrtfa						Pttg1ip
	5330438D12Rik	Ost4	Fkbp2	Rph3al		Creb5	Pa2g4	Rfxap		Cachd1					5031439G07Rik						Cfap410
	Gm5781	Atraid	Stip1	Nlk		Plekha8	Dnajc14	P2ry14		Dab1					Sbf1						Plpp2
	Rap1b	Mpv17	Slc3a2	Lyrm9		Znrf2	Sarnp	P2ry12		Prkaa2					Shank3						Cdc34
	Mdm1	Nrbp1	Lbhd1	Rab11fip4		Ppm1k	Xab2	Mbnl1		Usp24					Gxylt1						Polrmt
	A730063M14Rik	Fndc4	Prpf19	Rhbdl3		Vopp1	Abhd13	Mme		Ssbp3					Hdac7						Rnf126
	Ptges3	Gpn1	Rcl1	Slfn9		Fam13a	Tubgcp3	E130311K13Rik		Zyg11b					Adcy6						Wdr18
	Rpl41	Rbks	Exosc1	Appbp2		Gprin3	Alg11	Tiparp		Tut4					Kmt2d						Tmem259
	Tmem198b	Slbp	Stn1	Cltc		A730020E08Rik	Smim19	Lekr1		Zfyve9					Scn8a						Cnn2
	Pet100	Grpel1	Smndc1	Septin4		Smarcad1	Gpat4	Shox2		Dmrta2					Fignl2						Atp5f1d
	Zfp958	Mrfap1	Zdhhc6	Mtmr4		Serbp1	Sfrp1	Rarres1		Trabd2b					Zfp740						Ndufs7
	Erich1	Msx1	Dennd10	Trim25		Zfp638	Ash2l	Trim59		Mmachc					Rarg						Mbd3
	Rpl19-ps11	Stx18		Spata20		Cyp26b1	Tti2	Serpini1		Tesk2					Atf7						Atp8b3
	Golga7	Tmem128		Sp6		C030015A19Rik	Mak16	Gm9762		Slc6a9					Zfp385a						Klf16
		Tapt1		Stat5b		Fbln2	Ppp2cb	4930579G24Rik		Ptprf					Glis2						Csnk1g2
	Asah1	Qdpr		Arhgap27		Tmf1	Leprotl1	Rxfp1		Tie1					Hic2						Btbd2
	Cep44	Med28		Wnt9b		Ppp4r2	AI429214	Tmem144		Foxj3					Scarf2						Mob3a
	Sap30	5730480H06Rik		Abca8b		Bhlhe40	Mtmr7	Gask1b		Scmh1					Rtn4r						Sppl2b
	2500002B13Rik	Pi4k2b		Lgals8		Rad18	Cfap97	Glrb		Smap2					Zdhhc8						Slc39a3
	Hmgb2	Smim20		Slc22a23		Fancd2	Trappc11	Pdgfc		Macf1					Gm49601						Sgta
	Nat2	Tlr6		Ppp1r3g		Rimklb	Rwdd4a	Arfip1		Mtf1					Lpp						Thop1
	Zfp617	Fam114a1		Tfap2a		Ncapd2	Sugp1	Tmem154		Thrap3					P3h2						Map2k2
	Anapc10	Ociad1		Kdm1b		Etnk1	Rab3a	Glt28d2		Ago1					Tmem44						Pias4
	Il15	Ociad2		Rnf144b		Sox5	Slc35e1	Iqgap3		Ago4					Acap2						Apba3
	Orc6	Tmem165		Ptdss1		Kras	Smarca5	Tmem79		Zmym4					Tnk2						Hmg20b
	Dnaja2	Gm5869		Fastkd3		Bicd1	Gab1	Fdps		Sfpq					Lrch3						Fzr1
	Cnep1r1	Rchy1		Irx4		Brsk1	Zfp791	Scamp3		Zscan20					Polq						Ncln
	Nudt21	Coq2		Lpcat1		Zfp583	Brd7	Muc1		Zfp362					Ccdc191						Sirt6
	Nae1	Abraxas1		Rhobtb3		Gm3854	Gm6658	Efna4		Fndc5					Usf3						Gm10778
	Tppp3	Gpat3		Hapln1		Peg3	Slc6a2	Nup210l		Nkain1					Filip1l						Gm15608
	Gm10073	Atp5me		Ssbp2		Zscan18	Nup93	Rab13		Sdc3					Adamts1						Dram1
	Rps18-ps3	Chfr		Poc5		Zfp329	Psme3ip1	Creb3l4		Srsf4					Snx9						Pawr
	Rps26-ps1	Pgam5		Nln		Atp1a3	Rspry1	Dennd4b		Epb41					Fndc1						Atp23
	Psmd7	Srrd		Ipo11		Axl	Gins3	Tuft1		Gmeb1					Zfp13						Ddit3
	Wfdc1	Mvk		Dhx29		Zfp607a	4930513N10Rik	Cgn		Phactr4					Flywch1						Zc3h10
	Foxf1	1500011B03Rik		Arl15		Zfp850	Pdp2	Pip5k1a		Eya3					Srrm2						Pmel
	Coa6	Triap1		Itga1		Zfp74	Ctcf	Ctss		Xkr8					Ntn3						Mcoln1
	Tomm20	Cox6a1		Ubxn2a		Zfp260	Dus2	Mtmr11		Wasf2					D330041H03Rik						Snapc2
	Zfp1006	Rplp0		Mycn		Tshz3	Zfp90	Gm17690		Wdtc1					Caskin1						4931415C17Rik
	Thoc7	Suds3		Trib2		Zfp619	Utp4	Gpr89		Slc9a1					Pkd1						Grtp1
	Ube2e1	Pebp1		Gm49329		Gm33989	Vps4a	Chd1l		Arid1a					Zfp598						Cln8
	Chchd1	Rfc5		Crppa		2610021A01Rik	Zfp821	Ngf		Pafah2					Telo2						Mrps31
	Styx	Rpl6		Gm527		Zfp788	Ap1g1	Sike1		Man1c1					Wdr90						Plat
	Cnih1	Erp29		Prkch		Zfp976	Cog4	Lrig2		Srrm1					Capn15						Pdgfrl
	Il17d	Pheta1		Ppp2r5e		Dhdh	Aars	Ppm1j		Rcan3					Rgs11						1700029J07Rik
	Micu2	Fam216a		Mthfd1		Uevld	Rfwd3	Capza1		Luzp1					Itpr3						Mau2
	Cab39l	Gpn3		Hspa2		E2f8	Tmem231	Inka2		Ephb2					Ppard						Tmem161a
	Spryd7	Arpc3		Fntb		Tubgcp5	Kars	Ovgp1		Zbtb40					Notch3						Isyna1
	Dleu2	Anapc7		Pals1		Gm44509	Terf2ip	Dennd2d		Hspg2					Akap8						Ssbp4
	Rgcc	Rnf34		Plekhd1		Ube3a	Wwox	Slc16a4		Usp48					Cyp4f17						Gm11175
	Sugt1	Tmem120b		Map3k9		Gm20457	Tcf25	Gstm1		Ece1					Cyp4f16						Haus8
	Mzt1	Psmd9		Dlst		Tjp1	Nup133	Elapor1		Eif4g3					Adamts10						Babam1
	Fbxl3	Arl6ip4		Zc3h14		Mef2a	Taf5l	Clcc1		Emc1					Notch4						Abhd8
	Gm10076	Mtrfr		Nrde2		Nr2f2	Gnpat	Eeig2		Ubr4					Pbx2						Dda1
	Aasdhppt	Rilpl2		Otub2		Aen	Tsnax	C130013H08Rik		Iffo2					H2-Q6						Gtpbp3
	Kbtbd3	Eif2b1		Evl		Hdgfl3	Map3k21	Rnpc3		Rcc2					Trim39						Pgls
	Pdgfd	Gtf2h3		Mark3		Nox4	Rpp14	Col11a1		Spen					Abcc10						Sin3b
	Dcun1d5	Slc15a4		Klc1		Picalm	Pxk	Dph5		Ddi2					Cul9						Tecr
	Taf1d	Ran		Ptger4		Pcf11	Kctd6	Slc30a7		Prdm2					Srf						Asf1b
	Tmed1	Mrps17		Slc1a3		Ddias	Ecd	Extl2		Vps13d					Ptk7						Samd1
	AB124611	Sumf2		Prlr		Rsf1	Ap3m1	Vcam1		Mfn2					Trerf1						Trmt1
	Spc24	Chchd2		Npr3		Emsy	Arhgef3	Cdc14a		Mtor					Daam2						Rad23a
	Ccdc159	Tpst1		Pdzd2		Map6	Actr8	Trmt13		Kif1b					Sema6b						Man2b1
	Septin7	Tmem120a		Ank		Pgm2l1	Fermt2	Slc35a3		Rere					Safb2						Ciapin1
	Fli1	Prkrip1		Zfp706		Rrm1	Wdhd1	Ptbp2		Plekhg5					Efna5						Dok4
	Gm10177	Fis1		Ext1		Ampd3	Atg14	Gm43300		Icmt					Man2a1						Katnb1
	Atp5mg	Znhit1		Zhx2		Eif4g2	Parp2	Rwdd3		Cep104					Lama1						Rrad
	Tagln	Ap1s1		Trib1		Far1	Mettl3	Slc44a3		Ski					Arhgap28						E2f4
	Rbm7	Pop7		St3gal1		Pik3c2a	Prmt5	F3		Slc35e2					Ston1						Elmo3
	Rpl10-ps3	Mcm7		C030006K11Rik		4732496C06Rik	Haus4	Bcar3		Cdk11b					Jcad						Pard6a
	Pts	Lamtor4		Zfp7		Ccp110	4931414P19Rik	Sec24d		Acap3					Svil						Thap11
	Rcn2	Get4		Nup50		Cog7	Thtpa	Prss12		9430015G10Rik					Prob1						Slc12a4
	Tipin	Cox19		Zbed4		Plk1	Nop9	Gm4617		Akap9					Pcdhb22						Pla2g15
	Bnip2	Zfand2a		Twf1		Prkcb	Cenpj	Neurog2		Cdk14					Fbn2						Slc7a6os
	Gtf2a2	Nudt1		Pced1b		Zkscan2	Pspc1	Pitx2		Phtf2					Piezo2						Txnl4b
	Tmem30a	Mrm2		Asb8		Hirip3	Kpna3	Lef1		Srpk2					Atp8b1						Marveld3
	Irak1bp1	Kdelr2		Rnd1		Zfp689	Gucy1b2	Cyp2u1		AI506816					Gm50462						Fcsk
	Snhg5	Pms2		Prph		Wdr11	Fdft1	Bdh2		Paxip1					Ccbe1						Zfp1
	Mthfsl	Arpc1a		Lima1		Gm15542	Pinx1	Slc9b2		Mapre3					Mbd1						Tmem170
	Plscr1	Bud31		Zfp597		Esr1	Elp3	Gm43379		Zfp513					Ark2c						Cmc2
	Plod2	Atp5mf		A930007A09Rik		Rgs17	Chrna2	Mttp		Prr14l					Gm46620						Hsdl1
	Rnf7	Zkscan14		Abcc1		Lats1	Nudt18	Adh7		Depdc5					Tcirg1						Taf1c
	Sema3b	Rpl21		Snap29		Sash1	Nudt15	Metap1		Nsd2					Pitpnm1						Klhl36
	Tma7	Gtf3a		Dgcr8		Samd5	Cog3	Tspan5		Nat8l					Ssh3						Zdhhc7
	Nradd	Polr1d		B3gnt5		Shprh	Gpalpp1	Gbp3		Fam193a					Lrfn4						Mthfsd
	Cmtm7	Pomp		Senp2		Fbxo30	Tsc22d1	Pkn2		Htt					Pcnx3						Rnf166
	Rps27rt	Hmgb1		Igf2bp2		Hivep2	Ednrb	Hs2st1		Rgs12					Ltbp3						Galns
	Snhg15	N4bp2l1		Bdh1		Heca	Tpm3-rs7	Znhit6		Acox3					Cdc42bpg						Arv1
	Gm11992	Bet1		Ubxn7		Tnfaip3	Dnajc3	Ccn1		Ablim2					Map4k2						Fam149b
	Sec61g	Pon2		Mylk		Pde7b	A330035P11Rik	Rpl36a-ps2		Afap1					Rorb						Tkt
	Pno1	Sem1		Hacd2		Ahi1	Endod1	Ptgfr		D5Ertd579e					Glis3						Rft1
	C1d	Tes		Zdhhc23		Epb41l2	Ecsit	Nexn		Evc					Hif1an						Stimate
	Commd1	Calu		Cd200		Arhgap18	Snx19	Miga1		Zfp518b					Nfkb2						Nt5dc2
	Acyp2	Zc3hc1		Nxpe3		Rnf146	Adamts8	Gm43858		Gm42528					Neurl1a						Bap1
	Chac2	Gm13835		App		Rnf217	Aplp2	Pigk		Sel1l3					Sh3pxd2a						Vstm4
	Snrnp25	Adck2		Cyyr1		Tspyl4	Srpr	Tyw3		Rbpj					Nhlrc2						Abhd4
	Lcp2	Mrps33		Slc5a3		Marcks	Rpusd4	Lrriq3		Stim2											Slc7a7
	Mat2b	Ssbp1		Hlcs		Rev3l	Stt3a	Ptger3		Arap2											Dcaf11
	Nudcd2	Gstk1		Serac1		Wasf1	Siae	Srsf11		Tbc1d1											Emc9
	Sft2d1rt	Pdia4		Ezr		Scml4	Hspa8	Penk		Wdr19											Tm9sf1
	Sar1b	Rarres2		Rgmb		Sobp	Hyou1	Bpnt2		Rfc1											Dhrs1
	Ube2b	Fam221a		Lnpep		Ascc3	Arcn1	Fam110b		Pds5a											Sdr39u1
	Hint1	Cycs		Rab11fip3		Gopc	Ift46	4930412C18Rik		Apbb2											Chmp7
	2010001A14Rik	Snx10		Crebrf		Cep85l	Ube4a	Ints8		Fryl											Tnfrsf10b
	Zfp867	Hibadh		Scube3		4930466K18Rik	Zpr1	Dpy19l4		Kdr											Polr3d
	2410006H16Rik	Pyurf		Tbc1d22b		Fam184a	Bud13	Rad54b		Cep135											Bmp1
	2810001G20Rik	Chmp3		Pde9a		Tbc1d32	Zw10	Fsbp		Ankrd17											Reep4
	Tmem256	Tmsb10		Hsf2bp		Ranbp2	Alg9	Gem		Shroom3											Dok2
	Med31	Suclg1		Zfp955b		Sowahc	Fbxo22	1700123M08Rik		Septin11											Lcp1
	Aspa	Pcgf1		Kifc1		Ccar1	Edc3	Tmem67		Hnrnpd											Gm4285
	Nxn	Ino80b		Cchcr1		Tet1	Pkm	Rbm12b1		Lrrc8b											Ubac2
	Evi2a	Nagk		Tubb4a		Slc25a16	Glce	Tmem64		Lrrc8c											Pcca
	Tefm	Pradc1		Rab12		Sirt1	Map2k5	Ripk2		Lrrc8d											Gm7808
	AA465934	Ptges3-ps		Zbtb14		Ado	Dis3l	Tstd3		Evi5											S1pr2
	Znhit3	Nat8f1		Ehd3		Tmem26	Ints14	Usp45		Gak											Mrpl4
	Gm11478	Tprkb		Gm6548		Fam13c	Hacd3	Fbxl4		Golga3											Icam1
	Smim36	Gm10443		Gemin6		2610008E11Rik	Arpp19	Mms22l		Fbrsl1											Keap1
	Phb	Nfu1		Arhgap12		Gm33378	Mapk6	Ufl1		Ep400											Yipf2
	Gngt2	Cnbp		Greb1l		Txnrd1	Leo1	Gm11914		Ulk1											Epor
	Krt10	Hmces		Kctd1		Washc4	Sh3bgrl2	Slc35a1		Ttc28											Rp9
	Rdm1	Rpn1		B4galt6		Igf1	Ibtk	Rigi		Sez6l											Kcnj5
	Etv4	Sec61a1		Mapre2		Parpbp	Pgm3	Aptx		2900026A02Rik											Dcps
	Gm11585	Chchd4		Zfp35		Bltp3b	Me1	Dnai1		Wscd2											Spa17
	Snord104	Mrps25		Fhod3		Cdk17	Copb2	Melk		Coro1c											Zfp202
	Cep112	Suclg2		Tpgs2		Plxnc1	Pik3cb	Stra6l		Ssh1											Oaf
	Cd300a	Tpt1-ps3		Gm49980		Eea1	Stag1	Anp32b		Kctd10											Nlrx1
	Cd300c2	Ogg1		Stard4		Kitl	Cdv3	Coro2a		Git2											C2cd2l
	Nt5c	Arpc4		Nrep		Tmtc3	Acad11	Tbc1d2		Ankrd13a											Dpagt1
	Mif4gd	Jagn1		Gnpda1		Rassf9	Atp2c1	Galnt12		Rnf10											H2ax
	Snhg16	Brk1		Hsd17b4		Tmtc2	Pik3r4	Tgfbr1		Msi1											Cenatac
	Tk1	Vhl		Lmnb1		Ppp1r12a	Alas1	Erp44		Taok3											Il10ra
	Reno1	Sec13		Rbm22		Nav3	Dcaf1	Invs		Nos1											Rpp25
	Mrpl12	Timp4		Mbd2		Osbpl8	Nicn1	Msantd3		Fbxo21											Ubl7
	Cenpx	Rpl32		Lipg		Thap2	Qars	Cavin4		Spring1											Dapk2
	Rab40b	Zfand4		Hdhd2		Ptprr	Glb1	Pgap4		Med13l											Anxa2
	Akr1c13	Zfp637		Pard6g		Frs2	Dync1li1	Slc44a1		Tpcn1											Gm19569
	Ggps1	Atp6v1e1		Adnp2		Cpsf6	Osbpl10	Ecpas		Ptpn11											Nme9
	Mrpl32	M6pr		Zfp516		Avil	Stt3b	4933430I17Rik		Hectd4											Acy1
	Zkscan3	Emg1		Sptbn2		Timeless	Exog	Tmem268		Rad9b											Tex264
	H2ac6	Tpi1		Zfta		Myo16	Tcaim	Acer2		Camkk2											6430571L13Rik
	9330162012Rik	Cops7a		Mta2		Rasa3	Rnf185	Hacd4		Setd1b											Hyal2
	Serpinb1a	Mrpl51		Cemip2		Adam9	Sec14l2	Caap1		Mlxip											Gnai2
	Serpinb1b	Magohb		Slc1a1		Tacc1	Thoc5	Jun		Vps33a											Mon1a
	F13a1	Strap		Ak3		Hook3	Asb3	Junos		Clip1											Inka1
	Eef1e1	Dera		Ermp1		Nrg1	Rars	Kank4		Zcchc8											Ip6k1
	Nol7	Mgst1		Stambpl1		Tex15	Canx	Usp1		Pitpnm2											Apeh
	Cenpp	Rpl38-ps2		Pank1		Dusp4	Rufy1	Alg6		Mphosph9											Amt
	Aspn	Golt1b		Btaf1		Vps37a	Hnrnpab	Raver2		Ncor2											Arih2
	Cks2	Cmas		Noc3l		Sorbs2	Hspa4	E130102H24Rik		Sfswap											Uqcrc1
	Auh	Etfrf1		Cnnm1		Cdkn2aip	Gm2a	Lepr		Gtf2ird1											Pfkfb4
	Txndc15	Rps25-ps1		Scd3		Mfap3l	G3bp1	Dnai4		Clip2											Atrip
	Pcbd2	Mrps35		Slf2		Nek1	Mfap3	Oma1		Limk1											Nme6
	Gm3604	Rps4l		Sema4g		Palld	Atpaf2	Ndc1		Baz1b											Elp6
	Zfp1008	3010003L21Rik		Gm50431		Marchf1	Usp22	Lrp8os2		Pom121											Tmie
	Gm5141	Etfbkmt		Itprip		Psd3	Ttc19	Gpx7		Hip1											Ccrl2
	Zfp953	Gm3375		Mxi1		D130040H23Rik	Ubb	Orc1		Ywhag											Crtap
	Zfp456	Ndufa3		Tdrd1		Zfp709	Slc16a13	Rab3b		Cux1											Cmtm8
	Zfp459	Rpl28		Pdzd8		Zfp882	Spag7	Ttc39a		Nyap1											Acaa1a
	Zfp874a	Ube2s		Cacul1		Large1	Nup88	Rnf11		Zkscan1											Gorasp1
	Zfp874b	Isoc2b				Ednra	Mybbp1a	Spata6		Fam20c											E530011L22Rik
	Zfp58	Isoc2a				Smad1	Tsr1	Lurap1		6330403L08Rik											Mtfp1
	Zfp85	Zfp954				Otud4	Pitpna	C530005A16Rik		Dnaaf5											Rnf215
	Gm10037	Rps5				Scoc	Spag5	Ccdc163		Micall2											Tbc1d10a
	Gm47469	Chmp2a				4921524J17Rik	Utp6	Btbd19		Ints1											Castor1
	Ell2	Napa				Phkb	Lig3	Plk3		Sdk1											Urgcp
	Cetn3	Ercc1				Tent4b	Pex12	Kif2c		Foxk1											Ccm2
	A230107N01Rik	Bloc1s3				Cyld	Ddx52	Cdc20		Radil											Fgf18
	Fam151b	Gemin7				Tox3	Aatf	Zfp691		Tnrc18											Mgat4b
	Shld3	Nectin2				Chd9	Brip1os	Ermap		Fbxl18											Ltc4s
	Cenpk	Tmsb10b				Rpgrip1l	Ypel2	Ybx1		Rnf216											Rmnd5b
	Smim15	Psmc4				Terb1	Smg8	Frg2f1		Lmtk2											Slc22a4
	Gm10736	Timm50				Tarbp1	Trim37	Kcnq4		Tecpr1											Pdlim4
	Gm6421	Rps16				Irf2bp2	Akap1	Mfsd2a		Tmem130											P4ha2
	Paip1	Gmfg				Slc4a7	Lrrc59	Hpcal4		Trrap											Anxa6
	Ttc32	Nfkbib				Top2b	Cwc25	Rhbdl2		Smurf1											Igtp
	Iah1	Eif3k				Gng2	Acly	Pou3f1		Wasf3											Rnf187
	Rps7	Yif1b				Ppp3cb	Brca1	Cdca8		Usp12											2310058D17Rik
	Dld	Spint2				Camk2g	Ubtf	Sh3d21		Lnx2											2310033P09Rik
	Bcap29	Tbcb				Samd8	Eftud2	Tekt2		Fry											Med9
	Arl4a	Polr2i				Zfp503	Nmt1	5730409E04Rik		Brca2											Map2k3
	Immp2l	Alkbh6				Slmap	Hexim2	Tmem35b		Stard13											Kcnj12
	Strn3	Sdhaf1				Tasor	1700052K11Rik	Hcrtr1		Peg10											Prpsap2
	Sptssa	Psenen				Nek4	Ccdc47	Med18		Pdk4											Borcs6
	2700097O09Rik	Cox6b1				Ankrd28	Ftsj3	Gm13033		Gcc1											Tmem88
	Fbxo33	Uba2				Ncoa4	Tex2	Map3k6		Rbm28											Wrap53
	Fkbp3	Pepd				Wapl	Pecam1	Gpatch3		Ahcyl2											Cd68
	Rpl17-ps3	Pop4				Gpr137c	Nol11	Sfn		Ube2h											Senp3
	Mgat2	AW146154				Ddhd1	Amz2	Crybg2		Klhdc10											Chrnb1
	Dnaaf2	Emc10				Samd4	Map2k6	Aunip		Podxl											Elp5
	Klhdc1	Prmt1				Socs4	Grb2	Ldlrap1		Exoc4											Ctdnep1
	Arf6	Rps11				Mapk1ip1l	Sap30bp	Rhd		Trim24											Phf23
	3110056K07Rik	Pih1d1				Naa30	H3f3b	Srsf10		Casp2											Acadvl
	Mnat1	Rpl18				Sall2	Srp68	Htr1d		Tcaf1											Arrb2
	Rad51b	Kdelr1				Sacs	Exoc7	Sh2d5		Zfp398											Emc6
	Gm20337	Sergef				Ints6	Timp2	Kif17		Zfp282											Tax1bp3
	Synj2bp	Saal1				Fzd3	Eif4a3	Pla2g5		Osbpl3											Dph1
	Alkbh1	Ldha				Pbk	Tbcd	Tmco4		Tril											Rtn4rl1
	Ndufb1	Tsg101				Scara3	Gdi2	Arhgef10l		Wipf3											Tlcd3a
	Rian	Snrpa1				Dpysl2	Heatr1	Arhgef19		Adcyap1r1											Mrm3
	Nadk2	Selenos				Cdca2	Rala	Fblim1		Rmnd5a											Trp53i13
	Snhg18	Lysmd4				Nefm	Exoc2	Gm13127		Polr1a											Abhd15
	Cox6c	Ttc23				Fndc3a	Ssr1	Tnfrsf1b		0610030E20Rik											Eral1
	Polr2k	Mrpl46				Htr2a	Riok1	Zfp992		Ctnna2											Unc119
	Gm3362	Pex11a				Lrch1	Gcnt2	Zfp982		Hk2											Slc46a1
	Eif3e	Idh2				Dgkh	Diras2	Zfp984		Dctn1											Mks1
	Emc2	Cib1				Elf1	Sfxn1	Gm20707		Tet3											Ube2z
	Aard	Ngrn				Pcdh17	Faf2	Rps19-ps3		Dysf											Snx11
	Rpl15-ps6	Wdr73				Tdrd3	Ubqln1	Miip		Exoc6b											Cdk5rap3
	Tnfrsf11b	Sec11a				Kctd12	Naa35	Fv1		Rab11fip5											Scrn2
	Pvt1	Rps17				Mycbp2	Golm1	Mad2l2		Alms1											Stard3
	Chrac1	3110040N11Rik				Slain1	Isca1	Fbxo44		Mxd1											Psmd3
	Cby1	Mesd				Obi1	Gas1	Fbxo2		Aak1											Krt19
	Gm5805	Zfand6				Rbm26	Zfp87	Ubiad1		Aplf											Nkiras2
	9330020H09Rik	Rps13-ps2				Mbnl2	Clptm1l	Casz1		Plxna1											Ghdc
	Gm17241	2310010J17Rik				Rap2a	Exoc3	Dffa		Iqsec1											Naglu
	Tmt1a	Prcp				Ipo5	Sdha	Camta1		Nup210											Plekhh3
	Nmral1	Gm15501				B930095G15Rik	Ccdc127	Kcnab2		Slc6a6											Cntd1
	Cep20	Nars2				Dock9	Skic3	Dffb		Fgd5											Rnd2
	Yars2	Ndufc2				Alkbh8	Arsb	Morn1		Nr2c2											Ccdc103
	Txnrd2	Clns1a				Cwf19l2	Wdr41	Gabrd		Prickle2											Arf2
	Magef1	Serpinh1				Pgr	F2r	Gm16023		Magi1											Cyb561
	Fam43a	Spcs2				Gm16485	Hmgcr	C1qtnf12		Foxp1											Cep95
	Ppp1r2	Coa4				Arhgap42	Smn1	Rnf223		Rybp											Cdc42ep4
	Gm49594	Stard10				Jrkl	Cwc27	Pex1		Pdzrn3											Nherf1
	Sec22a	Folr1				Panx1	Il6st	Krit1		Srgap3											Fdxr
	Cd86	Rnf121				Cep295	Dtnb	Mterf1a		Setd5											Fads6
	Ndufb4	Pgap2				Zfp26	Ldah	Mterf1b		Brpf1											Kctd2
	Pcnp	Ilk				Zfp266	Ddx1	Rundc3b		Gm26982											Armc7
	Nit2	Taf10				Anln	Nol10	Abcb1a		Plxnd1											Slc25a19
	Col8a1	Psma1				Herpud2	Cpsf3	Abcb1b		Tmcc1											Tsen54
	Cldnd1	1110004F10Rik				Ncapd3	9030624G23Rik	A630072M18Rik		Washc2											Mrpl38
	Arl6	Rps13				Zbtb44	Trappc12	Gsap		Zfp239											Prpsap1
	Chmp2b	Gde1				Ets1	Ankmy2	Dnajc2		Bms1											St6galnac2
	Ifngr2	Lyrm1				AW551984	Scfd1	Reln		Ankrd26											Mfsd11
	Pigp	Ldaf1				Gramd1b	Srp54c	6030443J06Rik		Cacna1c											Syngr2
	Sft2d1	Uqcrc2				Clmp	Prorp	Galnt11		Erc1											Pgs1
	Wtap	Ndufab1				Ubash3b	Mia2	1700096K18Rik		Il17ra											0610009L18Rik
	Gm16046	Ppp4c				Ddx6	Rtn1	Preb		Mical3											Faap100
	BC002059	Mylpf				Gm16536	Wdr89	Slc5a6		Phc1											Arl16
	Zfp97	Sephs2				Dlat	Fut8	Supt7l		Foxj2											Aspscr1
	Gm5165	E430018J23Rik				Dixdc1	Rdh11	Yes1		Atn1											Slc16a3
	Gm6712	Orai3				Rdx	Slc39a9	Spon2		Pianp											Ogfod3
	Oaz1-ps	Bckdk				Zc3h12c	Psen1	Tacc3		Zfp384											Gpr137b
	Zfp54	Kat8				Atm	Tmed10	Fgfr3		Chd4											Tubb2a
	Zfp53	Tial1				Npat	Gpatch2l	Tnip2		Iffo1											Tubb2b
	Zfp943	Nsmce4a				Dmxl2	Sel1l	Sh3bp2		Vwf											Txndc5
	Zfp947	Bub3				Ireb2	Tdp1	Man2b2		Ccnd2											Nxnl2
	Zfp758	Uros				Cspg4	Psmc1	Ppp2r2c		Parp11											Arl10
	Zfp945	Echs1				Kif23	Cpsf2	Nsg1		9330102E08Rik											Prelid1
	Eci1	Bet1l				Aph1b	Ddx24	Hs3st1		Foxm1											Grk6
	Metrn	Ric8a				Rab8b	Vrk1	Rab28		Etv6											Marveld2
	Uqcc2	Rnh1				Rora	Wars1	Cd38		Lrp6											Pelo
	Srsf3	Taldo1				Ccnb2	Hsp90aa1	Ldb2		Atf7ip											Gm5784
	Gm26549	Gatd1				Rnf111	Zfp839	Ncapg		Wbp11											Gm49700
	Ndufa7	Rplp2				Mindy2	Bag5	Adgra3		Plekha5											Nubpl
	1110038B12Rik	Cd151				Adam10	Akt1	Ppargc1a		Abcc9											Brms1l
	A930015D03Rik	Ifitm10				Tcf12	Osmr	Dhx15		Itpr2											Max
	Sgo1	Ctsd				Zfp280d	Wdr70	Ccdc149		Tmtc1											Rdh12
	Micos13	Mrpl23				Rfx7	Skp2	Zcchc4		Ipo8											Gm30025
	Myl12a	Tssc4				Myo5a	Brix1	Tbc1d19		Myadm											Exd2
	Memo1	Armt1				Filip1	Tars	Rell1		Cacng7											Riox1
	Cebpzos	Pcmt1				Syncrip	6030458C11Rik	Smim14		Cnot3											Vipas39
	Rmdn2	Nup43				Zfp949	Pop1	N4bp2		Mboat7											Ckb
	Srsf7	Katna1				9330159M07Rik	Dcaf13	Rbm47		Fiz1											Cdca4
	Gm50010	Ginm1				Rasgrf1	Lrp12	Guf1		Gm36371											Crip2
	Gm29650	Sf3b5				Trpc1	Utp23	Corin		Zim1											Egflam
	Uty	Fuca2				Xrn1	Trmt12	Nfxl1		Zfp551											Ropn1l
	Crem	Vta1				Gk5	Sqle	Sgcb		Zswim9											Laptm4b
	Rpl27-ps3	Perp				Rasa2	Jrk	Scfd2		Ehd2											Ptp4a3
	Rab18	Ifngr1				Zbtb38	Nol12	Lnx1		Ccdc9											Them6
	Snrpd1	Pex7				Slc25a36	H1f0	Ppat		Zc3h4											Tigd5
	Abhd3	Raet1d				Msl2	Mief1	Igfbp7		Arhgap35											Zfp707
	Gm10036	Rps12				Ppp2r3a	L3mbtl2	Rpl7-ps7		Nova2											Gpaa1
	Rnf138	Gm10275				Topbp1	Xrcc6	Hmgn2-ps1		Dmwd											Sharpin
	Rpl19-ps7	Trmt11				Prkar2a	Poldip3	Grsf1		Mark4											Fbxl6
	Snhg4	Hey2				Map4	Samm50	Cox18		Zfp61											Adck5
	Matr3	Hddc2				Epm2aip1	Atxn10	Mthfd2l		Cadm4											Zftraf1
	Pfdn1	Rwdd1				Clasp2	Pphln1	Thap6		Irgq											Ppp1r16a
	Eif1a	Snx3				Rbms3	Pus7l	G3bp2		Zfp526											Mfsd3
	Ap3s1	Atg5				Zfp445	Spats2	Sdad1		9130221H12Rik											Lrrc14
	Tnfaip8	Ddit4				Kif15	Bcdin3d	Art3		Hnrnpul1											1110038F14Rik
	Lox	Anapc16				Eif4enif1	Tfcp2	Ccdc158		Prx											C1qtnf6
	Snx2	Ascc1				Pik3ip1	Copz1	Ccni		2310022A10Rik											Gm49544
	Rps14	Ppa1				Fignl1	Srl	Paqr3		Akt2											Ankrd54
	Grpel2	Hk1os				Meis1	Tmem186	Prkg2		Plekhg2											Josd1
	4930503L19Rik	Ddx50				Actr2	Gspt1	Gm17092		Samd4b											Sun2
	Ier3ip1	Cdk1				Peli1	Cpped1	Helq		Lrfn1											Sgsm3
	Rhod	Zwint				Vps54	Bfar	Arhgap24		Actn4											Naga
	Rbm4	Slx9				Xpo1	Rrn3	Ptpn13		Sipa1l3											Rrp7a
	Gm14964	Sumo3				Usp34	Mapk1	Zfp951		Zfp84											Prr5
	Snhg1	Ube2g2				Papolg	Ube2l3	Tgfbr3		Zfp382											Tbc1d22a
	Ms4a6b	Gatd3a				Ccdc85a	Slc25a1	Brdt		Wdr62											Alg12
	D030056L22Rik	Cstb				Cpeb4	Ufd1	Ephx4		Clip3											Pim3
	Pgm5	Ilvbl				Pank3	Psmd2	Mtf2		Lrfn3											Mapk11
	Rpl9-ps6	Tpgs1				Pwwp2a	Vps8	Tmem175		Arhgap33											Rapgef3
	Rnls	Bsg				Ebf1	Tbccd1	Dgkq		Proser3											Tmem106c
	Hhex	Polr2e				Lsm11	Dnajb11	Idua		Kmt2b											Lmbr1l
	Avpi1	Gamt				Zfp62	BC106179	Slc26a1		Garre1											Tuba1b
	Bloc1s2	Dapk3				Cnot6	St6gal1	Zfp1007		Lrp3											Mcrs1
	Scd1	Zfp873				Hnrnph1	Mb21d2	Gm15446		Gpatch1											Bin2
	Ndufb8	Zfp938				Zfp354c	Umps	Zfp932		Scaf1											Acvrl1
	Atp5mk	Fhl4				Aff4	Gtf2e1	Plcxd1		Prr12											Spryd3
	Bbip1	Nup37				Trim16	Rabl3	Zfp605		Grin2d											Mfsd5
	Shoc2	Washc3				Gas7	Naa50	Mn1		Nav2											Tarbp2
	Zfp950	Arl1				Fgf11	Nepro	Cmklr1		Cyfip1											Cdip1
	mt-Ti	Ndufa12				Crk	Plcxd2	Selplg		Herc2											Rogdi
	mt-Tq	Cradd				Doc2b	Riox2	Acacb		Klf13											Glyr1
	mt-Tw	Mettl25				Cpd	Mrpl39	Myo1h		Fan1											Nagpa
	mt-Atp6	Yeats4				Taok1	Cct8	Mmab		Asb7											Alg1
	mt-Co3	Tmbim4				Nufip2	Ifnar1	Trpv4		Synm											Pmm2
	mt-Nd3	Rxylt1				Suz12	Tmem50b	Oasl2		Igf1r											Carhsp1
	mt-Nd6	Tsfm				Atad5	Hmgn1	Mlec		Rgma											Dexi
		Mettl1				5730455P16Rik	B3galt5	Cabp1		Chd2											Litaf
		Cdk4				Usp32	Tmem181a	Bicdl1		Slco3a1											Pkp2
		Tspan31				Ppm1d	Tcp1	Tesc		AU020206											Klhl22
		Dctn2				Brip1	Fam120b	Hrk		Abhd2											Septin5
		Mars1				Ints2	Ppp2r1a	Sdsl		Kif7											Ap2m1
		Naca				Med13	Kctd5	Oas3		Zfp710											Camk2n2
		Spryd4				Rps6kb1	Ccnf	Trafd1		Furin											Fam131a
		Cnpy2				Dhx40	Rnps1	Tmem116		Blm											Tmem41a
		Rnf41				Gdpd1	Jpt2	Hvcn1		Crtc3											Liph
		Myl6b				Prr11	Prr35	P2rx7		Iqgap1											Apod
		Rps26				Ppm1e	Axin1	Rhof		Zfp592											Ncbp2as2
		Pym1				Srsf1	Kctd20	Abcb9		Pde8a											Itgb5
		Ormdl2				Vezf1	Zfp870	Gm16001		Efl1											Tmem39a
		Cd63				Msi2	Daxx	Ddx55		Cemip											Zbtb11os1
		Trappc5				Stxbp4	Wdr46	Bri3bp		Arnt2											4930453N24Rik
		Timm44				Mbtd1	Vps52	Tmem132c		Fzd4											Sod1
		Naxd				Spag9	Slc39a7	Glt1d1		Tenm4											Ifnar2
		Lamp1				Tob1	Nelfe	Adgrd1		Gab2											Il10rb
		Cdc16				Spop	Ppp1r10	Mmp17		Myo7a											Mrps6
		Fbxo25				Srcin1	Abcf1	Kctd7		Arrb1											Vps26c
		Gm10699				Stac2	Mmut	Eln		Rnf169											Dynlt1f
		Agpat5				Kansl1	Cyp39a1	Stx1a		C2cd3											Pacrg
		Gins4				Cdc27	Enpp5	Tbl2		Fam168a											Agpat4
		Tm2d2				Tanc2	Cdc5l	Ssc4d		Arhgef17											Zfp213
		Lsm1				Ddx5	Hsp90ab1	Serpine1		Fchsd2											Paqr4
		Fnta				Pitpnc1	Bysl	Ufsp1		Inppl1											Atp6v0c
		Plpbp				Helz	Nfya	Zfp113		Numa1											Mlst8
		Eif4ebp1				Tasor2	Gtf2f1	Cnpy4		Fhip1b											Spsb3
		Ubxn8				Pitrm1	Wdr43	Adap1		Dchs1											Mrps34
		Gtf2e2				Dip2c	Ypel5	Actb		Dennd5a											Tsr3
		Dctn6				Hecw1	Fam98a	Rbak		Zfp143											Lmf1
		Frg1				Inhba	Cebpz	Zfp12		Wee1											Rpusd1
		Ufsp2				Cdk13	Atl2	Baiap2l1		Sbf2											Wdr24
		Slc25a4				Yae1d1	Tmem178	Flt3		Irag1											Hmga1
		Cenpu				Zkscan8	Eml4	Mtus2		Rassf10											Mtch1
		Ing2				BC005537	Lrpprc	5930430L01Rik		Bmal1											U2af1
		Aga				Sox4	Ppm1b	Uspl1		Smg1											Cyp4f13
		Hpf1				E2f3	Msh2	Medag		Mosmo											Rgl2
		Tmem192				Prpf4b	Ppp1r21	Hsph1		Usp31											Ring1
		Zfp868				Tmem170b	Epc1	B3glct		Gga2											Rxrb
		Zfp964				Rnf182	Fzd8	N4bp2l2		Tnrc6a											H2-DMa
		Nr2c2ap				Atxn1	Ccny	1700028E10Rik		Gtf3c1											Tap1
		Borcs8				Nup153	Ss18	Samd9l		Gsg1l											Tap2
		Armc6				Dek	Elp2	Col1a2		Xpo6											Rnf5
		Ddx49				Bicd2	Pik3c3	Casd1		Atxn2l											Agpat1
		Cope				Hrh2	Ercc3	Asb4		Taok2											Atf6b
		Mpv17l2				Cplx2	Cdc23	Slc25a13		Prr14											Dxo
		2010320M18Rik				Dbn1	Etf1	Cav1		Fbrs											Neu1
		Ccdc124				B230219D22Rik	Hspa9	Lsm8		Rnf40											Gpank1
		Rpl18a				Smad5	Ik	Kcp		Zfp629											Nfkbil1
		Mrpl34				Ntrk2	Hars1	Tmem209		Fbxl19											Gtf2h4
		Bst2				Agtpbp1	Taf7	Mkln1		Setd1a											Flot1
		Mvb12a				Zfp729a	Lars	Akr1b10		Stx1b											Tubb5
		Colgalt1				Zfp738	Dtwd2	Slc23a4		Zfp646											Gnl1
		Tpm4				Zfp65	Csnk1g3	Slc13a4		Fus											Rpp21
		Rab8a				Zfp72	Phax	Zc3hav1		Tacc2											Supt3
		Fam32a				Slf1	Slc27a6	Mkrn1		Chst15											Slc29a1
		Calr3				2210408I21Rik	Isoc1	Gm10244		Fam53b											Mad2l1bp
		Smim7				Polr3g	Pcyox1l	Ephb6		Dock1											Yipf3
		Tmem38a				Gm17259	Lman1	Tcaf2		Mki67											Klhdc3
		Hmox1				Mef2c	Afg3l2	Ezh2		Phrf1											Cnpy3
		Prmt9				Rasa1	Ptpn2	Zfp212		Slc25a22											Mdfi
		Gm2225				Zfyve16	Seh1l	Zfp862-ps		Pidd1											Catsperd
		Rbmxl1				Homer1	Rnmt	Lrrc61		Pnpla2											Ranbp3
		Lsm6				Gm47155	Me2	Zfp775		Gm10575											Dus3l
		Mmaa				Cert1	Dym	AI854703		Tnfrsf22											Gpr108
		Zfp330				Bdp1	Pias2	Gimap8		Osbpl5											Washc1
		Ndufb7				Pik3r1	St8sia5	Gimap4		Ppfia1											Gpatch11
		Dnajb1				Erbin	Pstpip2	Gimap5		Plekhg1											Bambi
		Gipc1				Ppwd1	Ttc9c	Tmem176a		Syne1											Cables1
		Ddx39a				Rgs7bp	Ganab	Gpnmb		Tab2											Ttc39c
		D8Ertd738e				Kif2a	Tut1	Pals2		Ust											Rnf125
		Gadd45gip1				Plk2	Fads2	Gsdme		Plagl1											Nme5
		Calr				Mier3	Fads1	Nfe2l3		Phactr2											Pcdh12
		Farsa				Snx18	Fen1	Prr15		Nhsl1											Katnal2
		Gcdh				Parp8	Cyb561a3	Fkbp14		Map3k5											Slc14a2
		Rnaseh2a				Zfp131	Tkfc	Mturn		Med23											Rbfa
		Get3				Asxl2	Ddb1	Ggct		L3mbtl3											Aldh3b2
		Fbxw9				Adcy3	Ccdc86	Mindy4		Fyn											Carns1
		Dhps				Atad2b	Osbp	Pde1c		Cdk19											Rab1b
		Wdr83os				Rrm2	Cep78	Snca		Mical1											Klc2
		Itfg1				Mboat2	Carnmt1	Mmrn1		Foxo3											4930481A15Rik
		Heatr3				Rnf144a	Gm6563	Kdm3a		Bend3											AI837181
		Amfr				Cbll1	Atad1	Reep1		Prep											Mus81
		Herpud1				Hdac9	Tnks2	St3gal5		Gcc2											Ap5b1
		Coq9				Snx13	Aldh18a1	Ggcx		Mcu											Capn1
		Usb1				Ahr	Tctn3	Elmod3		Cdh23											Vps51
		Cfap20				Dock4	Got1	Retsat		Slc29a3											Zfpl1
		Gm8730				Pnpla8	Cox15	Dnah6		Sgpl1											Sac3d1
		Tk2				G2e3	Cwf19l1	Slc4a5		Eif4ebp2											Arl2
		Ciao2b				Heatr5a	Twnk	Sfxn5		Hnrnph3
		Psmb10				Arhgap5	Armh3	Tia1		Arid5b											Vegfb
		Ddx28				Ralgapa1	Nolc1	2310040G24Rik		Rhobtb1											Dnajc4
		Prmt7				Klhl28	Vti1a	1600020E01Rik		Ccdc6											Trpt1
		Cog8				Togaram1	Dclre1a	Asprv1		Gnaz											Spindoc
		Nip7				Fancm		Gfpt1		Specc1l											Stx5a
		Dhodh				Mis18bp1		Arhgap25		Cabin1											Tmem179b
		Ist1				Nemf		Mgll		Zfp280b											Ints5
		Cmtr2				Sos2		Mcm2		Dip2a											Rom1
		Nudt7				Map4k5		Hdac11		Pcnt											Fads3
		Gcsh				Arid4a		Wnt7a		Mcm3ap											Tmem109
		Hsbp1				Syne2		Tmem43		Col18a1											Dkk1
		Mlycd				Gphn		Ccdc174		Adarb1											Sgms1
		Cox4i1				Srsf5		Lrig1		Trappc10											Sgms1os1
		Map1lc3b				Ttc9		Kbtbd8		Pdxk											Gm27042
		Klhdc4				Aldh6a1		Eogt		Palm											Frat1
		Aprt				Irf2bpl		Gpr27		Ptbp1											Pgam1
		Trappc2l				Cep128		Edem1		Arid3a											Pi4k2a
		2810013P06Rik				Gtf2a1		Lmcd1		Sbno2											Erlin1
		Rpl13				Flrt2		Mkrn2		Stk11											Poll
		Chmp1a				Galc		Ift122		Dazap1											Calhm2
		Ntpcr				Foxn3		Marchf8		Apc2
		Pdhb				Rps6ka5		Rassf4		Rexo1
		Fhit				Ppp4r3a		Rasgef1a		Ap3d1
		Rtraf				Atxn3		Csgalnact2		Eef2
		Dnajc9				Btbd7		Zfp248		Zfr2
		Anxa7				Papola		Zfp9		Tjp3
		2810402E24Rik				Yy1		Dcp1b		Pip5k1c
		Fut11				Rcor1		Ccdc77		Cactin
		Rps24				Brf1		Pex26		BC025920
		Ppif				Ncapg2		A2m		Nuak1
		Selenok				Rapgef5		Klrg1		Ric8b
		Spcs1				Sp4		Apobec1		Abtb3
		Glt8d1				Itgb8		Gm5112		Timp3
		Gnl3				Rimoc1		C3ar1		Ttc41
		Mettl6				Prkaa1		Eno2		Nt5dc3
		Btd				Rictor		Cdca3		Gnptab
		Oxnad1				Lmbrd2		Ptms		Utp20
		Timm23				Rai14		Scnn1a		Gas2l3
		Rpl23a-ps3				Zfr		D6Wsu163e		Apaf1
		Glud1				Golph3		Gm10010		Elk3
		5830448L01Rik				Myo10		Tead4		Ntn4
		Ghitm				Stk3		Itfg2		Tmcc3
		Gnpnat1				Vps13b		Styk1		Poc1b
		Cdkn3				Pabpc1		Gm45769		E2f7
		Gch1				Azin1		Mansc1		Ptprb
		Lgals3				Trps1		Dusp16		Slc35e3
		Osgep				Rad21		Crebl2		Dyrk2
		Apex1				Samd12		2810454H06Rik		Grip1
		Pip4p1				Zhx1		Ptpro		Helb
		Pnp				Atad2		Aebp2		Srgap1
		Dad1				Fam91a1		Pyroxd1		Mon2
		Psme1				Gm20712		Bhlhe41		Ctdsp2
		Psme2				Tmem65		Ints13		Kif5a
		Mdp1				Mtss1		Pthlh		R3hdm2
		Nedd8				Myc		Leng1		Lrp1
		Tinf2				Cyrib		Tmc4		Zbtb39
		Eef1akmt1				Fam135b		Cdc42ep5		Baz2a
		Sap18				Zfp647		Eps8l1		Cs
		Trim13				Foxred2		Cox6b2		Ankrd52
		Rnaseh2b				Ep300		Zfp524		Smarcc2
		Ctsb				Alg10b		Ccdc106		Dgka
		Bnip3l				Slc2a13		Gm45133		Gdf11
		Bin3				Arid2		Zfp667		Insr
		Rcbtb2				Zfp641		Zfp28		Arhgef18
		Itm2b				Ccnt1		Zfp773		Camsap3
		Med4				Larp4		Zfp418		Evi5l
		Sucla2				Pcbp2		Zik1		Irs2
		Esd				Hnrnpa1		Zbtb45		Arhgef7
		Tpt1				Crebbp		Nlrp5-ps		Cul4a
		Mtrf1				Hapstr1		Bbc3		Tmco3
		Commd6				Shisa9		9330104G04Rik		Upf3a
		Uchl3				Mcm4		Dact3		Mcph1
		Cln5				Prkdc		Calm3		Ikbkb
		Ndfip2				Dnm1l		Pnma8b		Ap3m2
		Tgds				Fgd4		Hif3a		Kat6a
		Gpr180				Klhl24		Psg16		Ank1
		Clybl				Bcl6		Gm45104		Ddhd2
		Birc2				Il1rap		Gpr4		Zfp703
		Cwc15				Ccdc50		Pvr		Wrn
		Med17				Atp13a3		Zfp112		Tnks
		Ubl5				Dlg1		Zfp109		Mfhas1
		Pin1				Fbxo45		Zfp93		Prag1
		Eif3g				Zfp148		Zfp94		Lonrf1
		Atg4d				Lrrc58		Lipe		Pcm1
		Ap1m2				Igsf11		Ceacam1		Fat1
		Swsap1				Qtrt2		Actmap		Stox2
		Thyn1				Atp6v1a		Itpkc		Sh3rf1
		Foxred1				Boc		Sptbn4		Zfp866
		Tmem218				Cd47		Map3k10		Lpar2
		Esam				Bbx		Zfp607b		Sugp2
		Hmbs				Dubr		Zfp59		Upf1
		9430081H08Rik				Cblb		Zfp974		Crtc1
		Slc37a4				Alcam		Gm31024		Mast3
		Trappc4				Cep97		Zfp36		Ocel1
		Rps25				Senp7		Kcnk6		Cherp
		Mpzl3				Tbc1d23		Dpf1		Zfp827
		Rexo2				Dcbld2		Zfp383		Rnf150
		Gm5617				Epha3		C230062I16Rik		Pkn1
		Il18				Gbe1		Zfp568		Adgrl1
		Sdhd				Robo2		Zfp566		Nacc1
		2310030G06Rik				Nrip1		Gm5113		Nfix
		Fdxacb1				Usp25		Syne4		N4bp1
		Skic8				Gabpa		Haus5		Zfp423
		Etfa				Adamts5		Sbsn		Sall1
		Imp3				Ltn1		Lgi4		Rbl2
		Snupn				Bach1		Gm12758		Gnao1
		Cox5a				Synj1		Cebpg		Cx3cl1
		Gm17322				Son		Rhpn2		Adgrg1
		Adpgk				Morc3		Cep89		Kifc3
		Calml4				Erg		B230322F03Rik		Zfp319
		Map2k1				Gm49797		Uri1		Csnk2a2
		Rab11a				Arid1b		Zfp939		Dync1li2
		Clpx				Qki		Gm44997		Matcap1
		Mtfmt				Zfp160		Zfp975		Tango6
		Spg21				Zfp948		Vsig10l		Terf2
		Ppib				Zfp229		Cd33		Wwp2
		Ciao2a				Zfp942		Zfp719		Dhx38
		Pierce2				Zfp994		Klk4		Phlpp2
		Eef1a1				Gm20008		Pold1		St3gal2
		Ube2cbp				Gm16386		Myh14		Pdpr
		Cyb5r4				Zfp40		Gm15545		Mon1b
		Tmed3				Pdpk1		Gm45552		Cdyl2
		Gm10123				Cramp1		Tead2		Atmin
		Rbp1				Dusp1		Rpl14-ps1		Cmip
		Mrps22				Zfp871		Hps5		Cdh13
		Dbr1				Zfp799		Spty2d1		6430548M08Rik
		Nck1				Zfp563		Htatip2		Zcchc14
		Pccb				Zfp81		Fancf		Zc3h18
		Anapc13				Hnrnpm		Svip		Cbfa2t3
		Srprb				Mdc1		Gm44616		Ankrd11
		Uba5				Ppp1r18		A230056P14Rik		Gas8
		Mrpl3				Enpp4		Snhg14		2310022B05Rik
		Twf2				B230354K17Rik		Gm38393		Egln1
		Rpl29				Satb1		Gm10297		Pcnx2
		Manf				Kat2b		Nsmce3		Flnb
		Nprl2				Pja2		Tarsl2		Cfap20dc
		Hyal3				Mtcl1		Chsy1		Nid2
		Traip				Ndc80		Lins1		Usp54
		Gmppb				Spast		Cers3		Sec24c
		Tcta				Birc6		Adamts17		Zswim8
		Gpx1				Ltbp1		1700112J16Rik		Vcl
		Impdh2				Crim1		Mctp2		Kat6b
		Ndufaf3				Eif2ak2		St8sia2		Dlg5
		Slc25a20				Cdc42ep3		Gm44950		Zmiz1
		Shisa5				Hnrnpll		Prc1		Ccdc66
		Mlh1				Map4k3		Zscan2		Cacna1d
		Fbxl2				Slc8a1		Cpeb1		Nisch
		Gm9385				Prkce		Homer2		Ercc6
		Azi2				Rhoq		Btbd1		Ldb3
		Eif1b				Fbxo11		Sh3gl3		Ccser2
		Rpl14				Foxn2		E230029C05Rik		Gm26782
		Ss18l2				Mpp7		Sytl2		Arhgef40
		Higd1a				Mib1		Rab30		Supt16
		Pomgnt2				Riok3		Aqp11		Chd8
		Abhd5				Lama3		Pak1		Acin1
		1110059G10Rik				Zfp521		Acer3		Ppp1r3e
		Exosc7				Cdh2		Gm15506		Zfhx2
		Drg1				Zfp397		Wnt11		Rnf31
		Selenom				Ino80c		Uvrag		Khnyn
		Tcn2				Slc39a6		Tpbgl		Xpo4
		Zmat5				AW554918		Slco2b1		Amer2
		Xbp1				Map3k2		P4ha3		Fam124a
		Ccdc117				Egr1		Rab6a		Fam167a
		Ube2d-ps				Pura		Gm10602		Mtmr9
		Pold2				Pcdhb17		Anapc15		Kif13b
		Ykt6				Pcdhga1		Trim21		Ints9
		Ddx56				Pcdhgb2		Trim34a		Stc1
		Tmed4				Pcdhgb5		Trim30d		Fhip2b
		Ppia				Pcdhga11		Apbb1		Xpo7
		H2az2				Arhgap26		Arfip2		Gfra2
		Upp1				Nr3c1		Tpp1		Rb1
		Zpbp				Rbm27		Ppfibp2		Zc3h13
		Ugp2				Dpysl3		Ric3		Enox1
		Wdpcp				Mcc		Swap70		Akap11
		Tmem17				Ythdc2		Rnf141		Vwa8
		Vrk2				Pggt1b		Dkk3		Lmo7
		Pnpt1				Dmxl1		2310014F06Rik		Gpc6
		Cfap36				Sncaip		Spon1		Sox21
		Prorsd1				Zfp608		Gm44777		Abcc4
		Rps27a				Slc12a2		Coq7		Dzip1
		Mpg				Nars		Tmc7		Dync2h1
		Pttg1				Chmp1b		Iqck		Maml2
		Ttc1				Cep76		Ears2		Sesn3
		Ublcp1				Cep192		Palb2		Zfp846
		Thg1l				Tcf4		Chp2		Slc44a2
		Cdk2ap1rt				Mex3c		Kdm8		Ilf3
		Psme2b				Ark2n		Il21r		Dnm2
		Mgat1				Tshz1		Nfatc2ip		Smarca4
		Mrnip				Socs6		Doc2a		Prdm10
		Nhp2				Peli3		Kif22		Nfrkb
		Cdkn2aipnl				Atl3		Itgal		Arhgap32
		Ppp2ca				Nxf1		1700008J07Rik		Cdon
		Skp1				Vwce		Bcl7c		Pknox2
		9530068E07Rik				Fam111a		Itgam		Ccdc15
		Slc22a5				Zfp91		Bag3		Robo4
		Atox1				Tle4		Sec23ip		Sorl1
		Fam114a2				Klf9		Ate1		Tbcel
		Mrpl22				Smc5		Htra1		Arhgef12
		Guk1				Ptar1		2310057M21Rik		Nectin1
		Mrpl55				Kank1		Cpxm2		Usp2
		Snap47				Vldlr		Lrrc27		Cbl
		Cops3				Rfx3		Pwwp2b		Hinfp
		Nt5m				Ric1		Inpp5a		Bcl9l
		Pemt				9930021J03Rik		Nkx6-2		Cep164
		Drg2				Ranbp6		Kndc1		Gm49338
		Tmem11				Uhrf2		Zfp511		Rnf214
		Map2k3os				Pten		Pgghg		Sidt2
		Zswim7				Ifit2		Gm5905		Sik3
		Tvp23b				Kif20b		Eps8l2		Zbtb16
		Zkscan6				Hectd2		Cend1		Usp28
		Stx8				Kif11		Cd81		Sik2
		Pik3r6				Cep55		Kcnq1		Peak1
		Rpl26				Zfp518a		Gm44732		Hmg20a
		Tmem107				Oga		Cars		Ptpn9
		Trappc1				Nt5c2		Mrgpre		Sin3a
		Mpdu1				Add3		Nadsyn1		Pml
		Eif5a				Fhip2a		Zbtb2		Neo1
		Gabarap				Atrnl1		Ccdc170		Parp6
		Psmb6				Emx2		Cnksr3		Myo9a
		Slc25a11				Rab11fip2		Ppil4		Uaca
		Derl2				Grk5		Stxbp5		Tle3
		6330403K07Rik						Adgrg6		Coro2b
		Txndc17						Ccdc28a		Dpp8
		Rpa1						Hebp2		Zfp609
		Glod4						Arfgef3		Csnk1g1
		Timm22						Map7		Herc1
		Tlcd1						4933406P04Rik		Tln2
		Rpl23a						Mtfr2		Vps13c
		Sdf2						Sgk1		Myo1e
		Tmem199						Slc18b1		Sltm
		Poldip2						Gm15270		Nedd4
		Ift20						Ccn2		Pygo1
		Tmem97						Enpp3		Pigb
		Ccnq						Arg1		Atosa
		Lgals9						Rsph4a		Lrrc1
		Zfp830						Frk		Cilk1
		Pigw						Tube1		Senp6
		Rnft1						Traf3ip2		Myo6
		Tubd1						Mfsd4b4		Dop1a
		Vmp1						Slc16a10		Cep162
		Ptrh2						Amd1		Atr
		Supt4a						Cdc40		Tfdp2
		Mrps23						Zbtb24		Clstn2
		Utp18						Cep57l1		Mras
		Mrpl27						Cd24a		Amotl2
		Slc35b1						Crybg1		Dnajc13
		Snf8						Prdm1		Rad54l2
		Atp5mc1						Bves		Rbm15b
		Mrpl10						Hace1		Rbm6
		Cisd3						Dcbld1		Rnf123
		Rpl23						Msl3l2		Dag1
		Eif1						Pkib		Usp19
		Coasy						Lims1		Qrich1
		Mlx						Ccdc138		Smarcc1
		Retreg3						Col13a1		Ptpn23
		Coa3						Hkdc1		Klhl18
		Rpl27						Kifbp		Setd2
		Tmem101						Rufy2		Pdcd6ip
		Ccdc43						Pbld2		Ubp1
		Rprml						Herc4		Golga4
		Mettl2						Reep3		Gm2415
		Limd2						Slc16a9		Ctnnb1
		Slc39a11						Ube2d1		Trak1
		Fam104a						Adora2a		Sec22c
		Rpl38						Mmp11		Snrk
		Nat9						Ybey		Zkscan7
		Mrpl58						Col6a2		Zdhhc3
		Atp5pd						Col6a1		Limd1
		Sumo2						Itgb2		Patz1
		Nup85						Trpm2		Smtn
		Mrps7						Gm47163		Tug1
		Galk1						Fstl3		Osbp2
		Ubald2						Kiss1r		Dusp18
		Chmp6						Cirbp		Mtmr3
		Mcrip1						Pcsk4		Nf2
		P4hb						Tle5		Ap1b1
		Anapc11						Gm3055		Ewsr1
		Gps1						Gm32687		Znrf3
		Dus1l						Zfp781		Zmiz2
		Cybc1						AU041133		Nacad
		Wdr45b						Gm4924		Adcy1
		Gm9616						Hcfc2		Tns3
		Klf6						Aldh1l2		Hus1
		AW209491						Appl2		Cobl
		Gm9512						Gm17249		Spred2
		Zkscan4						Tmem263		Sertad2
		Tdp2						Cry1		Ehbp1
		Uqcrfs1						Slc17a8		Rel
		Gmds						Tmpo		Eml6
		Serpinb6b						Lta4h		Sptbn1
		Serpinb9						Vezt		Psme4
		Lyrm4						Cep83		Sh3pxd2b
		Fars2						Socs2		Stk10
		Bloc1s5						Nudt4		Fbxw11
		Pak1ip1						Galnt4		Slit3
		Tmem14c						Dusp6		Adam19
		Tbc1d7						Rlig1		Cyfip2
		Cd83						Slc6a15		Trim41
		Ninj1						Phlda1		Gfpt2
		Thoc3						Rab21		Maml1
		Gm2830						Lgr5		Col23a1
		Nop16						4933412E12Rik		Jade2
		Higd2a						Cpm		Septin8
		Lman2						Hmga2		Kif3a
		Tmed9						Kics2		Rapgef6
		B4galt7						Arhgef25		Tnip1
		Caml						Pip4k2c		Slc36a1
		Ctsl						Nab2		Larp1
		Uqcrb						Nemp1		2610507I01Rik
		Zfp455						Gls2		Mprip
		Zfp429						Stat2		Rai1
		Gm9625						Esyt1		Tom1l2
		Mtrr						Suox		Gid4
		Med10						Rdh5		Llgl1
		Ndufs6						Bloc1s1		Flii
		Trip13						Itga7		Smcr8
		Pdcd6						Pex11g		Ulk2
		Rfesd						Shcbp1		A530017D24Rik
		Arsk						Efnb2		Specc1
		Ccnh						Ing1		Ncor1
		4833422C13Rik						Mcf2l		Zfp287
		Hexb						Tfdp1		Myh10
		Ankra2						Champ1		Ctc1
		Btf3						Kbtbd11		Cntrob
		Mrps27						Gm21811		Chd3
		Serf1						6820431F20Rik		Cyb5d1
		Gtf2h2						2610005L07Rik		Kdm6b
		Ak6						Vps36		Trp53
		Cdk7						Slc20a2		Polr2a
		Mrps36						Zmat4		Nlgn2
		Dimt1						Plekha2		Neurl4
		Ndufaf2						Gm17484		Gps2
		Ercc8						Star		Mink1
		Ndufs4						Kcnu1		Camta2
		Mocs2						Hgsnat		Mis12
		Emb						Rnf170		Ankfy1
		Mrps30						Brf2		Zzef1
		1110002L01Rik						Rab11fip1		Atp2a3
		Ptrhd1						Fut10		Pafah1b1
		Sf3b6						Gsr		Mettl16
		Fkbp1b						Eri1		Mnt
		Sdc1						Cldn23		Smg6
		Laptm4a						Trmt9b		Wdr81
		Rdh14						Fgl1		Slc43a2
		Pdia6						Fam149a		Abr
		Odc1						Tlr3		Gosr1
		Eipr1						Snx25		Ssh2
		Hbp1						Gm16675		Git1
		Ifrd1						Dctd		Myo18a
		Zfp277						Gm9892		Phf12
		Dnajb9						Vegfc		Fam222b
		Ap4s1						Gpm6a		Supt6
		Dtd2						Fbxo8		Bltp2
		Psma6						Galnt7		Tnfaip1
		Gemin2						Clcn3		Nos2
		Trappc6b						Cbr4		Ksr1
		Rps29						Cpe		Nf1
		Lrr1						Tma16		Myo1d
		Pole2						Csgalnact1		Unc45b
		Klhdc2						Ints10		Slfn5
		L2hgdh						Lpl		Taf15
		Dmac2l						Zfp930		Heatr6
		Tmx1						Gm10033		Synrg
		Actr10						Hapln4		Acaca
		Psma3						Rfxank		Myo19
		Timm9						Slc25a42		Tbx2
		Jkamp						Lrrc25		Tex14
		Plek2						Ifi30		Cuedc1
		Arg2						Arrdc2		Dgke
		Vti1b						Kcnn1		Ankrd40
		Erh						Unc13a		Ppp1r9b
		Med6						Klf2		Itga3
		Ptgr2						Gm17435		Kat7
		Coq6						Hmgxb4		Zfp652
		Lin52						Mcm5		Igf2bp1
		Npc2						Rasd2		Nfe2l1
		Isca2						Arhgap10		Sp2
		Eif2b2						Slc10a7		Osbpl7
		Erg28						Tbc1d9		Kpnb1
		Ift43						Elmod2		Socs7
		Gm10095						Adgre5		Arhgap23
		Ahsa1						Brme1		Pip4k2b
		Adck1						Yju2b		Lasp1
		Gm6863						Cacna1a		Fbxl20
		Spata7						Lyl1		Med1
		Ttc8						Wdr83		Cdk12
		Ifi27						Gm10638		Msl1
		Serpina3n						Adcy7		Casc3
		Glrx5						Irx3		Wipf2
		Gskip						Irx3os		Rara
		Gm6988						Lpcat2		Hap1
		Wdr20						Ogfod1		Dnajc7
		Cinp						Bbs2		Stat3
		Rps19-ps6						Cpne2		Ezh1
		Trmt61a						Arl2bp		Psme3
		Coa8						Ndrg4		Mpp2
		Zfyve21						Setd6		Atxn7l3
		Fbxo4						Tradd		Gpatch8
		Rpl37						Nol3		Fmnl1
		Gm10250						Enkd1		Plekhm1
		Rad1						Gfod2		Nsf
		Sub1						Pskh1		Mapt
		Cct5						Cdh3		Ace
		Atpsckmt						9430091E24Rik		Dcaf7
		Mtdh						Ldhd		Strada
		Rpl30						Bcar1		Ddx42
		Cthrc1						Cenpn		Ern1
		9130401M01Rik						1700030J22Rik		Bptf
		Rnf139						Plcg2		Cacng4
		Ndufb9						Dnaaf1		Prkca
		Gfus						Rps13-ps4		Gna13
		Exosc4						Cotl1		Wipi1
		Maf1						Crispld2		Kcnj2
		Bop1						Emc8		Cdr2l
		Vps28						Cdt1		Gga3
		Rpl8						Acsf3		Unk
		Txn2						Spata33		Fbf1
		Eif3d						Vps9d1		Acox1
		Ift27						Rhou		Ube2o
		Tst						Ttc13		Tnrc6c
		Mpst						2810004N23Rik		Tmc8
		Lgals1						Sprtn		Usp36
		1700088E04Rik						Slc35f3		Rbfox3
		Polr2f						Rbm34		Cbx2
		Kdelr3						Gm32856		Rptor
		Tomm22						Gm10044		Bahcc1
		Atf4						Gm9800		Nploc4
		Rps19bp1						Cep15		Mafg
		Adsl						Oxsm		Rfng
		Slc25a17						Ngly1		Fasn
		Rbx1						Nudt13		Foxk2
		Phf5a						Zmiz1os1		Zmynd11
		Polr3h						Anxa11		Mtr
		Pmm1						Dennd6a		Nid1
		Snu13						Appl1		Gng4
		Smdt1						Cacna2d3		Gli3
		Serhl						Il17rb		Vps41
		Arfgap3						Chdh		Elmo1
		Fam118a						Prkcd		Carmil1
		Cdpf1						Itih3		Gm11346
		Creld2						Sema3g		Aldh5a1
		Mlc1						Capn7		Mrs2
		Trabd						Ogdhl		Nedd9
		Ncaph2						Lrrc18		Hivep1
		C230037L18Rik						Shld2		Gfod1
		Zcrb1						Cdhr1		Jarid2
		Prkag1						Tspan14		Kif13a
		Tuba1c						Txndc16		Tpmt
		Tmbim6						Ero1a		Phf2
		Cox14						Dlgap5		Fam120a
		Cers5						Tmem260		Wnk2
		A330009N23Rik						Ap5m1		Fgd3
		Krt8						Tep1		Iars
		Krt18						Rpgrip1		Secisbp2
		Pfdn5						Pck2		4833439L19Rik
		Myg1						Irf9		Nsd1
		Atp5mc2						Gm49747		Ddx46
		Cluap1						Rabggta		Spock1
		Trap1						Ripk3		Hnrnpa0
		Hmox2						Cbln3		Dapk1
		Nudt16l1						Rnf17		Ptch1
		Eef2kmt						Gm16973		Ercc6l2
		Nubp1						Zmym5		Adcy2
		Ntan1						2410022M11Rik		Ice1
		Mpv17l						Zdhhc20		Tert
		Mzt2						3110083C13Rik		Slc12a7
		Ypel1						Setdb2		Nkd2
		Ppil2						Cdadc1		Brd9
		Sdf2l1						Mtmr6		Jmy
		Ydjc						Tnfrsf19		Aggf1
		Thap7						Xkr6		Iqgap2
		Ess2						Zfp395		Enc1
		Trmt2a						Esco2		Arhgef28
		Comt						Clu		Tnpo1
		Gnb1l						Ptk2b		Zfp366
		2510002D24Rik						Trim35		Map1b
		Klhl6						Kctd9		Mast4
		Eif2b5						Rhobtb2		Pde4d
		Abcf3						Dmtn		Map3k1
		Polr2h						Lpar6		Cspg4b
		Rps10-ps2						Slc25a30		Kif3c
		Eif4a2						Naa16		Efr3b
		Rfc4						Wbp4		Dnajc27
		Ncbp2						Bora		Ncoa1
		Pigx						Dis3		Itsn2
		Cep19						Pibf1		Lratd1
		Pdia5						Klf5		Rock2
		Adprh						Spry2		Asap2
		Timmdc1						Zic5		Klf11
		Cmss1						Casp12		Kidins220
		Hspa13						Tmem123		Atxn7l1
		Gm9843						Yap1		Nrcam
		Mis18a						Cfap300		Prkd1
		Cfap298						Cep57		Hectd1
		Cryzl1						Fam76b		Npas3
		Atp5po						Fut4		Nin
		Smim11						Slc36a4		Frmd6
		Cbr1						Naalad2		2700049A03Rik
		Psmg1						Zfp558		Dact1
		Get1						Zfp560		Daam1
		Gm21926						Shfl		Sptb
		Gtf2h5						Ppan		Zfyve26
		Dynlt1a						Timm29		Actn1
		Dynlt1c						Gm16845		Dcaf5
		1600012H06Rik						Zfp809		Pcnx
		Pdcd2						Zfp810		Sipa1l1
								Bmper		Dnal1
		Thoc6						Eepd1		Gm47484
		Elob						Glb1l2		Entpd5
		Tbl3						4930581F22Rik		Arel1
		Ndufb10						Tirap		Ylpm1
		Msrb1						Hyls1		Nek9
		Hagh						Chek1		Ttll5
		Fahd1						Slc37a2		Cipc
		Nubp2						Hepacam		Tmed8
		Gnptg						Nrgn		Ptpn21
		Ciao3						Vwa5a		Ttc7b
		Stub1						Tlcd5		Ccdc88c
		Mettl26						Thy1		Trip11
		Rab40c						Rnf26		Ppp4r4
		Gm8186						Mcam		Dicer1
		Mrpl28						Nherf4		Atg2b
		Bnip1						Gm47204		Ccnk
		Cuta						Tmem25		Ccdc85c
		Snrpc						Mpzl2		Eml1
		C230013L11Rik						Gm48529		Ppp2r5c
		Rpl10a						Cadm1		Dync1h1
		Ppil1						Nkapd1		Tecpr2
		BC004004						Cryab		Cdc42bpb
		Ndufv3						Ppp2r1b		Ppp1r13b
		Rps28						Layn		Kif26a
		Pfdn6						Exph5		Inf2
		B3galt4						Acsbg1		Cep170b
		Fkbpl						Snx33
		Lsm2						Clk3		Mta1
		D17H6S53E						Sema7a		Dync2i1
		Mrps18b						Stra6		D430020J02Rik
		Polr1h						Islr2		Ptprn2
		Polr1has						Stoml1		Gm49602
		Slc35b2						Loxl1		Nipbl
		Mrps18a						Gramd2a		Dnajc21
		Polr1c						Senp8		Mtmr12
		Mrpl2						Anp32a		Cdh6
		Rrp36						Cln6		Fbxl7
		Mea1						Smad3		Trio
		Rpl7l1						Zwilch		Ctnnd2
		Mrps10						Snapc5		Marchf6
		Oard1						Megf11		Ywhaz
		Kif6						Igdcc3		Ubr5
		Zfp959						Parp16		Fzd6
		Zfp119b						Plekho2		Deptor
		Ubxn6						Trip4		Asap1
		Mydgf						Lactb		Peg13
		Plin3						Tpm1		Ago2
		Ndufa11						Ice2		Ptk2
		Clpp						Fam81a		Fam83h
		Ndufv2						Ccpg1		Cpsf1
		Trmt61b						Rab27a		Tonsl
		Dpy30						Gclc		Rbfox2
		Ttc27						C920006O11Rik		Myh9
		Ndufaf7						Gsta4		Micall1
		Cox7a2l						Mto1		Csnk1e
		Pigf						Lca5		Nptxr
		Cript						Tent5a		Xpnpep3
		Mcfd2						Prss35		Rangap1
		2700062C07Rik						Plscr4		Zc3h7b
		Polr2d						B430319G15Rik		Tob2
		Srp19						Slc9a9		Tcf20
		Sil1						Paqr9		1700001L05Rik
		Paip2						Spsb4		Pacsin2
		Sra1						Foxl2os		Ttll1
		Tmco6						Faim		Scube1
		Ndufa2						Cep70		Rtl6
		Hars2						Esyt3		Cerk
		Hdac3						Il20rb		Brd1
		Rnf14						Cep63		Tubgcp6
		Ndfip1						Ryk		Plxnb2
		Yipf5						Slco2a1		Ppp6r2
		Prelid2						Tmem108		Kif21a
		Commd10						Nek11		Prickle1
		Srfbp1						Aste1		Ano6
		Gramd2b						Ppm1m		Scaf11
		C330018D20Rik						4930500F10Rik		Slc38a2
		Gm6789						Poc1a		Amigo2
		Txnl1						Parp3		Senp1
		Sec11c						4930524O07Rik		Pfkm
		Mppe1						Mapkapk3		Kansl2
		Psmg2						Gm9917		Ddx23
		BC031181						Uba7		Arf3
		Haus1						Bsn		Prpf40b
		Cndp2						Klhdc8b		Nckap5l
		Timm21						4833445I07Rik		Smarcd1
		Ndufs8						Plxnb1		Dip2b
		Ndufv1						3000002C10Rik		Pou6f1
		Cdk2ap2						Als2cl		Eif4b
		Coro1b						Lrrfip2		Sp1
		Rce1						Cmtm6		Map3k12
		Rbm4b						Cmc1		Cbx5
		Ccs						Eomes		Zfp174
		Dpp3						Myd88		Slx4
		Mrpl11						Xylb		Adcy9
		Yif1a						Wdr48		Usp7
		Cst6						Ttc21a		Clec16a
		Banf1						Csrnp1		2610020C07Rik
		Eif1ad						Myrip		Snx29
		Drap1						Ulk4		Mrtfb
		Kat5						Ccdc13		Marf1
		Mrpl49						Ackr2		Myh11
		Znhit2						Scp2-ps2		Pi4ka
		Trmt112						Gm10052		Crkl
		Otub1						Gm39469		Smpd4
		Cox8a						2010315B03Rik		Med15
		Wdr74						8430429K09Rik		Yeats2
		Taf6l						4921536K21Rik		Dvl3
		Polr2g						Gal3st1		Ephb3
		Zbtb3						Sf3a1		2510009E07Rik
		Ubxn1						Cabp7		Map3k13
		Uqcc3						Rps15a-ps6		Etv5
		B3gat3						Igfbp3		Opa1
		Eef1g						Ikzf1		Xxylt1
		Tmem258						Grb10		Pak2
		Sdhaf2						Egfr		Pcyt1a
		Tmem216						Cnrip1		Rubcn
		Mrpl16						Etaa1		Lmln
		Eef1a1-ps1						Zrsr2-ps1		Osbpl11
		Ostf1						Fam161a		Heg1
		1110059E24Rik						Ahsa2		Kalrn
		Nsa2-ps1						Pus10		Golgb1
		Fxn						Bcl11a		Gsk3b
		Zng1						Fancl		Arhgap31
		Minpp1						Ppp4r3b		Crybg3
		Rpp30						Rtn4		Robo1
		Zdhhc16						Erlec1		Jam2
		Mrpl43						Stc2		Tiam1
		Arl3						Spdl1		Scaf4
		Prdx3						Hmmr		Itsn1
								4933415A04Rik		Dop1b
								Gm12183		Ttc3
								9930111J21Rik2		Dyrk1a
								Zfp2		Prdm15
								D930048N14Rik		C2cd2
								Cdkl3		Scaf8
								Tcf7		Tiam2
								A430108G06Rik		Synj2
								Fnip1		Tulp4
								Gpx3		Rps6ka2
								Sap30l		Afdn
								Irgm2		Chd1
								Gm12254		Tbc1d24
								Gm12258		Abca3
								2810021J22Rik		Tsc2
								Zfp39		Eme2
								Wnt9a		Mapk8ip3
								Top3a		Ift140
								Aldh3a2		Chtf18
								Akap10		Fbxl16
								Pigl		Rhot2
								Lrrc75a		Luc7l
								Mmgt2		Neurl1b
								Cox10		Syngap1
								Pirt		Ilrun
								Usp43		Bltp3a
								Arhgef15		Anks1
								Aurkb		Def6
								Vamp2		Tead3
								Hes7		Srpk1
								Aloxe3		Mapk14
								Dnah2		Brpf3
								Tnfsf12		Cmtr1
								2810408A11Rik		Zfand3
								Dlg4		Pknox1
								Tm4sf5		Sik1
								Pld2		Rrp1b
								Zfp3		Brd4
								4930563E22Rik		Wiz
								Slc13a5		Rab11b
								Smtnl2		Brd2
								Cyb5d2		Tnxb
								Haspin		Zbtb12
								Ctns		Ehmt2
								Shpk		Gm10501
								Mir22hg		Bag6
								Tlcd2		Prrc2a
								Myo1c		Dhx16
								Rflnb		Atat1
								Gm12346		Gabbr1
								Proca1		Tnfrsf21
								Aldoc		Clic5
								Wsb1		Tmem63b
								Crlf3		Vegfa
								Adap2		Zfp318
								Rnf135		Bicral
								Zfp207		Ubr2
								Gm11423		Usp49
								Rffl		Foxp4
								Rad51d		Tbc1d5
								Ccl6		Efhb
								Dusp14		Chaf1a
								Tada2a		Dpp9
								Ska2		Safb
								Rad51c		Khsrp
								Rnf43		Slc25a23
								C030037D09Rik		Ppp4r1
								Coil		Ankrd12
								Pctp		Ddx11
								Tmem100		Epb41l3
								Mmd		Lpin2
								Abcc3		Emilin2
								Cacna1g		Lclat1
								Rsad1		Rasgrp3
								Eme1		Strn
								Pdk2		Heatr5b
								Nxph3		Prkd3
								Epop		Dhx57
								Fbxo47		Sos1
								Plxdc1		Thada
								Pgap3		Epas1
								Erbb2		Zeb1
								Thra		Wac
								Nr1d1		Garem1
								Cdc6		Dtna
								Top2a		Sap130
								P3h4		Ammecr1l
								Fkbp10		Iws1
								Klhl11		Epb41l4a
								Zfp385c		Apc
								Kat2a		Fam13b
								Stat5a		Brd8dc
								Psmc3ip		Brd8
								Tubg2		Fam53c
								Ramp2		Kdm3b
								Wnk4		Ctnna1
								Becn1		Psd2
								Aoc2		Hbegf
								Tmem106a		Ankhd1
								Arl4d		Pcdhgb6
								Dusp3		Pcdhga10
								G6pc3		Pcdhgb7
								Grn		Pcdhga12
								Fam171a2		Pcdhgc3
								Gjc1		Diaph1
								Dcakd		Fchsd1
								Gosr2		Pcdh1
								C130046K22Rik		Spry4
								Itgb3		Tcerg1
								Smurf2		Dcp2
								1810010H24Rik		Sema6a
								Rgs9		Ndst1
								Gm11696		Tcof1
								Slc16a6		Pdgfrb
								Prkar1a		Ppargc1b
								Fam20a		Fbxo38
								Abca5		Apcdd1
								Sox9		Napg
								2610035D17Rik		Onecut2
								D11Wsu47e		Gm41760
								Sdk2		Zfp532
								Ttyh2		Gnal
								Rab37		Cxxc1
								Hid1		Myo5b
								Ten1		Gm23119
								Evpl		Gm20544
								Cygb		Ctif
								Cyth1		Epg5
								Lgals3bp		Ctdp1
								C1qtnf1		Atp9b
								Cbx4		Mbp
								Ccdc40		Cpt1a
								Card14		Ppp6r3
								Rnf213		Lrp5
								Baiap2		Kmt5b
								Aatk		Kdm2a
								Pycr1		Bbs1
								Narf		Slc29a2
								Fn3krp		Sart1
								Pfkp		Atg2a
								Gtpbp4		Sf1
								Larp4b		Plcb3
								Gpr137b-ps		Mark2
								Tbce		Hnrnpul2
								Mplkip		Syt7
								Gm32699		Cpsf7
								Epdr1		Patl1
								Sfrp4		Dtx4
								Zscan12		Vps13a
								Nkapl		Prune2
								Cox5b-ps		Apba1
								Zfp184		Tjp2
								Zfp322a		Pip5k1b
								Gm46404		Smarca2
								H1f3		Jak2
								Ripor2		Gldc
								Mboat1		Asah2
								Agtr1a		Cpeb3
								Foxf2		Marchf5
								Foxc1		Plce1
								Wrnip1		Sorbs1
								Ripk1		Lcor
								Cdyl		Rrp12
								Cage1		Dnmbp
								Edn1		Sfxn3
								Sirt5		Mfsd13a
								Ranbp9		Sufu
								Mcur1		Cnnm2
								Gm33195		Slk
								Mylip		Ccdc186
								Id4		Ablim1
								Ecm2		Shtn1
								Nol8		Eif3a
								Syk
								Cltb
								Uimc1
								Zfp346
								Fgfr4
								Dok3
								Pitx1
								Macroh2a1
								Cxcl14
								Fbxl21
								Tut7
								Gm7240
								Gm3325
								Zfp808
								Zfp935
								Zfp934
								Gm36298
								Fancc
								Zfp367
								Mfsd14b
								Ramacl
								Zfp759
								Zfp458
								Zfp595
								Zfp748
								Zfp729b
								Nsun2
								Srd5a1
								Ube2ql1
								Gm20554
								Gm15912
								E430024I08Rik
								Erap1
								Cast
								Adgrv1
								Lysmd3
								Tmem161b
								Atg10
								Rasgrf2
								Msh3
								Serinc5
								Tent2
								Lhfpl2
								Gm9776
								Zbed3
								Polk
								Fam169a
								Gfm2
								Lncenc1
								Utp15
								Gm9828
								Fcho2
								Gm26559
								Cenph
								Ccnb1
								Cd180
								Sgtb
								Trim23
								Elovl7
								Ankrd55
								Ddx4
								Fst
								Itga2
								3110070M22Rik
								Cenpo
								Gm3625
								Wdcp
								Wdr35
								Gen1
								Cyria
								Nbas
								E2f6
								Bnip3l-ps
								5730507C01Rik
								Gm49760
								Gm46339
								3110053B16Rik
								Zfp125
								Adam17
								Gm4425
								Gm38699
								Grhl1
								Rsad2
								Cmpk2
								Sox11
								Dus4l
								Cog5
								Prkar2b
								Ccdc71l
								F730043M19Rik
								Bzw2
								Gm7008
								Egln3
								Srp54a
								Mipol1
								Foxa1
								Gm9887
								Cdkl1
								Sav1
								Pcnx4
								Dhrs7
								Slc38a6
								Snapc1
								1700086L19Rik
								Rhoj
								Gm7862
								Akap5
								Zbtb25
								Zbtb1
								Pigh
								2310015A10Rik
								Galnt16
								Dpf3
								Papln
								Numb
								Acot4
								Fam161b
								Prox2
								Pgf
								Mlh3
								Zc2hc1c
								Gm47863
								Flvcr2
								Tgfb3
								Gstz1
								Nrxn3
								Dio2
								Gm10433
								Gm40557
								Fbln5
								Golga5
								Gon7
								D430019H16Rik
								Bdkrb2
								Rtl1
								B930059L03Rik
								Gm35558
								Ankrd9
								Tnfaip2
								2810029C07Rik
								Xrcc3
								Adssl1
								Zbtb42
								Gm30238
								Zfp386
								Esyt2
								Cdca7l
								Card6
								Lifr
								Adamts12
								Drosha
								Gm49284
								Nipal2
								Klf10
								Slc25a32
								Angpt1
								Eny2
								Ebag9
								Col14a1
								Sntb1
								Fbxo32
								Phf20l1
								Sla
								Zfat
								Gm37296
								Khdrbs3
								Slc45a4
								Lynx1
								Ly6e
								Zfp41
								2810039B14Rik
								Rhpn1
								Ccdc166
								Iqank1
								Oplah
								Dgat1
								Slc52a2
								Recql4
								Zfp251
								Sh3bp1
								Baiap2l2
								Apobec3
								Csdc2
								Ccdc134
								Gm49463
								Pnpla3
								Parvg
								Wnt7b
								Ttc38
								Celsr1
								Gramd4
								1810021B22Rik
								Mapk12
								Rabl2
								Cpne8
								Irak4
								Slc38a4
								Slc48a1
								Ccdc184
								Fkbp11
								Rhebl1
								Dnajc22
								Racgap1
								Atf1
								Slc11a2
								C330013E15Rik
								Slc4a8
								Nr4a1
								Espl1
								Pde1b
								Gm15879
								Tfap4
								Dnaaf8
								Emp2
								Txndc11
								Ercc4
								Parn
								Pdxdc1
								Ube2v2
								P2rx6
								Cdc45
								Hira
								Alg3
								Ehhadh
								1300002E11Rik
								6330408M09Rik
								Masp1
								Rtp4
								Hes1
								Nrros
								Tfrc
								Slc12a8
								Ccdc14
								Hspbap1
								Parp14
								Mix23
								Slc15a2
								Pla1a
								Gap43
								Gramd1c
								Spice1
								Ccdc80
								Nectin3
								Ift57
								Zbtb11
								Impg2
								Cpox
								Nsun3
								Zfp654
								Vgll3
								D16Ertd472e
								Usp16
								Urb1
								Dnajc28
								Donson
								Clic6
								Runx1
								Chaf1b
								Brwd1
								Lca5l
								Bace2
								Ripk4
								A630089N07Rik
								Rsph3b
								E430024P14Rik
								Cep43
								1700010I14Rik
								Prkn
								4732491K20Rik
								Slc22a3
								Slc22a2
								Sod2
								Tcte2
								Thbs2
								Phf10
								Ermard
								Tbp
								Prdm9
								Zfp960
								Riok2
								Lix1
								Zfp677
								Zfp52
								Zfp983
								Gm10509
								Zfp760
								Gm7072
								Zfp944
								9530082P21Rik
								Tedc2
								Abca17
								Tmem204
								Unkl
								Ube2i
								Fam234a
								Kifc5b
								Nudt3
								Taf11
								Slc26a8
								Pi16
								Pim1
								Gm50240
								Glo1
								Rsph1
								Slc37a1
								Gm50455
								Zfp955a
								Zfp101
								Myo1f
								Gm17251
								Zbtb22
								C4a
								Hspa1b
								Hspa1a
								Atp6v1g2
								Ddx39b
								Tcf19
								Vars2
								Nrm
								Zfp57
								Rcan2
								Runx2
								Ttbk1
								Taf8
								Med20
								Frs3
								Mocs1
								Dazl
								Plcl2
								Zfp119a
								Yju2
								Tnfaip8l1
								Uhrf1
								Ptprs
								Vmac
								Nrtn
								Rfx2
								Crb3
								Dennd1c
								Gm11110
								C3
								Trip10
								Vav1
								Nudt12
								Rab31
								Gm49870
								Twsg1
								C030034I22Rik
								Tgif1
								Myl12b
								Lbh
								Galnt14
								Slc30a6
								Gm32282
								Gm6552
								Arhgef33
								Cdkl4
								Thumpd2
								Mta3
								Slc3a1
								Camkmt
								Srbd1
								Socs5
								Epcam
								Msh6
								2700099C18Rik
								Gm1976
								Eif2s3y
								Ddx3y
								Gm10557
								Map3k8
								Mkx
								Colec12
								Esco1
								Rbbp8
								Gm50069
								Gm6277
								Ankrd29
								Osbpl1a
								Taf4b
								Dsc2
								Dsg2
								Galnt1
								Rprd1a
								Celf4
								Sft2d3
								Lims2
								Bin1
								Kif20a
								Cdc25c
								Dnajc18
								Sting1
								3222401L13Rik
								Gm26672
								1700086O06Rik
								Fgf1
								Trim36
								Fem1c
[truncated: 93 more rows]

## Sheet: Table S4
Module	turquoise	blue	pink	green	yellow	black	grey	midnightblue	purple	brown	magenta	red	greenyellow	lightgreen	tan	grey60	lightcyan	salmon	cyan
Hub Gene	Prrc2a	Vps28	Vbp1	Psmb7	Celf1	Xist		Hint1	Lin7c	Psma2	Sympk	Kars1	Chd8	Nckap1	Hspa4	Ppp1cb	Ninj1	Mgat4b	Senp3
	Sox17	Mrpl15	Lypla1	Tcea1	Rb1cc1	4732440D04Rik	Adhfe1	Msc	Stau2	Crispld1	Tram2	Lmbrd1	Phf3	Rab23	Hspd1	Mob4	Fn1	Aamp	Stk16
	Gm38372	Bag2	Ube2w	Atp6v1h	Pcmtd1	Snhg6	Mybl1	Cops9	AI597479	Sdhaf4	Uggt1	Prim2	Fam168b	Slc39a10	Atic	Hycc2	Itm2c	Retreg2	Mterf4
	Prex2	Cox5b	Eloc	Rrs1	Vcpip1	Cspp1	Sgk3	Gas5	1700066M21Rik	Gm7846	Cnnm3	Imp4	Cnnm4	Myo1b	Ppp1r7	St8sia4	Ralb	Chpf	Stk25
	Dst	Unc50	Ccdc115	Cops5	Arfgef1	Gm28439	Mcmdc2	Mettl18	Bzw1	Ptpn18	Sema4c	Cnot11	Map4k4	Agfg1	Rbbp5	Dars	Tmem37	B4galt3	Slc35f5
	Gm37233	Rnf149	Tex30	Tram1	Slco5a1	Gm10222	Tcf24	Mpc2	Utp14b	Ankrd39	Mgat4a	Wdr75	Stradb	Cab39	Ppp1r15b	Ivns1abp	Steap3	Bmyc	Phlda3
	Hs6st1	Fhl2	Gm5526	Rpl7	Ncoa2	Gm28438	Sulf1	Tomm40l	Cul3	Mitd1	Cracdl	Ndufs1	Als2	A930004D18Rik	Kdm5b	Gm5532	Adipor1	Slc27a4	Pex19
	Kansl3	Lancl1	Gls	Tmem70	Paqr8	Gm28437	Lactb2	Cd84	Ptma	Pdcl3	B3gnt7	Smarcal1	Fam117b	Zbtb43	Ddx59	Gorab	Csrp1	Miga2	Pea15a
	Tmem131	Rpl37a	Hibch	Lipt1	Kcnq5	Gm10925	Eya1	Cnih4	Macir	Rpl31	Hdac4	Cnot9	Usp37	Rabgap1	Stx6	Tada1	Rcsd1	Slc25a25	Hacd1
	Inpp4a	Rnf25	Ormdl1	Mrpl30	Ogfrl1	Gm28661	Terf1	Egfl7	Relch	Ecrg4	Lrrn2	Dnajb2	Ttll4	Acvr2a	Fam20b	Abi1	Atp1a2	Slc39a13	Agpat2
	Tbc1d8	Dnpep	Osgepl1	Txndc9	Zfp451	Gm29216	Rdh10	Zeb2os	Zbtb41	Uxs1	Ralgps2	Farsb	Trip12	Stam2	Tfb2m	Arl6ip6	Itih5	Ext2	Plpp7
	Tgfbrap1	Gmppa	Tyw5	Mrps9	Coa5	Gulp1	Ly96	Upp2	Rnf2	Hspe1	Pappa2	Psmd1	Ncl	Agps	Parp1	Ift70a1	Tor4a	Shf	Mrrf
	Mfsd6	Pde6d	Carf	Bivm	Tpp2	Cavin2	Jph1	Rpl9-ps7	Zbtb18	Maip1	Fam78b	Dis3l2	Asb1	Nckap1	Iars2	Mettl15	Dpp7	Ap5s1	Nup35
	Bmpr2	Hes6	Ino80dos	Asnsd1	Nab1	Mars2	Pi15	Hypk	Brox	Ppil3	Atf6	Arl4c	Ipo9	Rtf1	Rbm17	Katnbl1	Nmi	Entpd6	Kbtbd4
	Raph1	Dusp28	Fastkd2	Gtf3c3	Hecw2	Clk1	Mcm3	Morrbid	Aida	Ndufb3	Vangl2	Ndufa10	Tpr	Kat14	Gle1	Gpcpd1	Creb3l1	Rbck1	Emc4
	Pard3b	Capn10	Rpl10a-ps1	Coq10b	Ankrd44	Cflar	Efhc1	Gm14322	Stam	Cyp20a1	Ncstn	Hdlbp	Nmnat2	Polr3f	Usp20	Pcmtd2	Cd82	Snx21	Itpka
	Nrp2	Dbi	Rpe	Nif3l1	Sf3b1	Mpp4	Tmem14a	Psma7	Acbd5	Eef1b2	Mia3	Tmem185b	Dhx9	Xrn2	Mapkap1	Fundc1	Npepl1	Pcif1	Idh3b
	Ino80d	3110009E18Rik	Rpl19-ps1	Sumo1	Plcl1	Nbeal1	Smap1	Tpd52l2	Set	Mettl21a	Kcnk2	Ddx18	Dcaf6	Csnk2a1	Gapvd1	Rp2	Renbp	Slc35c2	2010204K13Rik
	Klf7	Eif2d	Gm15427	Nop58	Satb2	Gm20342	Fam135a	Tcea2	Rab14	Zfand2b	Rps6kc1	Ubxn4	Pogk	Ttpal	Slc25a12	Klhl13	Dnase1l1	Adrm1	Syp
	Fzd5	Tmem9	Gin1	Wdr12	Trak2	Cyp27a1	Bend6	Gm14539	Rbm18	Speg	Fam171a1	Rabif	Uck2	Stk4	Cwc22	Steep1	Cited1	Arfgap1	Slc25a5
	Plekhm3	Qsox1	Gm8451	Eif4a-ps4	Abi2	Inha	Arhgef4	Cfp	Pdcl	Mrpl44	Ndor1	Acbd6	Grem2	Ss18l1	Zdhhc5	Spin4	Efna3	Msto1	Hprt
	Ikzf2	2810025M15Rik	2310009B15Rik	Arpc2	Creb1	Sned1	Plekhb2	Xlr3b	Zbtb26	Mff	Sec16a	Astn1	Sdccag8	Gpc4	Vps39	Sh3bgrl	Shc1	Scamp3	Haus7
	Igfbp5	Mpzl1	Pla2g4a	Bcs1l	Ccnyl1	Septin2	Neurl3	Ssr4	Scai	Ramp1	Ralgds	Dars2	Cnst	Tbl1x	Slc24a3	Zfp711	S100a6	Adam15	Nup62cl
	Tns1	Dusp12	Gm2000	Acsl3	Pikfyve	Fam174a	Arid5a	Lage3	Ppp6c	Dtymk	Lrrc8a	Firrm	Ahctf1	Klf8	Tti1	Chm	Csf1	Aph1a	Gatb
	Ctdsp1	Sdhc	Cacybp	Armc9	Epha4	Gm37174	Lman2l	Cox7b	Sp3	Btf3-ps1	Nup188	Nuf2	Trp53bp2	Pdha1	Rprd1b	Tmem29	B4galt1	Lrrc41	Mtx1
	Zfp142	Ndufs2	Vamp4	Eif4e2	Wdfy1	Ccnt2	D430040D24Rik	Dnajc19	Lnpk	Insig2	Crat	Pfdn2	Rab3gap2	Gdap2	Dhx35	Sms	P3h1	Eri3	S100a16
	Atg9a	Ufc1	Tmco1	Atg16l1	Dock10	Pfkfb2	Actr1b	Nudt6	Fbxo3	Rpl28-ps1	Gpr107	Copa	Ints7	Ahcyl1	Stau1	Eif1ax	Gm12999	Lypla2	Phgdh
	Stk11ip	F11r	Ifi204	Cops8	Col4a4	Rab7b	Zap70	Cd1d1	Cstf3	Cxcr4	Golga2	Dcaf8	Mllt10	Cnn3	Ddx27	Trappc2	Nbl1	Srm	Rtca
	Slc4a3	Pycr2	Cox20	Ube2f	Ppip5k2	Mdm4	Tsga10	S100a1	Arl14ep	Rab29	Niban2	Smyd3	Ehmt1	Map3k7	Usp27x	Pkia	Necap2	Atad3a	Hadh
	Irs1	Mtarc2	H3f3a	Kdsr	Rnf152	Zc3h11a	Eif5b	S100a13	Lin7c	Snrpe	Ptprj	Fbxo28	Camsap1	Ankrd6	Suv39h1	Zc2hc1a	Agtrap	Abcb8	Decr1
	Col4a3	Lyplal1	Gm10516	Tsn	Bcl2	Zbed6	Rev1	Rps10-ps1	Zfp770	Ube2t	Ambra1	Eprs	Gtf3c4	Rragd	Usp11	Ythdf3	Gabrd	Fastk	Atpaf1
	Gigyf2	Nenf	Nudt5	Nifk	Vps4b	Gm37893	Aff3	Polr3gl	Mfap1b	Swt1	Dgkz	Rrp15	Odf2	Aco1	Nono	Ufm1	Emilin1	Tmem214	Tmem53
	Inpp5d	Phyh	Mindy3	Actr3	Ptpn4	Gm38190	Npas2	Ap4b1	Ctdspl2	Tsen15	Ttc17	Kctd3	Sptan1	Nfx1	Gnl3l	Pfn2	Pisd	Sod3	Slc2a1
	Dgkd	Enkur	Spopl	Timm17a	Yod1	Ildr2	Gm16894	Gm19391	Slc30a4	Arpc5	Vps18	Pacc1	Garnl3	Dcaf10	Smc1a	Ppid	Gm1673	Rhbdd2	Svbp
	Usp40	Nelfb	Zbtb6	Tor1aip2	Srgap2	Ddr2	Il1r1	1810037I17Rik	Cops2	Cryzl2	Trp53bp1	Prpf18	Pbx3	Rad23b	Shroom2	Mcl1	Cpz	Por	Lsm10
	Hjurp	Tubb4b	Orc4	Cenpl	Nucks1	Gm20045	Il1rl2	Gm10288	Sppl2a	Mrps14	Cds2	Sephs1	Ckap5	Megf9	Elf2	Lrif1	Fam114a1	Dtx2	Eva1b
	Agap1	Ssna1	Mettl5	Suco	Gm37120	Arhgap30	Slc9a2	Ndufb6	Zfp120	Creg1	Rrbp1	Zmynd19	Aqr	Pik3r3	Spart	Ptbp2	Tec	Alkbh4	Ak2
	Per2	Man1b1	Ube2e3	Pigc	Klhl12	Ppp2r5a	Mfsd9	Ccdc107	Rbm12	Mgst3	Pygb	Anapc2	Eif2ak4	Rlf	Gfm1	Fam241a	Pdgfra	Plod3	Fabp3
	Rnpepl1	Uap1l1	Dnajc24	Blzf1	Camsap2	1700034H15Rik	Nck2	Tomm5	Wdr44	Fcer1g	H13	Ubac1	Snrnp200	Clic4	Ttf2	Cisd2	Iscu	Slc12a9	Zcchc17
	Kif1a	Traf2	Kif18a	Tiprl	Zfp281	A330023F24Rik	Poglut2	Exosc3	Zbtb33	Ppox	Tm9sf4	Pmpca	Anapc1	Gnb1	Ddx20	Pkn2	P2rx4	Mospd3	Phf13
	Farp2	Edf1	Ccdc34	Aldh9a1	Cdc73	Cd46	Ercc5	C630043F03Rik	Xiap	Hhat	Zfp341	Brd3os	Cbfa2t2	Rufy3	Ssx2ip	Zranb2	Gusb	Sec61a1	Cdk5
	D2hgdh	Qsox2	Snap23	Dedd	Ro60	Dclre1c	Col3a1	Efcab7	Rap2c	G0s2	Epb41l1	Mrps2	Ralgapb	Brap	Virma	Ankrd13c	Sun1	Tpra1	Tmub1
	Tnfrsf11a	Dnlz	Gatm	Nit1	Edem3	Ankrd16	Col5a2	Ppih	Vma21	Rpp38	Dlgap4	Naif1	Lsm14b	Vkorc1l1	Shb	Bpnt2	Arpc1b	Clstn3	Nrbp1
	Zcchc2	Med22	Crls1	Usf1	Xpr1	Mrc1	Slc40a1	Snhg12	Zfx	Atp5f1c	Tomm34	Gorasp2	Dnajc5	Actb	Tex10	Otud6b	Tmem140	Mlf2	Fam53a
	Phlpp1	Rpl7a	Mkks	Alyref2	Rabgap1l	Gm13341	Gm28151	Rpl22	Zxdb	Commd3	Zswim1	Hat1	Gripap1	Usp12	Ndc1	Manea	Rarres2	Gapdh	Enoph1
	Clasp1	Surf1	Naa20	Casq1	Klhl20	Gm13340	Nabp1	Gm7332	Abcb7	Msrb2	Zfp334	Rbm45	Ocrl	Jazf1	Kdm4a	Klhl9	Fkbp9	Zfp787	Fgfrl1
	Ccdc93	Surf4	Cox4i2	Fh1	Scyl3	Cobll1	Stat1	5031425E22Rik	Chmp1b2	Mrpl41	Zmynd8	Zc3h15	Sox3	Ccser1	Ctps	Ptp4a2	Abcg2	Zfp444	Chfr
	Mgat5	Wdr5	2900093K20Rik	Adss	Gpr161	Erich2	Nemp2	Tomm7	Rps6ka6	Paxx	Sulf2	Ssrp1	Snx12	Mob1a	Inpp5b	Srsf10	Wbp1	Ube2m	Triap1
	Rab3gap1	Med27	Gm14303	Sccpdh	Pbx1	Metap1d	Inpp1	Mrpl33	Armcx3	C8g	Spata2	Acp2	Gprasp1	Syn2	Maco1	Fam133b	Suclg2	Opa3	Fam216a
	R3hdm1	Coq4	Gm14295	Lin9	Uhmk1	Nfe2l2	1700019D03Rik	Rpl9	Acsl4	Tmem141	Cdh4	Arfgap2	Ankrd50	Asb7	Eloa	Rbm48	Cxcl12	Clptm1	Gpn3
	AA986860	Dync2i2	Gm14418	Sde2	Cep170	Ttn	Pms1	Pf4	Txlng	Fcna	Chrna4	Syt13	Foxo1	Prep	Zfp46	Klhl7	Slc6a12	Tomm40	Psmd9
	Elk4	Zdhhc12	Gm14325	Lbr	Akt3	Ddb2	Stk17b	Rpl5	Ap1s2	Slc2a6	Htatsf1	Dnajc17	Ppm1l	Scyl2	Hp1bp3	Ppp1cb	Tnfrsf1a	Nectin2	Rflna
	Pik3c2b	Endog	Mrgbp	Srp9	Hnrnpu	Immp1l	Pgap1	Pop5	Rab9	Trub2	Dlg3	Ndufaf1	Map9	Bag4	Kazn	Tmed5	Tmc4	Ethe1	Trip6
	Plekha6	Dolk	Nudt10	Degs1	Wdr26	Fibin	Rftn2	Sbds	Hccs	Urm1	Nhlrc3	Pdia3	Hdgf	Erlin2	Pramel12	Bet1	Isoc2b	Pld3	Zscan21
	Sox13	Dolpp1	Dynlt3	Bpnt1	Enah	Stard9	Gm8292	Lat2	4632415L05Rik	Kyat1	Frem2	Gabpb1	Ubqln4	Mtus1	Lrrc47	Bmt2	Plaur	Aplp1	Wipi2
	Atp2b4	Ptpa	Rpgr	Pdcd5-ps	Capn2	Gm27003	9130024F11Rik	Alox5ap	Hltf	Swi5	5830417I10Rik	Tmem127	Ubap2l	Usp38	Prkcz	Krcc1	Gmfg	Nr1h2	Sgce
	Prelp	Ntmt1	Araf	Cd34	Mark1	Mtln	Spats2l	Gng11	Ect2	Bbln	Gon4l	Polr1b	Snx27	Ctcf	Nadk	Kbtbd8	Rcn3	Akt1s1	Tatdn2
	Ppfia4	Asb6	A230072C01Rik	Hspa14	Tgfb2	Btbd3	Kctd18	Rpa3	Skil	Rpl12	Zfp687	Gm56350	Setdb1	Cyb5b	Ppm1g	Tmf1	Tmem143	Ptov1	Ldhb
	Ppp1r12b	Tor1a	Zfp182	Cdc123	Lpgat1	Thbd	Sgo2a	Ndufa4	Dcun1d1	Hspa5	Sf3b4	Vps16	Pde4dip	Erc2	Ctbp1	Uba3	Selenos	Nosip	Tsen34
	Nav1	BC005624	Pgrmc1	Arl5b	Upf2	Gm37274	Gm37607	Tbxas1	Dhx36	Stom	Igsf3	Ptpra	Sort1	Parg	Fip1l1	Trnt1	Isg20	Nucb1	Rdh13
	Kif21b	Ass1	Mcts1	Thnsl1	Usp6nl	4930518I15Rik	Orc2	Ndufb2	Trim59	Rpl35	Slc30a7	Sec23b	Tmem167b	Ppp2r2a	Polr2b	Csgalnact2	Nmb	Unc45a	Kptn
	Hmcn1	Uck1	Stk26	Yme1l1	Celf2	Gm14286	Casp8	Gm4045	Kpna4	Arpc5l	Agl	Crnkl1	Synpo2	Gpalpp1	Sec31a	Smim10l1	Prcp	Dgat2	Vasp
	Smg7	Ptges2	Gm14586	Surf6	Pfkfb3	Snhg17	Tmem237	Vamp5	Isg20l2	Gm13456	Faxc	Kiz	Tbck	Zfp599	Gak	Fgfr1op2	Serpinh1	Smpd1	Rtn2
	Lamc1	Dpm2	Hmgb3	Gtf3c5	Skida1	Zfp335os	G730003C15Rik	Bola3	Rnf115	Gm13461	Nol6	Nsfl1c	Dcaf12	Fem1b	Rab35	Zfp141	Stard10	Spns1	Ech1
	BC034090	Fpgs	Cetn2	Spout1	Etl4	Dpm1	Cdk15	1600020E01Rik	Csde1	Cd302	Myorg	Psmf1	Abitram	Mapk6	Fbxo21	Ramac	Folr2	Cdipt	Bcat2
	Cep350	Tor2a	Fundc2	Rabepk	Arhgap21	Ppp4r1l-ps	Fzd7	Clec4a2	Nras	Phospho2	Fam219a	Bcl2l1	Jak1	Elovl5	Rbm19	Btbd1	P4ha1	Armc5	Relt
	Abl2	Ndufa8	Brcc3	Psmd5	Setx	Edn3	Gm973	Lockd	Cept1	Mtx2	Gne	Acss2	Prkaa2	Stag1	Ddx54	Zfand6	Pttg1ip	Tysnd1	Ilk
	Rasal2	Atp5mc3	Vbp1	Psmb7	Ntng2	Gm14399	Ica1l	Selenow	Gnai3	Rps6-ps4	Fbxo10	Trpc4ap	Zyg11b	Qrich1	Naa25	Mettl9	Cstb	Polrmt	Insc
	Rc3h1	Tmx2	Prrg1	Mmadhc	Zbtb34	Gm14443	Zdbf2	Snrpd2	Eeig2	Prkra	Fkbp15	Rpn2	Foxj3	Dync1li1	Kdm2b	Ikzf5	Ilvbl	Rnf126	Prss36
	Zbtb37	C1qtnf4	Gk	Rbm43	Rc3h2	Gm14305	Adam23	Sertad1	Dnajb4	Fkbp7	Trim32	Ctnnbl1	Smap2	Cep68	Atp6v0a2	AU041133	Arhgap9	Tmem259	Rassf7
	Prrc2c	Ndufs3	H3f3a-ps1	Psmd14	Strbp	Gm14410	2810408I11Rik	Tyrobp	Usp33	Gm13680	Ssbp3	Cstf1	Thrap3	Fbxw11	Aacs	Ptges3	Stat6	Mbd3	Mob2
	Pou2f1	Nr1h3	5530601H04Rik	Spc25	Zeb2	Gm14326	Idh1	Rpl13a	Fpgt	Tfpi	Mast2	Rae1	Clspn	Map2k4	Eif2ak1	Tfdp1	Nab2	Btbd2	Aifm2
	Gm7694	Mdk	Lpar4	Ssb	Mbd5	Zfp971	Map2	Timm10b	Dpy19l4	Selenoh	Zswim5	Nelfcd	Zmym4	Rabep1	Tmem130	Cnot7	Cd63	Mob3a	Zwint
	Nos1ap	Pex16	Klhl4	Mettl8	Epc2	Zfp931	Kansl1l	Gm15500	Pip4p2	Timm10	Ipo13	Ythdf1	Srsf4	Ncbp3	Tnpo3	Fbxo8	Cln8	Sppl2b	Gucd1
	Adamts4	Alkbh3	Arxes2	Pdk1	Rif1	Slc2a4rg-ps	Acadl	AV356131	Ndufaf4	Ptpmt1	St3gal3	Prpf6	Gm12992	Nlk	Slc35b4	Tpm4	Hgsnat	Slc39a3	Cnn2
	Kif26b	Commd9	Tceal8	Ola1	Arl5a	Porcn	Cps1	Igsf6	Rngtt	Apip	Ptprf	Otud5	Cdk11b	Appbp2	Cul1	Dnaja2	Ppp1r3b	Sgta	Abhd17a
	Cdc42bpa	Nop10	Tceal9	Cir1	Fmnl2	5730405O15Rik	Gm4319	Coro1a	Orc3	Emc7	Pabpc4	Pqbp1	Paxip1	Ddx42	Eif2ak3	Rbm34	Pdgfrl	Map2k2	Tmem59l
	Itpkb	Ccdc32	Tceal1	Scrn3	Nr4a2	Timp1	Mreg	Pycard	Slc44a1	Srp14	Map7d1	Rbm10	Nom1	Exoc2	Bcl2l13	Psmc6	Aga	Pias4	Tmem38a
	Nvl	Zfyve19	Nxt2	Ift70b	Acvr1	Elf4	Pecr	Rgs10	Fsd1l	Gchfr	Ncdn	Uba1	Ube3c	Spin1	Slc2a3	Ap5m1	Bst2	Dapk3	Gcdh
	Susd4	Galk2	Rps7-ps3	Dnajc10	Pkp4	Zfp280c	Tmem169	9430038I01Rik	Zfp37	Oip5	Trim62	Septin6	Zfp512	Polr3g	Paf1	Mzt1	Samd1	Apba3	Pla2g15
	Disp1	Ciao1	Sat1	Med19	Tanc1	Firre	Xrcc5	Glrx3	Psip1	Lrrc57	Txlna	Aifm1	Nsd2	Ubxn2a	Zfp146	Msantd4	Dnase2a	Fzr1	Nob1
	Hlx	Fahd2a	Syap1	Mtch2	Cers6	AW822252	Igfbp2	Hras	Plaa	Ccndbp1	Ptpru	Rbmx2	Nop14	Smc6	Uvrag	Cep57	Cmtm3	Ncln	Txnl4b
	Ptpn14	Snrpb	Mospd2	Psmc3	Ubr3	Atp11c	Pnkd	Cracr2b	Usp1	Catsper2	Gmeb1	Bcap31	Tada2b	Nol10	Ctr9	Fam76b	Irf8	Sirt6	Hsdl1
	Prox1	Mrps26	Tmsb4x	Pacsin3	Tlk1	Arhgap4	Tmbim1	Hint3	Mier1	Serf2	Eya3	Idh3g	Zfp518b	Nrcam	Abraxas2	Chordc1	Mthfsd	B4galnt1	Dnajc9
	Syt14	Ddrgk1	Zfand1	Harbi1	Map3k20	Irak1	Slc11a1	Fam229b	Khdrbs1	Bambi-ps1	Selenon	Fam50a	Sel1l3	Daam1	Ap2a2	Zfp810	Itgb1	Atp13a1	Bap1
	Plxna2	Smim26	Snx16	Hsd17b12	Atf2	Cmc4	Stk36	Gpx4-ps2	Ythdf2	Dut	Emc1	Maged1	Rfc1	Ppp2r5e	Cttn	Septin7	Il3ra	Isyna1	Cgrrf1
	Frmd4a	Cst3	E2f5	Api5	Sestd1	Mtcp1	Wnt6	Gpx4	Stx12	Blvra	Fbxo42	Pja1	Sdad1	Zc3h14	Reps1	Idh3a	2810402E24Rik	Ssbp4	Prmt5
	Dhtkd1	Srxn1	Rbis	Iftap	Itga4	4933407K13Rik	Nhej1	Uqcr11	Pdik1l	Gm14023	Dnajc16	Il2rg	Golga3	Mark3	Hbs1l	Cyb5r4	Plau	Jund	9930012K11Rik
	Sfmbt2	Pdrg1	Mtfr1	Pdhx	Ctnnd1	Ogt	Cnppd1	Izumo4	Gnai1	Itpa	Ube4b	Ercc6l	Zcchc8	Marchf6	Cdc40	Azi2	Stimate	Nr2f6	Cln5
	Nsmf	Commd7	Rpl22l1	Eif3m	Nup160	Chic1	Ankzf1	Plekhj1	Ywhah	Snrpert	Clstn1	Vcp-rs	Sbno1	Ywhaz	Dnajb12	Lgalsl	Btd	Abhd8	Ubac2
	Rnf208	Chmp4b	Zfp639	Tmem87a	Celf1	Xist	Glb1l	Lsm7	Haus3	Shld1	Arhgef16	Pbdc1	Baz1b	Zhx2	Supv3l1	Ugp2	Vstm4	Dda1	Clybl
	Abca2	Raly	Rps23-ps1	Haus2	Traf6	Ftx	Tuba4a	Zfp873	Lcorl	Tasp1	Acap3	Tsc22d3	Srrt	Pacsin2	Mcm3ap	Dhx40	Chmp7	Katnb1	Pcca
	Nacc2	Ahcy	Abhd18	Lcmt2	Trim44	Itm2a	Ptprn	1500026H17Rik	Dhx15	Ndufaf5	AI506816	Rbbp7	A430033K04Rik	Zbed4	Polr3b	Smurf2	Lcp1	Acd	Fbxl12
	Snapc4	Pigu	Lhfpl6	Adal	Caprin1	2810403D21Rik	Des	5330438D12Rik	Klhl5	Snx5	Agap3	Ofd1	Gcc1	Lima1	Prdm4	Prkar1a	S1pr2	Thap11	Timm29
	Gm13563	Edem2	Rnf13	Eif3j1	Hipk3	9530051G07Rik	Obsl1	Lyz2	Tmem33	Nxt1	Kcnk3	Sec62	Lrrc4	Senp5	Cnot2	Ggps1	Rec114	Fbxo31	Acad8
	Entr1	Eif6	Selenot	Dtwd1	Qser1	Arhgap6	Tmem198	Rpl41	Cenpc1	Gins1	Cad	Gnb4	Nup205	Pcyt1a	Nup107	Kdm1b	Calml4	Acsf3	Tmem218
	Inpp5e	Uqcc1	Mlf1	Nop56	Mpped2	BC022960	Sgpp2	Pet100	Mob1b	Rps15a-ps7	Ift172	Acad9	Scrn1	Osbpl11	Cand1	Ramacl	Rab27a	Vps9d1	Fxyd6
	Notch1	Ergic3	B3galnt1	Fastkd5	Slc12a6	Mid1	BC035947	1700029J07Rik	Dck	Map1lc3a	Depdc5	Afg2a	Exoc6b	Dyrk1a	Helb	Zfp455	Trf	Def8	Acat1
	Vav2	Nfs1	Glrb	Prnp	Grem1	Ttc14	Kcne4	Ankrd37	G3bp2	Mmp24os1	Rgs12	Pgrmc2	Gfpt1	Ezr	Cs	Zfp953	Ifrd2	Tkt	Cib2
	Rxra	Romo1	S100a9	Tmem230	Arhgap11a	Fgf2	Ap1s3	Niban3	Ccni	Cd40	Sorcs2	Gmps	Aplf	Slc22a3	Xab2	Zfp748	Pth1r	Bmp1	Tspan3
	Tsc1	Scand1	BC028528	Pcna	Meis2	5031434O11Rik	Serpine2	Gm3636		Trp53rkb	Adgra3	Fbxw7	Zxdc	Srpk1	Champ1	Zfp273	Crtap	Keap1	Map2k1
	Rapgef1	Aar2	Rap1a	Trmt6	Spred1	Gm6204	Rhbdd1	Gm10076	Vps50	Zfas1	Ppargc1a	Prcc	Rbsn	Zbtb14	Trappc11	Lysmd3	Csrnp1	C2cd2l	Mrpl3
	Pkn3	Rab5if	Atp5pb	Snrpb2	Fam98b	Tm4sf1	Slc19a3	Gm10177	Tmem106b	Rnf114	Mn1	Iqgap3	Brpf1	Fez2	Lzts1	Tent2	Slc22a5	H2ax	Tex264
	Zer1	Ghrh	Dram2	Dstn	Thbs1	Commd2	Pid1	Atp5mg	Tmem168	Pfdn4	Ficd	Syt11	Ift122	Kctd1	Slc35e1	Paip1	Sparc	Ubl7	Inka1
	Fnbp1	Manbal	Cd53	Dtd1	Inafm2	Mbnl1	Fbxo36	Pts	Capza2	Atp5f1e	Sart3	Gba	Chd4	Mapre2	Gab1	Dld	Adora2b	Hyal2	Ccdc51
	Fubp3	Blcap	Trmt13	Dynlrb1	Oip5os1	Ccnl1	2810459M11Rik	Man2c1os	Mtpn	Prelid3b	Usp30	Ube2q1	Recql	Fhod3	Csnk2a2	Nampt	Cd68	Ip6k1	Tbc1d10a
	Abl1	Gm11451	Mfsd14a	Ift52	Mga	Pdcd10	C130036L24Rik	Rps27l	Plekha8	Gm4724	Ube3b	Ints3	Klhl42	Lmnb1	Terf2	Polr1f	Acadvl	Apeh	Bod1
	Nup214	Pkig	Slc35a3	Oser1	Zfp106	Mettl25b	Cops7b	Snhg5	Smarcad1	Rps21	Nos1	Chtop	Zfp551	Lipg	Ap1g1	Strn3	Lgals9	Wdr6	Ltc4s
	Prrc2b	Ada	Casp6	Ywhab	Ttbk2	Khdc4	Nppc	Mthfs	Zfp638	Arfrp1	Fbxw8	Prune1	Hnrnpul1	Pard6g	Sf3b3	Cfl2	Copz2	Shisa5	Vdac1
	Ciz1	Sys1	Ube2d3	Dnttip1	Ubr1	Thbs3	Gm6136	Tma7	Gmcl1	Uckl1	Dtx1	Golph3l	Gm5113	Adnp2	Rfwd3	Atl1	Ifi35	Glb1	Slc22a4
	Eeig1	Acot8	Selenof	Trp53rka	Tubgcp4	Nup210l	Efhd1	Rps27rt	Bicd1	Rbm3	Rph3a	Polr3c	Gpatch1	Ttc9c	Gas8	Wdr20	Tmem106a	Ccm2	Mief2
	Stxbp1	Ctsa	Odf2l	Cse1l	Golm2	Gm15265	Kcnj13	Ccr1	Zfp606	Rpl3-ps1	Hip1r	Wdr3	Ankrd27	Ak3	Gnpat	Azin1	Rprml	Mgat4b	Ndel1
	Ralgps1	Mocs3	Ctbs	Ogfr	Spg11	E330034L11Rik	Ngef	Snhg15	Zfp850	Uxt	Ccdc92	Ptgfrn	Sema4b	Btaf1	Txndc16	Ube2v2	Sphk1	Rnf187	Senp3
	Mvb12b	Rtf2	Spata1	Gid8	Myef2	Ovgp1	Dnajb3	Sec61g	Lsm14a	Il13ra1	Tmem248	Strip1	Efl1	Cacul1	Tox4	Ranbp1	Card14	Srebf1	Emc6
	Cntrl	Mtg2	Srsf11	Polr3k	Secisbp2l	Gm43071	Sh3bp4	Commd1	Cebpg	Ube2a	Clip2	Extl2	Fam168a		Cenpj	Tfrc	Ninj1	Drg2	Mrm3
	Dab2ip	Ppdpf	Depdc1a	Plp2	Usp8	Rnpc3	Ackr3	Hint1	Uri1	Rpl39	Pom121	Abcd3	Nup98		Mtmr9	Zbtb11	Slc35d2	Elp5	Dhrs13
	Dennd1a	Timm17b	Cfap418	Gpkow	Zc3h6	Gm42664	Col6a3	2010001A14Rik	2610021A01Rik	C1galt1c1	Cux1	Dnttip2	Usp47		Ccar2	Pcnp	Erap1	Tmem132e	Eral1
	Nr6a1	Ftsj1	Ccne2	Atp6ap2	Plcb4	Arhgap29	Mlph	2410006H16Rik	Zfp788	Eola1	Fam20c	Larp7	Bmal1		Xpo7	Trmt10c	Gpx8	Ormdl3	Car4
	Neb	Chst7	Pdp1	Slc25a14	Slx4ip	Sgms2	Lrrfip1	Tmem256	Gm44509	Naa10	Gna12	Cyp2u1	Gtf3c1		Stk24	Arl6	Laptm4a	Psmd3	Mrps23
	Baz2b	Ndufb11	Rbm12b2	Mospd1	Kif16b	Syde2	Scly	Pfn1	Ddias	Rps24-ps3	Fscn1	Papss1	Fus		Ilf3	Zfp654	Rsad2	G6pc3	Ube2z
	Rbms1	Ndufa1	Rbm12b1	Nsdhl	Cd93	Ptgfr	Ilkap	Evi2a	Rab6a	Cenpi	Podxl	Ints12	Phrf1		Vps26b	Zfp948	Ifi27	Dcakd	Arf2
	Wipf1	Rnf113a1	Cibar1	Ikbkg	Ninl	Gm43858	Traf3ip1	Slfn2	Eif4g2	Timm8a1	D630045J12Rik	Rab2a	Tab2		Aplp2	Zfp942	Zfyve21	Kctd2	Icam2
	Ccdc141	Smim10l2a	Triqk	Eif2s3x	Mapre1	Pnisr	Twist2	Rdm1	Far1	Rpl36a	Dennd2a	C9orf72	Med23		Kirrel3	Gm7072	Cthrc1	Mrpl38	Tsen54
	Tnks1bp1	Pnck	Osgin2	Zc4h2	Itch	Reck	Gpc1	Snord104	Pik3c2a	Gla	Zfp282	Smu1	Rtn4ip1		Arcn1	Zfp944	Tst	Pgs1	Slc16a3
	Madd	Emd	Rmdn1	Igbp1	Phf20	Zcchc7	Gpr35	Cd300a	Zranb1	Psmd10	Zfp746	Ube2r2	Mcu		Ube4a	Zfp955a	Lgals1	Slc38a10	Bloc1s5
	Lrp4	Rpl10	Ggh	Pdzd11	Norad	Svep1	Pask	Nt5c	Rgs17	Atg4a	Lrrc61	Vcp	Rhobtb1		Bace1	Zfp119b	Kdelr3	Aspscr1	Mrps27
	Zfp408	Tafazzin	Ccnc	Pin4	Ppp1r16b	Lpar1	Bok	Zkscan3	Stx7	Tsr2	Adcyap1r1	Melk	Specc1l		Bud13	Gm20939	Mlc1	Prelid1	Rhob
	Arhgap1	Atp6ap1	Usp45	Pgk1	Mafb	Col27a1	Thap4	1110046J04Rik	Echdc1	Gm6451	Dctn1	Zbtb5	Trappc10		Ints14	Rab18	Slc38a4	Lman2	Sdc1
	Phf21a	Ubl4a	Nipsnap3b	Tspan6	Zhx3	Tlr4	Atg4b	Ly86	Gm20300	Mageh1	Tex261	Tstd2	Aldh1l2		Pik3cb	Ube2d2a	Fkbp11	Crip2	Zfp277
	Cry2	Fam3a	Hsdl2	Trmt2b	Stx16	Ttc39b	Ing5	Uimc1	Ncoa7	Nbdy	Add2	Ncbp1	Gnptab		Ryk	Tmed7	Krt8	Ptp4a3	Timm9
	Slc35c1	Rps4x	Tm2d1	Morf4l2	Taf4	Dennd4c	Slco4c1	Pcbd2	Nus1	Gm7331	Cand2	Alg2	Utp20		Cdv3	Ap3s1	Krt18	Gpaa1	Erg28
	Prdm11	Bex1	Alg6	Ctps2	Dido1	E130102H24Rik	Panct2	Idnk	Hsf2	Pex2	Washc2	Tmeff1	Stat2		Wdr82	Tmx3	Vasn	Sharpin	Otulinl
	Trp53i11	Bex3	Scp2	Siah1b	Shroom4	Slc35d1	Pam	Gm10736	Lims1	Gm7536	Pex5	Elp1	Pan2		Dcaf1	Rfk	Eef2kmt	Bop1	Chadl
	Tspan18	Apex2	Rnf11	Tpd52	Dgkk	Echdc2		L3hypdh	Sowahc	Gm2011	Fam234b	Prpf4	Upf3a		Usp4	Zfand5	Aifm3	Ppp1r16a	Tmem106c
	Abtb2	Pfkfb1	Cmpk1	Fabp5	Clcn5	Trabd2b	Pign	Rad51b	Slc25a16	Exosc8	Cnot3	Plin2	Mcph1		Sf3a1	Abhd17b	Prodh	Pla2g6	Smagp
	Nat10	Maged2	Gpbp1l1	Armc1	Xk	Gm12905	Gm7160	Acyp1	Sirt1	Serp1	Fiz1	Jun	Eps15l1		Mtmr3	Tbc1d12	Cldn5	Sgsm3	A330009N23Rik
	Tcp11l1	Hsd17b10	Akirin1	Prkci	Bcor	Airim	Serpinb8	Alkbh1	Hcfc2	P2ry14	Dhx34	Dhcr24	Hmgxb4		Ap1b1	Shoc2	Apod	Pmm1	Cdip1
	Lpcat4	Prdx4	Mycbp	Actl6a	Med14	Csf3r	Dsel	Ndufb1	Washc4	Slc33a1	Strn4	Faf1	Prkaca		Slc1a4	Fam204a	Nrros	Desi1	Glyr1
	Disp2	Mrps28	Pnrc2	Mrpl47	Usp9x	Ago3	Tfcp2l1	Snhg10	Tmem263	Ctso	Sympk	Nasp	Palm3		Slu7		Fstl1	Tafa5	AU021092
	Ivd	Ndufb5	Zfp991	Exosc9	Ddx3x	Gm12940	Inhbb	Gm6988	Tmpo	Tlr2	Gsk3a	Hectd3	Tnpo2		4933415A04Rik		Pros1	Tmbim6	Ap2m1
	Bahd1	Ndufc1	Vamp3	Rab33b	Kdm6a	Zmym6	Epb41l5	Crip1	Nap1l1	Mrpl24	Supt5	Eif2b3	Rbl2		Hspa4		Cbr3	Spryd3	Snx4
	Ino80	Alg5	Rpl17-ps5	Eif2a	Dock11	Ccdc28b	Tmem177	Snhg18	Tbc1d15	Rit1	Lrfn1	Dmap1	Cnot1		Jmjd4		H2-K1	Mfsd5	B4galt4
	Rpap1	Etfdh	Yes1	Ssr3	Upf3b	Laptm5	Nckap5	Cox6c	Rab21	Slc50a1	Pak4	Nfyc	Wwp2		Usp22		H2-D1	Ubald1	Sod1
	Tyro3	Rps3a1	Rab28	Nmd3	Cul4b	A930004J17Rik	Zranb3	Polr2k	Elavl1	Hax1	Sars2	Cap1	Dhx38		Mmgt2		Mdfi	Rogdi	Mrps6
	Mapkbp1	Gm3788	Fbxl5	Gm9762	Stag2	Map3k6	Mcm6	Ntaq1	Rnf170	4933434E20Rik	Sirt2	Rragc	Mon1b		Elac2		Mydgf	Alg1	Vps26c
	Map1a	Naxe	Pi4k2b	Plrg1	Phf6	Zdhhc18	Cd55	Chrac1	Cdkn2aip	Rps27	Wdr62	Sf3a3	Slc7a5		Pafah1b1		Plin3	Septin5	Dynlt1f
	Ppip5k1	Lamtor2	Gnpda2	Cct3	Mmgt1	Rsrp1	Mapkapk2	Tuba1a	Clcn3	S100a8	Lrfn3	Meaf6	Zc3h18		Mettl16		Colec12	Zfp13	Decr2
		Ssr2	Commd8	Dap3	Aff2	Epha2	Dyrk3	Rpl39-ps	Zfp709	S100a10	Kctd15	Yars	2310022B05Rik		Inpp5k		Ppic	Atp6v0c	Kank3
	Ap4e1	Krtcap2	Mrpl1	Cks1b	Ids	Zfp992	Rassf5	Dgcr6	Tmem184c	Them4	Dpy19l3	Tmem39b	Exoc8		Vps53		Prdm6	Clcn7	Cd320
	Mertk	Dpm3	Spp1	Ilf2	Zfp275	Per3	Ikbke	Magef1	Abce1	Gm16740	Zfp507	Taf12	Pard3		Utp6		Csf1r	Lmf1	BC051226
	Slc20a1	Efna1	Mtf2	Tdrkh	Prkx	Ccnl2	Fam72a	Cd86	Scoc	Ensa	Gys1	Sesn2	Nrp1		Ap2b1		Fth1	Jmjd8	Ddah2
	Stk35	Flad1	Dr1	Mrpl9	Tab3	Gm37090	Slc41a1	Ndufb4	Vps35	Mrps21	Rgma	Dnajc8	Supt16		Mtmr4		Ostf1	Pigq	Abhd16a
	Ebf4	Pmvk	Zfp1007	Pi4kb	Klhl15	Plekhn1	Slc45a3	Flywch2	Siah1a	Plekho1	St8sia2	Fam76a	Chd8		Psme3		Sfxn2	Lemd2	Gpank1
	Lzts3	Jtb	Gm15446	Vps72	Arhgef9	1700109H08Rik	Mfsd4a	Rab26os	Cbfb	Nudt17	Dlg2	Nudc	Ints9		Dhx8			Rxrb	Flot1
	Slc4a11	Slc39a1	Zfp932	Cdc42se1	Amer1	2700038G22Rik	Cdk18	Uqcc2	Nr1d2	St7l	Tenm4	Gpatch3	Dnm2		Nsf			Atf6b	Rpp21
	Dnaaf9	Psmb4	Vps29	Vps45	Msn	Gm10221	Klhdc8a	Ndufa7	Ppp3cb	Lamtor5	Parva	Rps6ka1	Smarca4		Pecam1			Gnl1	Dync2li1
	A730017L22Rik	Psmd4	Rps16-ps2	Rbm8a	Taf1	Cnpy1	Nuak2	1110038B12Rik	Appl1	Gm4332	Xylt1	Dhdds	Hinfp		Heatr1			Yipf3	Hars2
	Atrn	Scnm1	Ubl3	Sec22b	Magee1	Dancr	Tmcc2	Gm10036	Tasor	Snhg8	Eef2k	Kdm1a	Sik2		Vps41			Klhdc3	Rbfa
	Cenpb	Lysmd1	N4bp2l2	Bcas2	Hmgn5	Aasdh	Dstyk	Bvht	Gmfb	Ugt8a	Gsg1l	Mul1	Scaper		Faf2			Cnpy3	Mrpl49
	Rnf24	Cers2	Sdhaf3	Capza1	Hnrnph2	Gm43681	Tmem81	Rhod	Socs4	Rpl34	Sbk1	Casp9	Hmg20a		Ubqln1			Aldh3b2	Ehd1
	Rassf2	Tars2	Umad1	Wdr77	Fam199x	Mir703	Etnk2	Ms4a7	Exoc5	Aimp1	Tbc1d10b	Gm13127	Neo1		Tent4a			Scyl1	Bad
	Slc23a2	Bola1	Cav2	Psma5	Mid2	5430416N02Rik	Fmod	Ms4a6b	Zmym5	Ppa2	Zfp553	Ubiad1	Myo1e		Skic3			Syvn1	Trpt1
	Bmp2	Pex11b	Tspan12	Sars	Alg13	Pkd2	Btg2	Gm9493	Gm49336	Lamtor3	Prr14	Exosc10	Nedd4		Wdr41			Vps51	Spindoc
	Ralgapa2	Gja5	Agbl3	Taf13	Amot	Thoc2l	Chi3l1	Avpi1	Mtmr6	Adh5	Rnf40	Pgd	Dnajc13		Nln			Ints5	Pgam1
	Zcchc3	Rhoc	Ptn	Dph5	Wnk3	Gbp9	Adora1		Kbtbd7	Lmo4	Mki67	Eno1	Smarcc1		Dhx29			Fads3	Zdhhc16
	Ccm2l	Gstm5	Tra2a	Ostc	Fam120c	Gbp4	Tmem183a		Jrkl	Rpl36a-ps2	Dusp8	Dnajc11	Gm10052		Ldah			Cyb561a3	Ubtd1
	Plagl2	Clcc1	Snx10	H2az1	Phf8	Grk3	Cyb5r1		Zfp317	2410004B18Rik	Bend3	Nol9	Patz1		Mthfd1			Tmem132a
	Asxl1	Alg14	Lsm5	Eif4e	Huwe1	Gm13830	Arl8a		Zfp266	Rpsa-ps10	Hk1	Acot7	Morc2a		Slc39a9			Tmem109
	Nol4l	Pla2g12a	Rpl34-ps1	Bcl10	Kantr	Sirt4	Gm4204		Herpud2	Rabggtb	Bcr	Gm15459	Nf2		Psen1			Pi4k2a
	Trp53inp2	Gtf2b	Mat2a	Rpf1	Ubqln2	Srrm4	Rnpep		Pafah1b2	Cryz	Pcbp3	Armc10	Ewsr1		Gpatch2l			Zfyve27
	Ncoa6	Gng5	Fam136a	Lrrc40	Mbtps2	Ccdc62	Lmod1		Ireb2	Uba52rt	Agpat3	Psmc2	Ccnjl		Nrde2
	Cep250	Acadm	Tia1	Tmem68	Rps6ka3	Gm42979	Shisa4		Ube2q2	Ndufaf6	Palm	Abcf2	Zfp354c		Washc5
	5730471H19Rik	Rps20	Lsm3	Fam110b	Bclaf3	Ncf1	Lad1		Nptn	Gem	Ptbp1	Nub1	Septin8		Gtpbp1
	Soga1	Chchd7	Rps27a-ps3	Fbxl4	Sh3kbp1	Stag3	Inava		Rab8b	Coq3	Med16	Dnajb6	Tnip1		Rangap1
	Samhd1	Enho	Cd9	Ufl1	Gpm6b	BC030343	9230116N13Rik		Rasa2	Slc35a1	R3hdm4	Hadha	Mprip		Nup50
	Plcg1	Rpp25l	Magohb	Lyrm2	Tceanc	Rsph10b	Kif14		Sacm1l	Smim8	Midn	Snx17	Smcr8		Gramd4
	Chd6	Dctn3	Ybx3	Rars2	Zbtb10	Gm20559	Nr5a2		Ppp3r1	Nudt2	Reep6	Zfp513	Cyb5d1		Ddx23
	Tox2	Sigmar1	Cdkn1b	Dnaja1	Tbl1xr1	Flnc	Ptprc		Etaa1	Il11ra1	Ap3d1	Supt7l	Trp53		Eif4b
	Zfp335	Galt	Mgst1	Chmp5	Mecom	Cald1	Nek7		Actr2	Hint2	Sf3a2	Slc4a1ap	Ankfy1		Rrn3
	Ncoa3	Ccl27a	Rps25-ps1	Ubap1	Slc7a14	Ubn2	Dennd1b		Peli1	Gm12481	Lmnb2	Babam2	Atp2a3		Nde1
	Arfgef2	Creb3	Zik1	Stoml2	Pik3ca	Fmc1	Aspm		Sanbr	Glipr2	Eef2	Letm1	Prpf8		Dgcr8
	Znfx1	Clta	Zfp626	Polr1e	Fxr1	Luc7l2	Cfh		Papolg	Sec61b	Cactin	Nelfa	Supt6		Vps8
	Kcnb1	Grhpr	Zfp420	Trmt10b	Zfp267	Zfp467	Glrx2		Ppp4r3b	Erp44	Chst11	Add1	Tnfaip1		App
	Ptpn1	Trmo	Fancf	Xpa	Hspa4l	E230016M11Rik	Uchl5		Ccng1	Ptgr1	Ckap4	Lrpap1	Cdk5r1		Ift140
	Ripor3	Galnt12	Nipa1	Nans	Jade1	Gm45051	Gm29170		Med7	Cdc26	Nt5dc3	Lap3	Acaca		Tbc1d22b
	Adnp	Txn1	Mkrn3	Msantd3	Sclt1	Dusp11	Rgs2		Canx	Hdhd3	Slc35e3	Lgi2	Ankrd40		Xpo5
	Nfatc2	Alad	Hikeshi	Mrpl50	Pcdh18	Gt(ROSA)26Sor	Odr4		Ube2g1	Atp6v1g1	Gns	Anapc4	Kat7		Ppp2r5d
	Zfp217	Rps6	Ccdc90b	Tmem38b	Naa15	Acrbp	Gm10138		Crk	Dmac1	Srgap1	Paics	Kpnb1		Tubb4a
	Pmepa1	Leprot	Rexo5	Pole3	Setd7	Clec2d	Trmt1l		Nufip2	Gm12669	Ppm1h	Srp72	Npepps		Tpgs2
	Rab22a	Mrpl37	Tial1	Rraga	Proser1	Clec7a	Niban1		Ints2	Itgb3bp	Nxph4	Noa1	Casc3		Ik
	Lama5	Tmem59	Pstk	Ift74	Dclk1	Emp1	2810414N06Rik		Mmd	Ttc4	Pcid2	Utp3	Klhl11		Hsd17b4
	Cables2	Yipf1	Bnip3	Lrrc42	Nbea	Dnai7	1700025G04Rik		Cbx1	Ift25	Gatad2a	Grsf1	Dnajc7		Cep120
	9230112E08Rik	Kti12	Trmt11	Prpf38a	Tsc22d2	Gm44164	Colgalt2		Wdr37	Magoh	Hapln4	Scarb2	Lsm12		Afg3l2
	Helz2	Faah	Zup1	Orc1	Arhgef26	Sspn	Rgl1		Smim13	Czib	Pik3r2	Tmem150c	Tlk2		Ctdp1
	Rtel1	Pomgnt1	Tspyl1	Btf3l4	Mme	Bmal2	Ncf2		Ranbp9	Foxd2os	Med26	Cops4	Gna13		Ppp6r3
	Zfp512b	Akr1a1	Septin10	Txndc12	Golim4	Caprin2	Lamc2		Fam8a1	Mob3c	Zswim4	Nudt9	Cog1		Pola2
	Prickle3	Toe1	Herc4	Osbpl9	Fnip2	Amn1	Npl		Dek	Uqcrh	Cx3cl1	Noc4l	Acox1		Rrp12
	Tfe3	Urod	Dnajc12	Bend5	Trim2	Gm45844	Rgs16		B230219D22Rik	Prdx1	Mmp15	Tfip11	Nploc4		Cox15
	Cdk16	Rps8	Zfp938	Tmem69	Sh3d19	Mzf1	Rnasel		Zfp367	Atp6v0b	Edc4	Ung	Dip2c		Itprip
	Zdhhc9	Ppt1	Rlig1	Med8	Etv3	Dact3	Teddm2		Zfp712	Ppcs	Vac14	Coq5	Elmo1
	Bcorl1	Ndufs5	Mettl25	Ebna1bp2	Nes	Gm45104	Glul		Zfp729a	Trit1	Glg1	Prkab1	Aldh5a1
	Ints6l	Mrps15	Gm5781	Exo5	Gm43737	Lgals4	Ier5		Homer1	Ppie	Taf1c	Aldh2	Iars
	Mamld1	Adprs	Rap1b	Zmpste24	4632404H12Rik	Catsperg1	Mr1		Ipo11	1110065P20Rik	Cdt1	Anapc5	Spock1
	Prrg3	Smim12	A730063M14Rik	Utp11	She	Zfp382	Tor1aip1		Gpbp1	Yrdc	Sipa1l2	Vps33a	Naa35
	Slc6a8	Gja4	Zfp958	Snip1	Arnt	Zfp715	Tdrd5		Hmgcs1	Tmem35b	Sec24c	Snrnp35	Tut7
	Hcfc1	Eif3i	Erich1	Trappc3	Rprd2	Cd33	Soat1		Zfp125	Azin2	Polr3a	Ubc	Brd9
	Mecp2	Tmem234	Golga7	Psmb2	Lix1l	Snrnp70	Tor3a		Prkar2b	Zbtb8os	Efs	Dhx37	Aggf1
	Flna	Pef1	Asah1	Rbbp4	Prkab2	Uevld	Sec16b		Snx13	Lck	Rnf31	Nipsnap2	Enc1
	Med12	Rcc1	Sap30	Hdac1	Zfp697	Snhg14	Cop1		Pnpla8	Iqcc	Dnmt1	Tyw1	Snx18
	Zmym3	Smpdl3b	Zfp930	Snrnp40	Tspan2	Gm38393	4930523C07Rik		G2e3	Trnau1ap	1700017B05Rik	Gtf2ird2	Kif3c
	Nhsl2	Tmem222	Anapc10	Rpa2	Trim33	Magel2	Prdx6		Arhgap5	Med18	Scamp2	Eif4h	Efr3b
	Atrx	Gpn2	Cnep1r1	Ppp1r8	Rsbn1	Lrrk1	Dnm3		Ppm1a	Atp5if1	Usp19	Dnajc30	Cyria
	Brwd3	Sh3bgrl3	Gm10073	Hmgn2	Magi3	Chaserr	Mettl13		Sgpp1	Themis2	Dhx30	Mdh2	Arel1
	Hdx	Syf2	Rps18-ps3	Tmem50a	Wdr47	2900076A07Rik	Fmo1		Papola	Trnp1	Scap	Vgf	Nek9
	Diaph2	Fuca1	Rps26-ps1	Cdc42	Prpf38b	Tm6sf1	Prrx1		Yy1	Pigv	Osbpl10	Mepce	Ccnk
	Armcx4	Hmgcl	Psmd7	Ddost	Frrs1	Crebzf	Kifap3		Eif5	Zfp593	Myrip	Cops6	Ppp1r13b
	Tmem164	Gale	Rps13-ps4	Capzb	Palmd	6430511E19Rik	F5		Sp4	Rpl11	Rnf145	Taf6	Zfat
	Tro	Pithd1	Zfp1006	Slc25a33	Gclm	4632427E13Rik	Slc19a2		Nup155	Pla2g5	Flt4	Mad1l1	Peg13
	Iqsec2	Akr7a5	Thoc7	Pex10	Fnbp1l	Acer3	Ccdc181		Lmbrd2	Micos10	Rad50	Eif3b	Ptk2
	Kdm5c	Aldh4a1	Ube2e1	Rer1	Pde5a	Or51v14	Nme7		Zfr	Mrto4	Gemin5	Chst12	Tcf20
	Zfp704	Sdhb	Ube2e2	Ints11	Camk2d	Hbb-bs	Atp1b1		Retreg1	Szrd1	Zkscan17	Pdap1	Brd1
	Pag1	Zbtb17	Cnih1	Mterf1a	Ppp3ca	Trim12a	Gm32391		Rrm2b	Pdpn	Llgl1	Ptcd1	Scaf11
	Fndc3b	Mad2l2	Zdhhc20	Cyp51	Dnajb14	Trim12c	Sft2d2		Oxr1	Miip	Natd1	Zkscan5	Pfkm
	Tnik	Fbxo6	Micu2	Gtpbp10	Rap1gds1	Lyve1	Gm16701		Tmem65	Cenps	Mapk7	Hsph1	Kansl2
	Phc3	Gm13205	Cab39l	Crot	Sh3glb1	Gm44777	Rgs5		Cyrib	Nmnat1	Specc1	B3glct	Calcoco1
	Zmat3	Ctnnbip1	Ccdc122	Orc5	Prkacb	Itpripl2	Rgs4		St13	Lzic	Ctc1	Ica1	Pi4ka
	Bltp1	Park7	Rgcc	Xrcc2	Ttll7	AI467606	Hsd17b7		Yaf2	A430005L14Rik	Neurl4	Snd1	Crkl
	Spry1	Thap3	Aasdhppt	Actr3b	Adgrl2	Septin1	3110045C21Rik		Zfp597	Dffb	Pelp1	Calu	Eif4g1
	Fat4	Zbtb48	Kbtbd3	Lmbr1	Zzz3	Dctpp1	Uap1		Fgd4	Ssu72	Wdr81	Nrf1	Pak2
	Maml3	Wrap73	Dcun1d5	Eif2b4	Tgs1	B130055M24Rik	Olfml2b		Klhl24	Mrpl20	Heatr6	Tmem209	Robo2
	Med12l	Tprgl	Taf1d	Gpn1	Ubxn2b	Tgfb1i1	Fcgr2b		Ccdc50	Pusl1	Med24	Cep41	Synj1
	Rapgef2	Prxl2b	Gm7808	Slbp	Clvs1	Plekha1	Fcgr3		Fyttd1	Gm15772	Kat2a	Copg2	Zbtb21
	Fhdc1	Faap20	St3gal4	Stx18	Trp53inp1	Gm45501	Cfap126		Qtrt2	Gatad1	Nbr1	Slc37a3	Scaf8
	Lrba	Aurkaip1	Vwa5a	Tmem128	Wwp1	Adam12	Pcp4l1		Atp6v1a	Sri	Atxn7l3	Mkrn1	Tbc1d24
	Kirrel	Cptp	Rbm7	Tapt1	Bach2	Mapk1ip1	Apoa2		Naa50	Slc25a40	Sdk2	Agk	Fkbp5
	Arhgef11	Ube2j2	Rpl10-ps3	Lias	Zfp292	Tmem80	Usp21		Gtpbp8	Tmem243	Tmem104	Zfp777	Zfand3
	Mef2d	C1qtnf12	Rcn2	Ube2k	Mob3b	Kcnq1ot1	Nectin4		Slc35a5	Tmem60	Wbp2	Cbx3	Mdc1
	Slc25a44	B3galt6	Rps11-ps1	Ociad1	Rnf38	Tnfrsf23	Igsf8		Dzip3	Rheb	Rnf157	Tax1bp1	Adgrf5
	Mex3a	Sdf4	Rab11a	Sgcb	Frmpd1	Bc1	Pigm		Cggbp1	Rnf32	Ube2o	Gars	Safb
	Arhgef2	Isg15	Bnip2	Uso1	Nr4a3	Gm21781	Igsf9		Morc3	Tyms	Sec14l1	Mrpl35	Dhx57
	Ash1l	Steap1	Gtf2a2	Klhl8	Stx17	Ccdc170	Tagln2		Zfp51	Cenpa	Cyth1	Immt	Epc1
	Clk2	Pmpcb	Tmem30a	Glmn	Rnf20	Ccn2	Cfap45		Zfp946	Mpv17	Timp2	Ptcd3	AW554918
	Entrep3	Prkag2	Irak1bp1	Rpap2	Abca1	Dse	Dusp23		Zfp563	Rbks	Cant1	St3gal5	Sap130
	Adar	Hadhb	Rnf7	Ankle2	Ugcg	Pald1	Aim2		Vapa	Grpel1	Cbx2	Tgoln1	Ammecr1l
	Atp8b2	Ost4	Nck1	Pgam5	Snx30	Tet1	Mndal		Rab12	Bloc1s4	Cbx4	Kcmf1	Epb41l4a
	Dennd4b	Khk	Traip	Pitpnb	Akna	Syde1	Ifi203		Hnrnpll	Pgm2	Rptor	Mthfd2	Dpysl3
	Gatad2b	Atraid	2010315B03Rik	Srsf9	Kdm4c	Arhgap45	Spta1		Esco1	Ociad2	Cep131	Stambp	Tcof1
	Cgn	Fndc4	Rps15a-ps6	Pebp1	Nfib	Ankrd24	Opn3		Zfp24	Chic2	Hgs	Paip2b	Fbxo38
	Pogz	Maea	Zpbp	Rpl6	Zdhhc21	Gm47572	Chml		Ino80c	Tmem165	Csnk1d	Cct7	Zfp407
	Rfx5	Tmem129	Plek	Trafd1	Cntln	Nopchap1	Exo1		Slc25a46	Rpl7-ps7	Ptpdc1	Pcyox1	Dpf2
	Gabpb2	Msx1	Pno1	Tmem116	Haus6	Appl2	Desi2		Ythdc2	Gm5869	Wnk2	Pcbp1	Nxf1
	Adamtsl4	Qdpr	C1d	Anapc7	Mllt3	Ttc41	Efcab2		Fem1c	Rchy1	Sema4d	Copg1	Incenp
	Otud7b	Med28	Acyp2	Denr	Nfia	Chpt1	Coq8a		Csnk1a1	Coq2	Diras2	Rab7	Tjp2
	Bcl9	5730480H06Rik	Chac2	Arl6ip4	Dock7	Actr6	Psen2		Chmp1b	Hpse	Dapk1	Eefsec	Ccdc186
	Notch2	Smim20	Mat2b	Mtrfr	Atg4c	Phlda1	Acbd3		Ark2n	Mrps18c	Slc12a7	Ruvbl1	Shtn1
	Man1a2	Tlr6	Nudcd2	Rilpl1	Sgip1	Caps2	H3f3aos		Ranbp6	Abraxas1	Arsb	Setmar
	Vangl1	Uchl1	Sar1b	Tmed2	Plpp3	Tspan8	Tmem63a		Zfp518a	Atp5me	Il6st	Arl8b
	Hipk1	Igfbp7	Ube2b	Eif2b1	Usp24	Rassf3	Ephx1		Tm9sf3	Gtpbp6	Dnmt3a	Tada3
	Rbm15	Naaa	Zfp867	Cct6a	Zfyve9	D630033A02Rik	Rpl35a-ps2		Smndc1	Hscb	Klhl29	Emc3
	Ampd2	Stbd1	Wsb1	Crcp	Grik3	Arglu1	Taf1a			Myo1h	Nbas	Atg7
	Col11a1	Crlf2	Tefm	Bud23	Ago1	Ankrd10	Dusp10			1500011B03Rik	Smoc1	Mkrn2
	Sass6	Pxmp2	Zfp207	Tmem120a	Ago4	9530085L11Rik	C130074G19Rik			Rita1	Sel1l	Phb2
	Ank2	Tpst2	Rnft1	Polr2j	Sfpq	Gm17491	A430105J06Rik			Ppp1cc	Itpk1	Ndufa9
	Sec24b	Srrd	Ska2	Mcm7	Pum1	Plekha2	Gpatch2			Arpc3	D430019H16Rik	Ddx47
	Nfkb1	Alkbh2	Smim36	Zfp68	Hnrnpr	D130040H23Rik	Gm37254			Rilpl2	Atg2b	Bcat1
	Chd7	Mvk	Cox11	Zfand2a	Eif4g3	Uba52	Cenpf			Gtf2h3	Zfp839	Tm7sf3
	Runx1t1	Rpl37rt	Rab40b	Pms2	Vps13d	Ushbp1	Smyd2			Dnah10	Kif26a	Stk38l
	Mdn1	Acads	Tbce	Ccz1	Tardbp	Tppp3	Angel2			Ran	Pacs2	Ccdc91
	Ubap2	Unc119b	Mrpl32	Bud31	Kif1b	Zdhhc1	Vash2			Mrps17	Sema5a	Prpf31
	Kif24	Cox6a1	Mplkip	Zkscan14	Cdk6	Nfat5	Flvcr1			Psph	Trappc9	U2af2
	Cntfr	Rplp0	Rps18-ps5	Zfp655	Ankib1	Ddx19b	Tatdn3			Chchd2	Zc3h3	Zfp667
	Dnajb5	Suds3	Eef1e1	Hmgb1	Sema3a	Maf	Nsl1			Ift22	Cpsf1	Trim28
	Pigo	Wsb2	Nol7	Rfc3	Sema3e	Foxf1	Atf3			Serpine1	Arhgap39	Lig1
	Unc13b	Rfc5	Cks2	Slc25a13	Cacna2d1	Gm42047	D730003I15Rik			Ppp1r35	Gga1	Sae1
	Rusc2	Erp29	Gm3604	Asns	Phtf2	Coa6	Dtl			3110082I17Rik	Csnk1e	Snrpa
	Tln1	Pheta1	Zfp1008	Tes	Srpk2	Gm32856	Nek2			Nudt1	L3mbtl2	Akt2
	Rgp1	Rnf34	Gm5141	Pot1a	Gtf3c2	Chchd1	Slc30a1			0610040B10Rik	Srebf2	Fbl
	Npr2	Tmem120b	Mfsd14b	Ezh2	Fosl2	Zcchc24	Rd3			Kdelr2	Parvb	Hnrnpl
	Tmem8b	Ogfod2	Mterf3	Cycs	Afap1	Stab1	Traf5			Aimp2	Rtl6	Zfp27
	Zfp462		Rsl1	Skap2	D5Ertd579e	Gm34934	Rcor3			Bri3	5031439G07Rik	Ctu1
	Klf4	Slc15a4	Zfp874a	Chmp3	Gm42528	Gm49204	Kcnh1			Mtif3	Celsr1	Nup62
	Tmem245	Sumf2	Zfp874b	Mrpl19	Rbpj	Tep1	Sertad4			Polr1d	Lmf2	Cyth2
	Epb41l4b	Asl	Zfp58	Ino80b	Stim2	Bcl2l2	Utp25			Gm19719	Slc38a1	Nomo1
	Ptpn3	Rcc1l	Zfp729b	Ptges3-ps	Pds5a	Pabpn1	Irf6			Pon2	Letmd1	Zdhhc13
	Ptbp3	Rfc2	Zfp85	Asprv1	N4bp2	Gm49747	A130010J15Rik			Smim30	Csrnp2	Mphosph10
	E130308A19Rik	Abhd11	Gm47469	Hmces	Apbb2	Il17d	Lamb3			Lsm8	Acvr1b	Det1
	Zfp618	Vps37d	Gm46430	Mrps25	Atp8a1	Dleu2	Camk1g			Ndufa5	Mgrn1	Ticrr
	Whrn	Bcl7b	Ell2	Arl6ip5	Slain2	Loxl2	Cr1l			Arf5	Ubn1	Ints4
	Pappa	Ssc4d	Mblac2	Crbn	Dcun1d4	Gm17066	Nmt2			Hilpda	Pdxdc1	Pak1
	Cdk5rap2	Lrwd1	Cetn3	Thumpd3	Usp46	Mir17hg	Suv39h2			Atp6v1f	Dgcr2	Pold3
	Ptprd	Prkrip1	Tmem161b	Arpc4	Exoc1	Uggt2	Msantd7			Mkln1os	Ephb3	Apbb1
	Mpdz	Fis1	Fam151b	Jagn1	Cep135	Casp12	Cdnf			Chchd3	Xxylt1	Rrp8
	Ccdc171	Znhit1	Shld3	Sec13	Uba6	Birc3	Fam107b			Mrps33	Sema5b	Copb1
	Bnc2	Ap1s1	Trim23	Zfp637	Ythdc1	Kank2	Bend7			Ssbp1	Ets2	Vps35l
	Patj	Pop7	Smim15	Hnrnpf	Cnot6l	Glb1l2	Mcm10			Pdia4	Map3k4	Knop1
	Ror1	Gnb2	Iah1	M6pr	Bmp2k	Fli1	Optn			Zfp956	Igf2r	Thumpd1
	Cachd1	Mblac1	Gm19196	D6Wsu163e	Hnrnpd	4930581F22Rik	Ccdc3			Malsu1	Traf7	Dctn5
	Raver2	Lamtor4	Bcap29	Fkbp4	Lrrc8b	Mir100hg	Camk1d			Ggct	Ergic1	Tufm
	Lrp8	6330418K02Rik	Ccdc71l	Gabarapl1	Lrrc8c	Cenatac	Sec61a2			Nt5c3	Daxx	Eif3c
	Tut4	Get4	Arl4a	Strap	Zfp326	Gm49759	Proser2			Rps15-ps2	Brd2	Cd2bp2
	Efcab14	Cox19	Sptssa	Golt1b	Zfp644	Thsd4	Echdc3			Mad2l1	Ehmt2	Oat
	Szt2	Psmg3	Mbip	Mrps35	Btbd8	Tex9	Gata3			Vamp8	Vars	Dhx32
	AU022252	Mrm2	Trappc6b	Ergic2	Pcgf3	Gm37941	Taf3			Pole4	Bag6	Tubgcp2
	Scmh1	Amz1	Fkbp3	Sinhcaf	Cplx1	Plod2	Kin			Htra2	Vars2	Cars
	Macf1	Arpc1a	Rpl17-ps3	Tfpt	Ttc28	Foxl2os	Itih2			Pcgf1	Ppp1r10	Fadd
	Stk40	Cpsf4	Mgat2	Zfp78	Sez6l	Esyt3	Fbh1			Nat8f1	Cul7	Mthfd1l
	AU040320	Atp5mf	Klhdc1	Clcn4	Med13l	Col6a4	Itga8			Tprkb	Chaf1a	Ppil4
	Zscan20	Rpl21	Dmac2l	Zfp110	Ptpn11	Mapkapk3	Pter			Snrpg	Hdgfl2	Cited2
	Tlr12	Gtf3a	Zfp386	Polr1g	Clip1	Rbm5	Rsu1			Snrnp27	Fem1a	Hdac2
	Zfp362	Pomp	Nadk2	Zfp94	Zfp664	Uba7	Cubn			2610306M01Rik	Kdm4b	Zbtb24
	C77080	Sem1	Gm3362	Zfp59	Zfp11	Gm37963	Trdmt1			Cnbp	Lonp1	Sec63
	Kpna6	Zc3hc1	Ebag9	Psmc4	Auts2	Zkscan7	Vim			Rpn1	Ptprm	Mtres1
	Serinc2	Akr1b1	Phf20l1	Eid2b	Hip1	Fyco1	St8sia6			Chchd6	Eml4	Psap
	Sdc3	Tmem176b	Cep20	Psmd8	Zkscan1	Pisd-ps1	Nsun6			1810044D09Rik	Mta3	Lrrc20
	Epb41	Hibadh	Ppp1r2	Zfp383	6330403L08Rik	Sfi1	Plxdc2			Chchd4	Fzd8	Stox1
	Phactr4	Capg	Gm49594	Lin37	Lnx2	Gm11992	Nebl			Tpt1-ps3	Npc1	Dna2
	Ahdc1	Tmsb10	Sec22a	Gm12758	Pan3	Sft2d1rt	Dnajc1			Rpl36-ps12	Wdr33	Nrbf2
	Wasf2	Suclg1	Cip2a	Ccne1	Katnal1	Clk4	Bmi1			Camk1	Slc35a4	Smarcb1
	Wdtc1	Eva1a	Nit2	Pop4	Pds5b	Zfp692	Pip4k2a			Rpusd3	Pcdhgc3	Pwp2
	Slc9a1	Dok1	Cldnd1	Zfp719	Thsd7a	4933439C10Rik	Otud1			Rpl32	Prrc1	Rrp1
	Arid1a	Aup1	Arl13b	Vrk3	Cttnbp2	Zbtb4	Gm13375			Zfand4	Pdgfrb	E130317F20Rik
	Srrm1	Mogs	Chmp2b	Ruvbl2	Wasl	Spns2	Apbb1ip			Usp18	Hmgxb3	Tjp3
	Luzp1	Dguok	Cryzl1	Saal1	Rbm28	Aspa	Pdss1			Spsb2	Nedd4l	Tdg
	Ephb2	Nagk	Pigp	Tsg101	Ccdc136	AA465934	Mastl			Hebp1	Zfp532	Mterf2
	Zbtb40	Spr	Tmem242	Nipa2	Strip2	Ccl9	Psd4			Mgp	St8sia5	Cry1
	Hspg2	Pradc1	Cep43	Snrpa1	Ube2h	Myo19	Pax8			Med21	Ighmbp2	Pwp1
	Usp48	Nfu1	BC002059	Lysmd4	Klhdc10	Znhit3	Cacna1b			Rps9	Grk2	Rtcb
	Ece1	Abtb1	Zfp960	Fanci	Mkln1	Gm11478	Arrdc1			Zfp772	Sptbn2	Slc25a3
	Otud3	Shq1	Zfp97	Eed	Trim24	Hlf	Dph7			Chmp2a	Sart1	Metap2
	Ubr4	Sumf1	Gm5165	Tmem126b	Kdm7a	Luc7l3	Pnpla7			Tmem160	Rela	Btg1
	Iffo2	Mtmr14	Gm6712	Clns1a	Dennd11	Samd14	Nrarp			9330104G04Rik	Men1	Atxn7l3b
	Arhgef10l	Ogg1	Zfp54	Thap12	Creb5	Gngt2	Tmem203			Pglyrp1	Naa40	Tmem19
	Crocc	Brk1	Zfp53	Spcs2	Avl9	Cavin1	Tprn			Trappc6a	Vps37c	Rab3ip
	Spen	Vhl	Zfp52	Mrpl48	Serbp1	Fmnl1	Sapcd2			Rps19	Slit1	Cct2
	Ddi2	Atp6v1e1	Zfp983	Rnf121	Rmnd5a	Cd300c2	Entpd2			Pafah1b3	Scd2	Tbc1d30
	Prdm2	Necap1		Tmem41b	Alms1	Snhg16	Npdc1			Exosc5	Gbf1	Xpot
	Clcn6	Emg1	Zfp760	Btbd10	Gm42600	Snhg20	Ptgds			B9d2	Wbp1l	Os9
	Mthfr	Tpi1	Zfp943	Rras2	C030015A19Rik	Mrpl12	Fbxw5			Blvrb	Pdcd11	Rab5b
	Mtor	Usp5	Zfp758	Arl6ip1	Nr2c2	Cenpx	Mamdc4			Sertad3	Smc3	Gpat4
	Rere	Cops7a	Zfp945	Coq7	Prickle2	Asb13	Rabl6			Fbxo27		Sfrp1
	Plekhg5	Mrpl51	Srsf3	Uqcrc2	Gpr27	Akr1c14	Tmem250-ps			Ppp1r14a		Ash2l
	Icmt	Gpr19	Zfp472	9030407P20Rik	Rybp	Zscan26	Gpsm1			Zfp30		Tti2
	Cep104	H2aj	Zfp119a	Lcmt1	Ppp4r2	Serpinb1a	Card9			Sdhaf1		Ppp2cb
	Prdm16	Arhgdib	Zfp959	Kat8	Pdzrn3	Snrnp48	0610009E02Rik			Uba2		Leprotl1
	Plch2	Dera	Memo1	Acadsb	Itpr1	Bmp6	Dipk1b			Pdcd2l		Mtmr7
	Ski	Rpl38-ps2	Qpct	Bub3	Setd5	6720427I07Rik	Surf2			Nudt19		Atp6v1b2
	Slc35e2	Kcnj8	Srsf7	Bccip	Plxnd1	Gm48701	Rexo4			Pdcd5		Sugp1
	Mib2	Cmas	Gm1976	Ppp2r2d	Bms1	Cdc14b	Cacfd1			AW146154		Tom1
	Gm16008	Rps4l	Gm50010	Echs1	Tulp3	Gm20554	Adamtsl2			Etfb		Yju2b
	Agrn	Ndufa3	Rpl27-ps3	Tollip	Eps8	Cast	Sardh			Klk8		Calr
	Akap9	Leng9	Snrpd1	Nap1l4	Sox5	3830408C21Rik	Brd3			Clec11a		Lonp2
	Kmt2e	Hspbp1	Rnf138	Ppp1r14c	Kras	Fst	Gm13421			Josd2		Brd7
	Nos3	Rpl28	Rpl19-ps7	Pcmt1	Ipo8	4833420G17Rik	Col5a1			Cpt1c		Fto
	Kmt2c	Ube2s	Snhg4	Katna1	Resf1	Rab10os	Olfm1			Rps11		Nup93
	Rbm33	Isoc2a	Matr3	Pex3	Zim1	Ttc32	Ppp1r26			Rpl14-ps1		Psme3ip1
	Agbl5	Zfp954	Eif1a	Vta1	Zswim9	Twist1	Pierce1			Bax		Got2
	Prr14l	Rps5	C330018D20Rik	Raet1d	Zfp74	2700097O09Rik	Gm10134			Gm32031		Atp6v0d1
	Mxd4	Nop53	4930503L19Rik	Tbpl1	Zfp260	Clec14a	Ak8			Rpl17-ps10		Zfp90
	Fam193a	Napa	Ier3ip1	Gtf3c6	Clip3	Prpf39	Ddx31			Mrpl46		Utp4
	Htt	Ap2s1	Rbm4	Amd1	Tshz3	3110056K07Rik	Cfap77			Rps17		Zfp821
	Acox3	Ercc1	Cdc37l1	Afg1l	Gm33989	4930447C04Rik	Ttf1			Rps13-ps2		Cog4
	Evc2	Gemin7	Rpl9-ps6	Snx3	Spty2d1	Synj2bp	Cercam			2310010J17Rik		Aars
	Bod1l	Zfp428	Lipo3	Ostm1	E2f8	Eml5	Tbc1d13			Tmem126a		Tmem231
	Cpeb2	Tmsb10b	Bloc1s2	Pdss2	Cyfip1	Meg3	Phyhd1			Gm15501		Kars
	Slit2	Rabac1	Bbip1	Serinc1	Ube3a	Aspg	Sh3glb2			Nars2		Meak7
	Tbc1d1	Dmac2	Zfp950	Ascc1	Tjp1	Npr3	Ier5l			Aamdc		Usp10
	Klf3	Bckdha		Ppa1	Mef2a	9930017N22Rik	Ptges			Rps3		Tcf25
	Rbm47	Egln2		Sar1a	Abhd2	Ddx17	Tor1b			Lipt2		Nup133
	Bend4	Itpkc		Vps26a	Iqgap1	Fam227a	D330023K18Rik			Lamtor1		Cog2
	Atp10d	Coq8b		Cdk1	Pde8a	Tef	Ncs1			Mrpl17		Ttc13
	Fryl	Map3k10		Tfam	Mex3b	Gm5805	Exosc2			Rpl27a		Abhd6
	Kit	Timm50		Snrpd3	Arnt2	Cyp2d22	Lamc3			Psma1		Nkiras1
	Kdr	Rps16		Polr2e	Picalm	Nfam1	Aif1l			1110004F10Rik		Ecd
	Slc4a4	Med29		Gm32687	Ankrd42	Gm29666	Fam78a			Rps13		Vdac2
	Ankrd17	Mrps12		Nfyb	Pcf11	C730034F03Rik	Pomt1			Rps15a		Cacna2d3
	Parm1	Nfkbib		Fhl4	Gab2	2610037D02Rik	Dnm1			Ppp1ccb		Actr8
	Shroom3	Eif3k		1810014B01Rik	Pgm2l1	Zc3h7a	St6galnac4			Ndufab1		Nt5dc2
	Fras1	Yif1b		Nedd1	Fchsd2	Snai2	St6galnac6			Nsmce1		Parp2
	Wdfy3	Spint2		Ndufa12	Inppl1	Abcc5	Ak1			Slx1b		4931414P19Rik
	Ptpn13	Cox7a1		Mrpl42	Dennd5a	Chrd	Eng			Bola2		Nop9
	Aff1	Tbcb		Ube2n	Ipo7	1300002E11Rik	Cdk9			Tmem219		Fdft1
	Lrrc8d	Polr2i		Bbs10	Wee1	P3h2	Sh2d3c			Zfp764		Nudt18
	Fbrsl1	Alkbh6		Yeats4	Sbf2	Tmem44	Ptrh1			Ctf1		Cog3
	Ep400	Psenen		Mdm2	Pde3b	Fam43a	Lrsam1			Nsmce4a		Tsc22d1
	Ulk1	Cox6b1		Ddit3	Ccp110	Acap2	Slc2a8			Eef1akmt2		Endod1
	Myo18b	Tmem147		Mars1	Zfp629	Dlg1	Angptl2			Fuom		Ppan
	2900026A02Rik	Wtip		Atp5f1b	Stx1b	Cox17	Lmx1b			Psmd13		Cdc37
	Sgsm1	Pepd		Spryd4	Chst15	Phldb2	C130021I20Rik			Ifitm2		Prkcsh
	Ssh1	Emc10		Nabp2	Dock1	Nfkbiz	Fbxw2			Ifitm3		Snx19
	Tchp	Tbc1d17		Rnf41	Ppfia1	Impg2	Phf19			Tspan4		Srpr
	Git2	Pnkp		Pa2g4	Lats1	Mir99ahg	Traf1			Chid1		Stt3a
	Ankrd13a	Prmt1		Sarnp	Ust	Paxbp1	Gsn			Gm44732		Hspa8
	Sppl3	Irf3		Abhd13	Sash1	A930006K02Rik	Ggta1			Nadsyn1		Vps11
	Rnf10	Rras		Naxd	Samd5	Bace2	Ttll11			Armt1		Hyou1
	Gcn1	Prrg2		Ing1	Shprh	Tmem181b-ps	Lhx6			Mtrf1l		Ift46
	Cit	Pih1d1		Lamp1	Fbxo30	Sft2d1	Ptgs1			Nup43		Zpr1
	Taok3	Trpm4		Cdc16	Hivep2	Airn	Gm13436			Ginm1		Ncam1
	Ksr2	Rpl18		Fbxo25	Heca		Lhx2			Rab32		Alg9
	Rnft2	Grwd1		Alg11	Bclaf1	Dnase1l2	Nek6			Hebp2		Psma4
	Tpcn1	Kdelr1		Vps36	L3mbtl3	Itpr3	Olfml2a			Perp		Pkm
	Hectd4	Ldha		Vdac3	A830082N09Rik	Slc26a8	Wdr38			Pex7		Map2k5
	Atxn2	Tmem86a		Gins4	Cdk19	Gm50107	Golga1			Rps12		Dis3l
	Tctn1	Prmt3		Pomk	Wasf1	Akap8	Arhgap15			Gm10275		Hacd3
	Atp2a2	Tm2d3		Thap1	Ascc3	Myo1f	Gtdc1			Cenpw		Snx1
	P2rx7	Klhl25		Mak16	Gopc	Col11a2	Ap2m1-ps			Hddc2		Leo1
	AI480526	Mrps11		Gtf2e2	Cep85l	C4a	Kif5c			Rwdd1		Pgm3
	Setd1b	Idh2		Eri1	Gcc2	Trim39	Lypd6			Calhm5		Me1
	Mlxip	Cib1		Fgl1	Ranbp2	Zfp57	Rnd3			Rpf2		Copb2
	Pitpnm2	Ngrn		Frg1	Ccar1	Cd2ap	A430018G15Rik			Atg5		Acad11
	Mphosph9	Wdr73		Ufsp2	Ado	Slc25a27	Prpf40a			Asf1a		Pik3r4
	Ncor2	Sec11a		Cfap97	Nuak1	Sema6b	Gpd2			Fam241b		Nicn1
	Sfswap	3110040N11Rik		Rwdd4a	Gas2l3	Micos13	Wdsub1			Ddx50		Ccdc71
	Castor2	Mesd		Msmo1	Bltp3b	Gm49883	Marchf7			Gstt2		Qars
	Gtf2i	Ndufc2		Tma16	Apaf1	Cebpzos	Ly75			Mmp11		Lrrfip2
	Gtf2ird1	Coa4		Zfp869	Cdk17	Erdr1y	Pla2r1			Rps15		Gpd1l
	Orai2	Taf10		Zfp963	Eea1	Jcad	Tank			2310011J03Rik		Stt3b
	Trim56	Akip1		Ccdc124	Atp2b1	Lama3	Dpp4			Oaz1		Ano10
	Ephb4	Gde1		Babam1	Kitl	Gm36989	Fap			Timm13		Rnf185
	Gigyf1	Lyrm1		Rab8a	Tmtc3	Igip	Ifih1			Gadd45b		Sec14l2
	Nyap1	Ypel3		Ap1m1	Cep290	Synpo	Gca			Mrpl54		Thoc5
	Trappc14	Ppp4c		Hmgn2-ps	Ppp1r12a	Rps14	Gm13577			Washc3		Nudcd3
	Dnaaf5	Aldoa		Calr3	Nav3	Adrb2	Grb14			Arl1		Ogdh
	Ints1	Ino80e		Gm17435	Osbpl8	Atp8b1	Galnt3			Ikbip		Mdh1
	Ttyh3	Mylpf		Prmt9	Frs2	Malt1	Ttc21b			Csrp2		Rars
	Iqce	Sephs2		Rbmxl1	Dyrk2	Smad7	Scn9a			Llph		Sqstm1
	Sdk1	Zfp688		Lsm6	Grip1	Gm37206	Stk39			Ndufa4l2		Rufy1
	Foxk1	Phkg2		Elmod2	Lemd3	Malat1	Nostrin			Naca		Hnrnpab
	Slc29a4	Orai3		Dnajb1	Zbtb39	Neat1	Lrp2			Cnpy2		Gm2a
	Tnrc18	Bckdk		Ddx39a	Smarcc2	Ahnak	Bbs5			Coq10a		Mfap3
	Fbxl18	Lhpp		Farsa	Insr	Ric1	Fastkd1			Myl6		Atpaf2
	Rnf216	Uros		Rnaseh2a	Cul4a	Slc16a12	Ppig			Pex11g		Top3a
	Usp42	Paox		Wdr83os	Adam9	Hhex	Cfap210			Coprs		Kcnj12
	Lmtk2	Mtg1		Zfp791	Hook3	Lcor	Klhl23			Angpt2		Ubb
	Tecpr1	Bet1l		Itfg1	Nrg1	Ndufb8	Myo3b			Agpat5		Gps2
	Baiap2l1	Ric8a		Gm6658	Wrn	Slf2	Dcaf17			Rpl19-ps11		Spag7
	Trrap	Sirt3		Amfr	Tex15	Atp5mk	Cybrd1			Polb		Zfp3
	Smurf1	Ptdss2		Herpud1	Tnks	mt-Nd1	Dync1i2			Plat		Nup88
	Slc7a1	Rnh1		Gins3	Dlc1	mt-Ti	Itga6			Lsm1		C1qbp
	Fry	Taldo1		Nutf2	Pcm1	mt-Nd2	Rapgef4			Fnta		Mybbp1a
	Brca2	Gatd1		Cog8	Sorbs2	mt-Co1	Cdca7			Eif4ebp1		Tsr1
	Stard13	Cend1		Nip7	Primpol	mt-Co2	Sp3os					Rpa1
	Peg10	Rplp2		Cmtr2	Mfap3l	mt-Atp6	Gpr155			Casp3		Ywhae
	Ppp1r9a	Cd151		Cfdp1	Palld	mt-Co3	Chn1			Spcs3		Spag5
	Gm44250	Polr2l		Terf2ip	Naf1	mt-Nd3	Hnrnpa3			Asb5		Aldoc
	Gm42547	Ctsd		Map1lc3b	Smad1	mt-Nd4	Osbpl6			Cep44		Lig3
	Ahcyl2	Mrpl23		Rpp14	Otud4	mt-Nd5	Plekha3			Hmgb2		Ddx52
	Plxna4	Tssc4		Psmd6	Nfix	mt-Nd6	Zfp385b			Hpf1		Aatf
	Creb3l2	Dhcr7		Rtraf	Neto2	mt-Cytb	Cerkl			Cbr4		Brip1os
	Zc3hav1l	Sf3b5		Arf4	Phkb	mt-Tt	Itprid2			Nat2		Ypel2
	Hipk2	Aig1		Rft1	Tent4b		Frzb			Zfp868		Smg8
	Braf	Ifngr1		Gnl3	Sall1		Gm13688			Zfp964		Trim37
	Zyx	Smpd2		Mettl6	Tox3		Dusp19			Cilp2		Rad51c
	Zfp398	Ddit4		Oxnad1	Rpgrip1l		Itgav			Rex1bd		Scpep1
	Zfp783	Anapc16		Timm23	Dync1li2		Calcrl			2010320M18Rik		Lrrc59
	Krba1	Cisd1		Mapk8	Nfatc3		Clp1			Use1		Pdk2
	Repin1	Ddt		Glud1	Pdpr		Serping1			Zfp617		Mrpl45
	Wipf3	Mif		Ghitm	A130014A01Rik		Ube2l6			Smim7		Acly
	Fam13a	Prmt2		Fermt2			Slc43a1			Gm2225		Tubg1
	Polr1a	Pofut2		Atg14	Top2b		Slc43a3			Mmaa		Tmub2
	Atoh8	Slx9		Armh4	Gng2		Aplnr			Zfp330		Ubtf
	0610030E20Rik	Sumo3		Hnrnpc	Vcl		Fnbp4			D8Ertd738e		Eftud2
	Tcf7l1	Ube2g2		1700123O20Rik	Samd8		Spi1			Mri1		Nmt1
	Hk2	Cfap410		Ngdn	Ccdc66		Cstpp1			Prdx2		Hexim1
	Tet3	Gatd3a		Dcaf11	Nek4		Atg13			Junb		1700052K11Rik
	Dysf	Plpp2		Gmpr2	Capn7		Large2			Fbxw9		Ftsj3
	Cyp26b1	Tpgs1		Tinf2	Sh3bp5		Frey1			Orc6		Tex2
	Rab11fip5	Cdc34		Eef1akmt1	Bmpr1a		Mapk8ip1			Gm2694		Kpna2
	Aak1	Bsg		Sap18	Wapl		Chst1			Nudt21		Nol11
	Gata2	Wdr18		Mipep	Ccser2		Accs			Mt2		Psmd12
	Plxna1	Atp5f1d		Trim13	Mapk1ip1l		Gm13889			Mt1		Amz2
	Iqsec1	Fam174c		Rnaseh2b	Ktn1		Itpa-ps1			Pllp		Evpl
	Nup210	Ndufs7		Elp3	Peli2		2810002D19Rik			Polr2c		Srp68
	Xpc	Klf16		Bin3	Naa30		Prr5l			Gm8730		Exoc7
	Slc6a6	Thop1		Rcbtb2	Rab2b		Ldlrad3			Cklf		Prpsap1
	Adamts9	Hmg20b		Itm2b	Zmym2		Fjx1			Nae1		Septin9
	Gxylt2	Dohh		Med4	Xpo4		Pamr1			Ciao2b		Eif4a3
	Bhlhe40	Smim24		Esd	Setdb2		Cd44			Tmem208		Actg1
	Srgap3	Uqcc6		Gtf2f2	Sacs		Cat			Psmb10		Tbcd
	Ttll3	Nup37		Nufip1	Ints6		Lmo2			Nqo1		Gtpbp4
	Gm26982	Cradd		Dnajc15	Kif13b		Cd59a			Dhodh		Ero1b
	Slc6a1	Tmbim4		Mtrf1	Rb1		Platr14			Gabarapl2		Trim27
	Rassf4	Rxylt1		Kbtbd6	Akap11		Depdc7			Nudt7		Riok1
	Ankrd26	Tsfm		Wbp4	Tdrd3		Prrg4			Mphosph6		Gcnt2
	Dcp1b	Mettl1		Tm9sf2	Tbc1d4		Ccdc73			Gins2		Sptlc1
	Erc1	Cdk4		Birc2	Lmo7		Rcn1			2810013P06Rik		Macroh2a1
	Wnk1	Tspan31		Ankrd49	Kctd12		Elp4			Cdk10		Golm1
	Il17ra	Dctn2		Med17	Rbm26		BB218582			Zfp276		Gas1
	Cecr2	Rps26		Ubl5	Spry2		Bdnf			Tomm20		Zfp87
	Mical3	Pym1		Eif3g	Alkbh8		Lgr4			Rpl15		Nsun2
	Phc1	Ormdl2		Ap1m2	Arhgap42		Aven			Saysd1		Clptm1l
	Foxj2	Bloc1s1		Ecsit	Cep295		Fmn1			Mrps16		Exoc3
	Atn1	Trappc5		Bbs9	Zfp26		Scg5			Comtd1		Sdha
	Pianp	Snapc2		Thyn1	Zfp846		Gm21596			Rps24		Rasgrf2
	Zfp384	Timm44		Pus3	Ncapd3		Dph6			Selenok		Msh3
	Foxm1	Mrps31		Tbrg1	Zbtb44		Cdin1			Il17rb		Dhfr
	Etv6	Tm2d2		Sc5d	Prdm10		2700033N17Rik			Spcs1		F2r
	Lrp6	Plpp5		Slc37a4	Cdon		Rasgrp1			Phf7		Smn1
	Atf7ip	Brf2		Mpzl3	Gramd1b		Gpr176			Dph3		Mtrex
	Wbp11	Saraf		Zw10	Clmp		Bmf			Prxl2a		Dtnb
	Plekha5	Slc25a4		Fdxacb1	Sorl1		Bub1b			Gnpnat1		Ddx1
	Pde3a	Tmem192		Ddx10	Arhgef12		Pak6			Cdkn3		Cpsf3
	Itpr2	Ndufa13		Cul5	Ddx6		Plcb2			Lgals3		Trappc12
	Myadm	Mau2		Fbxo22	Zbtb16		Ccdc9b			Rnase4		Ankmy2
	Prkcg	Nr2c2ap		Etfa	Rdx		Knstrn			Mettl17		Srp54c
	Cacng7	Borcs8		Fam219b	Zc3h12c		Chst14			Mrpl52		Mia2
	Mboat7	Tmem161a		Edc3	Atm		Rpusd2			Psmb5		Rtn1
	Leng8	Armc6		Bbs4	Npat		Knl1			Mdp1		Trmt5
	Cdc42ep5	Ddx49		Aagab	Dmxl2		Rad51			2410022M11Rik		Fut8
	Tmem86b	Cope		Rpl4	Arih1		Rmdn3			3110083C13Rik		Rdh11
	Brsk1	Kxd1		Tipin	Uaca		Spint1			Spryd7		Zfp410
	Kmt5c	Fkbp8		Ciao2a	Pias1		Rhov			Gucy1b2		Dlst
	Shisa7	Pgpep1		Usp3	Dpp8		Dll4			Bnip3l		Tmed10
	Zfp628	Lsm4		Rsl24d1	Csnk1g1		Chac1			Pdlim2		Jdp2
	Ssc5d	Mpv17l2		Arpp19	Tln2		Exd1			Polr3d		Tdp1
	Zfp579	Rpl18a		Fbxo9	Rnf111		Chp1			Sucla2		Psmc1
	Zfp865	Mrpl34		Eef1a1	Adam10		Nusap1			Gm4285		Golga5
	Epn1	Gtpbp3		Ube2cbp	Tcf12		Ltk			Tpt1		Ubr7
	Ehd2	Mvb12a		Snx14	Rfx7		Ehd4			Serp2		Ddx24
	Bicra	Pgls		Morf4l1	Atosa		Pla2g4e			Sugt1		Vrk1
	Zc3h4	Colgalt1		Srprb	Myo5a		Ganc			Rps3a2		Wars1
	Arhgap35	Fam32a		Uba5	Senp6		Cdan1			Commd6		Hsp90aa1
	Prkd2	Ndufb7		Atp2c1	Myo6		Tmem62			Uchl3		Bag5
	Hif3a	Tecr		Alas1	Cep162		Epb42			Fbxl3		Akt1
	Nova2	Gipc1		Nprl2	Syncrip		Zscan29			Ndfip2		Wdr70
	Dmpk	Dcaf15		Gmppb	Atr		Ckmt1			Ggact		Tars
	Eml2	Brme1		Rhoa	Zbtb38		Serinc4			Cwc15		Drosha
	Gpr4	Ier2		Impdh2	Msl2		Mfap1a			Pin1		Lrp12
	Ppp1r13l	Dand5		Slc25a20	Ppp2r3a		Wdr76			Angptl6		Trmt12
	Mark4	Gadd45gip1		Cnot10	Rbm6		Frmd5			Tmed1		Sqle
	Clasrp	Get3		Cmc1	Prkar2a		B2m			Spc24		Jrk
	Smg9	Trir		Exog	Map4		Sord			Zfp653		Eef1d
	Irgq	Dhps		Abhd5	Setd2		Bloc1s6			Elof1		Puf60
	Arhgef1	Wdr83		Zfp105	Epm2aip1		Sqor			Pigyl		Zfp251
	Grik5	Ciapin1		Drg1	Pdcd6ip		Sema6d			Jam3		Nol12
	Zfp574	Coq9		Pes1	Clasp2		Fbn1			Fam118b		Eif3l
	Zfp526	Usb1		Tmed4	Rbms3		Cep152			Rps25		Mief1
	9130221H12Rik	Cfap20		Ppia	Ctnnb1		Shc4			C030014I23Rik		Aco2
	Erf	Tk2		Rab1a	Zfp445		Eid1			Nnmt		Ttll12
	Cic	Pard6a		Cct4	Tug1		Slc27a2			Sdhd		Samm50
	Megf8	Gfod2		Pex13	Purb		Hdc			Timm8b		Atxn10
	Ccdc97	Ddx28		Vrk2	Tns3		Trpm7			2310030G06Rik		Pus7l
	Numbl	Prmt7		Mtif2	Hus1		Ncaph			Cfap68		Spats2
	Dyrk1b	Marveld3		Asb3	Meis1		Itpripl1			Fdx1		Mcrs1
	Plekhg2	Gcsh		Npm1	Spred2		1810024B03Rik			Gm2296		Tfcp2
	Zfp36	Hsbp1		Ublcp1	Sertad2		Stard7			Snupn		Aaas
	Samd4b	Mlycd		Thg1l	Aftph		Dusp2			Commd4		Dnaja3
	Actn4	Klhl36		Zfp2	Vps54		Adra2b			Ppcdc		Tmem186
	Sipa1l3	Cox4i1		Trappc2b	Ehbp1		Kcnip3			Adpgk		Litaf
	Zfp84	Mvd		Cdkn2aipnl	Xpo1		Zfp661			Oaz2		Bfar
	Arhgap33	Ctu2		Skp1	Usp34		Mrps5			Pigbos1		Ube2l3
	Proser3	Aprt		9530068E07Rik	Sptbn1		Mal			Gnb5		Slc25a1
	Kmt2b	Trappc2l		Cdc42se2	Psme4		Mall			Lysmd2		Psmd2
	Gm4673	Rpl13		G3bp1	Cpeb4		Nphp1			C920006O11Rik		Tbccd1
	Garre1	Chmp1a		Fam114a2	Pank3		Bub1			Dppa5a		Dnajb11
	Chst8	Abcb10		2310033P09Rik	Ebf1		Bcl2l11			Cox7a2		Mb21d2
	Med25	Ntpcr		Arf1	Clint1		Tmem87b			Rwdd2a		Plaat1
	Ap2a1	Pdhb		Cops3	Zfp62		Fbln7			Mrps22		Bdh1
	Gm15545	Fhit		Prpsap2	Cnot6		Zc3h8			Armc8		Umps
	Scaf1	Ppif		Ttc19	Aff4		Gm10762			Dbr1		Hspbap1
	Prr12	Uqcc5		Zkscan6	Rapgef6		Ttl			Cep63		Gtf2e1
	Hps5	Lrrc18		Adprm	Gid4		Chchd5			Anapc13		Poglut1
	Nav2	Ttc5		Sco1	Ulk2		Ckap2l			Manf		Nepro
	Herc2	Osgep		Stx8	A530017D24Rik		Sirpa			Hemk1		Cct8
	Klf13	Apex1		Wrap53	Zfp287		Cpxm1			Tusc2		Tmem50b
	Pcsk6	Pip4p1		Eif4a1	Pfas		Pced1a			Nradd		Hmgn1
	Synm	Dad1		Gabarap	Dhx33		Ubox5			Ccdc12		B3galt5
	Igf1r	Dhrs4		Ovca2	Srr		Gfra4			Gm9385		Tfb1m
	Chd2	Pck2		Tlcd3a	Cpd		Hspa12b			Ss18l2		Zdhhc14
	Akap13	Psme1		Blmh	Ssh2		Adissp			1110059G10Rik		Tmem181a
	AU020206	Psme2		Rhot1	Taok1		Spef1			Gm9856		Rsph3a
	Zfp710	Nedd8		Psmd11	Suz12		Cdc25b			Tmem42		Tcp1
	Man2a2	Rabggta		Zfp830	Taf15		Mavs			Scp2-ps2		Fam120b
	Furin	Dhrs1		Pex12	Med13		Pank2			Uqcr10		Ppp2r1a
	Crtc3	Sdr39u1		Ggnbp2	Rps6kb1		Smox			Mrps24		Rnps1
	Zfp592	Mrpl57		Pigw	Cltc		Chgb			Gck		Jpt2
	Cemip	Ctsb		Tubd1	Ppm1e		Mcm8			Ramp3		Axin1
	Fzd4	Tgds		Nme2	Srsf1		Tmx4			Igfbp3		Kctd20
	Kctd21	Gpr180		Mrpl10	Dgke		Plcb1			Upp1		Btbd9
	Rsf1	Mrpl4		Smarce1	Mbtd1		Jag1			Cnrip1		Abcg1
	Myo7a	Atg4d		Psmc3ip	Spag9		Ism1			Dnaaf10		Wdr46
	Lrrc32	Cdkn2d		Retreg3	Spop		Esf1			Tmem17		Vps52
	Gdpd5	Qtrt1		Psmc5	Pip4k2b		Macrod2			Pnpt1		Nelfe
	Arrb1	Yipf2		Slc39a11	Med1		Flrt3			Prorsd1		Csnk2b
	Rnf169	Tmem205		Sumo2	Nr1d1		Bfsp1			Rps27a		Tubb5
	C2cd3	Swsap1		Grb2	Kansl1		Mgme1			Snrnp25		Dhx16
	Arhgef17	Rp9		Sap30bp	Cdc27		Zfp133-ps			Ttc1		Abcf1
	Arap1	Dcps		H3f3b	Ddx5		Dzank1			Gm12174		Prr3
	Numa1	Foxred1		P4hb	Pitpnc1		Rbbp9			Rack1		Trim26
	Fhip1b	Rpusd4		Alyref	Helz		Rin2			Cdk2ap1rt		Enpp5
	Dnhd1	Esam		Pycr1	Prkca		Foxa2			Gm12191		Cdc5l
	Dchs1	Siae		Gps1	Axin2		Gzf1			Uqcrq		Hsp90ab1
	Dennd2b	Oaf		Ogfod3	Rbfox3		Napb			Gm12254		Bysl
	Swap70	Nlrx1		Gdi2	Tasor2		Zfp937			Rasd1		Nfya
	Irag1	Hmbs		Akr1e1	Mtr		3300002I08Rik			Dhrs7b		Plcl2
	Mical2	Trappc4		Klf6	Hecw1		Zfp1001			B9d1		Gtf2f1
	Tead1	Rexo2		Idi1	Gli3		Zfp442			Zswim7		Ralbp1
	Sox6	Gm5617		Rala	Cdk13		Apmap			Tvp23b		Wdr43
	4732496C06Rik	Skic8		Zfp322a	Zkscan8		Acss1			2810001G20Rik		Ypel5
	Smg1	Imp3		Abt1	Carmil1		Abhd12			Rangrf		Cebpz
	Usp31	Cox5a		Gmnn	BC005537		Fkbp1a			Naa38		Tmem178
	Rbbp6	Hexa		Cdkal1	E2f3		Fam110a			Sat2		Lrpprc
	Tnrc6a	Rplp1		Uqcrfs1	Tmem170b		Slc52a3			Med11		Msh2
	Arhgap17	Spg21		Gmds	Jarid2		Tbc1d20			Cxcl16		Ppp1r21
	Katnip	Ppib		Eci2	Nup153		Trib3			Rpain		Ss18
	Xpo6	Snx22		Ssr1	Fam120a		Sox12			Txndc17		Zfp35
	Atxn2l	Slc17a5		Pak1ip1	Bicd2		Mcts2			Med31		Elp2
	Tlcd3b	Tmed3		Tbc1d7	Cplx2		Id1			Xaf1		Pik3c3
	Taok2	Gm10123		Ippk	Simc1		Tpx2			P2rx5		Ercc3
	Maz	Pccb		Nop16	Ddx46		Foxs1			Gm12338		Cdc23
	Fbrs	Nudt16		Caml	Klhl3		Hck			Glod4		Hspa9
	Srcap	Twf2		Platr25	Hnrnpk		Tspyl3			Rpl36-ps2		Hars1
	Setd1a	Rpl29		Med10	Agtpbp1		Pofut1			Rab34		Pcdh12
	Zfp668	Abhd14a		Lpcat1	Ercc6l2		Kif3b			Tmem199		Lars
	Zfp646	Rrp9		Trip13	Zfp738		2500004C02Rik			Ift20		Phax
	Tacc2	4930524O07Rik		Ccdc127	Zfp65		Dnmt3b			Ccnq		Lman1
	Fam53b	Cyb561d2		Zfp825	Rasa1		Gm14494			Nle1		Ptpn2
	Ptpre	Rassf1		Arsk	Jmy		Cdk5rap1			Ptrh2		Dym
	Ebf3	Mon1a		Tmem167	Iqgap2		Snta1			Coil		Txnl4a
	Adam8	Tcta		Btf3l4b	Cert1		E2f1			Mrpl27		Sf3b2
	Igf2	Gpx1		Hmgcr	Tnpo1		Pxmp4			Phb		Cfl1
	Ccnd1	Ndufaf3		Ankra2	Bdp1		Eif2s2			Snf8		Rcor2
	Tpcn2	Ip6k2		Ptcd2	Pik3r1		Gss			Psmb3		Ganab
	Plekhg1	Uqcrc1		Mccc2	Erbin		Procr			Arl5c		Mta2
	Akap12	Pfkfb4		Gtf2h2	Kif2a		Mmp24			Rpl19		Tut1
	Cnksr3	Atrip		Mrps36	Zswim6		Rbm39			Mien1		Fads2
	Stxbp5	Nme6		Slc30a5	Pde4d		Cnbd2			Eif1		Fads1
	Utrn	Cspg5		Trappc13	Mier3		Myl9			Nt5c3b		Fen1
	Plagl1	Elp6		Cenpk	Zfp131		Tgif2			Mlx		Ddb1
	Phactr2	Ccrl2		Ercc8	Rab10		5430405H02Rik			Coa3		Prpf19
	Nhsl1	Fbxl2		Sf3b6	Ncoa1		Ndrg3			Gm11585		Ccdc86
	Map3k5	Acaa1a		Pdia6	Wdcp		Gm14276			Higd1b		Osbp
	Moxd1	Gorasp1		Ywhaq	Atad2b		Dsn1			Ccdc103		Pabir1
	Epb41l2	Slc25a38		Taf1b	Pum2		Rbl1			Mettl2		Minpp1
	Lama2	Rpsa		Adi1	Wdr35		Src			Rpl38		Ide
	Ptprk	Eif1b		Ifrd1	Mycn		Nnat			Atp5pd		Aldh18a1
	Rnf217	Rpl14		Dnajb9	Rock2		Tgm2			Slc25a19		Got1
	Rev3l	Higd1a		Scfd1	Asap2		Lbp			Ten1		Cwf19l1
	Foxo3	Pomgnt2		Eapp	Kidins220		Snhg11			Mettl23		Twnk
	Mcm9	Exosc7		Snx6	Cbll1		Actr5			Tha1		Armh3
	Cdh23	Ppp2r3d		Prps1l3	Pik3cg		Fam83d			Cbx8		Nolc1
	Slc29a3	Selenom		Pole2	Hdac9		Top1			0610009L18Rik		Actr1a
	Eif4ebp2	Mtfp1		L2hgdh	Baz1a		Emilin3			Oxld1		Vti1a
	Jmjd1c	Rnf215		Tmx1	Ralgapa1		Gm45447			Sirt7
	Arid5b	Zmat5		Jkamp	Sec23a		Srsf6			Wdr45b
	Ank3	Rhbdd3		Atp6v1d	Pnn		Mybl2			Akr1c13
	Ccdc6	Xbp1		Eif2s1	Klhl28		Jph2			Psma2
	Bicc1	Urgcp		Pigh	Togaram1		Fitm2			AW209491
	Rab36	Ube2d-ps		Med6	Nemf		Serinc3			Gm9512
	Cabin1	Dbnl		Lin52	Sos2		Sdc4			Stard3nl
	Zfp280b	Pold2		Npc2	Map4k5		Dbndd2			Zkscan4
	Dip2a	Ykt6		Fcf1	Nin		Pigt			H4c9
	Pcnt	H2az2		Eif2b2	Frmd6		Wfdc2			H2bc4
	Adarb1	Wdpcp		Vipas39	Arid4a		Ube2c			Hfe
	Pdxk	Mpg		Ahsa1	Hif1a		Zswim3			H1f2
	Hcn2	Pttg1		Snw1	Syne2		Neurl2			Acot13
	Abca7	Psme2b		Calm1	Rbm25		Pltp			Tdp2
	Sbno2	Mgat1		Lyset	Dnal1		Mmp9			Serpinb6b
	Stk11	Mrnip		Ttc33	Vash1		Ncoa5			Serpinb9
	Cbarp	Nhp2		Brix1	Tmed8		Elmo2			Serpinb6a
	Pwwp3a	Rmnd5b		Cct5	Gtf2a1		Slc13a3			Psmg4
	Apc2	Ppp2ca		Rnf19a	Flrt2		Slc2a10			Pxdc1
	Mex3d	Irf1		Atp6v1c1	Foxn3		Prex1			Slc35b3
	Rexo1	Atox1		Dcaf13	Ppp4r3a		1110018N20Rik			Gm33195
	Mknk2	Cnot8		Nudcd1	Atxn3		Ptgis			Card19
	Dot1l	Mrpl22		Eny2	Btbd7		B4galt5			Gadd45g
	Zbtb7a	Guk1		Utp23	Eml1		Slc9a8			Auh
	Zfr2	Mrpl55		Nsmce2	Ppp2r5c		Snai1			Rab24
	Nfic	Snap47		1110038F14Rik	Rcor1		Peds1			Txndc15
	Tle2	Nt5m		Eif3d	Rapgef5		Cebpb			Qng1
	Fgd6	Med9		H1f0	Itgb8		Pard6b			Ctla2a
	Nr2c1	Tmem11		Tomm22	Rimoc1		Atp9a			Ndufs6
	Tmcc3	Rpl26		Adsl	Prkaa1		Sall4			Pdcd6
	Plxnc1	Borcs6		Slc25a17	Dnajc21		Zfp64			Ftl1-ps1
	E2f7	Tmem107		Phf5a	Rai14		Tshz2			Gm4149
	Thap2	Trappc1		Prkag1	Golph3		Bcas1			Rfesd
	Ptprb	Mpdu1		Bcdin3d	6030458C11Rik		Dok5			Ccnh
	Mon2	Eif5a		Cers5	Cdh6		Fam210b			Cox7c
	Dtx3	Phf23		Trap1	Ctnnd2		Aurka			Rps23
	Mbd6	Psmb6		Hmox2	Stk3		Tfap2c			Atg10
	R3hdm2	Slc25a11		Rsl1d1	Ubr5		Bmp7			4833422C13Rik
	Lrp1	Dph1		Gspt1	Slc25a32		Rbm38			Zcchc9
	Baz2a	Nxn		Parn	Rad21		Vapb			Tbca
	Ankrd52	Timm22		Mzt2	Samd12		Gnasas1			Nsa2
	Ikzf4	Trp53i13		Ypel1	Fam91a1		Gnas			Btf3
	Dgka	Traf4		Ppil2	Mtss1		Ctsz			Serf1
	Mmp19	Tlcd1		Tango2	Trib1		Zfp970			Ak6
	Arhgef18	Rpl23a		Ufd1	Efr3a		Gm14403			Cenph
	Camsap3	Sdf2		Abcf3	Fam135b		Ppp1r3d			Dimt1
	Evi5l	Unc119		Tra2b	Rbfox2		Fam217b			Ndufaf2
	Map2k7	Poldip2		Lsg1	Ep300		4921531C22Rik			Ndufs4
	Irs2	Tmem97		Ncbp2	Alg10b		Osbpl2			Mocs2
	Col4a1	Mrm1		Cep19	Slc2a13		Slco4a1			Pomc
	Col4a2	Vmp1		Wdr53	Gxylt1		Ntsr1			Rdh14
	Arhgef7	Supt4a		Rnf168	Prickle1		Col9a3			Itgb1bp1
	Atp11a	Utp18		Pdia5	Arid2		Tcfl5			Rps7
	Mcf2l	Nme1		Slc49a4	Slc38a2		Nkain4			Tmem18
	Arhgef10	Slc35b1		Parp9	Ccnt1		Gmeb2			Acp1
	Kat6a	Atp5mc1		Iqcb1	Larp4		Zgpat			Sh3yl1
	Ank1	Cdk5rap3		Tomm70a	Pou6f1		Zbtb46			Immp2l
	Tacc1	Scrn2		Hspa13	Scn8a		Samd10			Coch
	Fgfr1	Cisd3		Mrpl39	Sp1		Sox18			Ap4s1
	Gm45250	Rpl23		Rwdd2b	Cbx5		Rgs19			Dtd2
	Zfp703	Stard3		Usp16	Usp7		Nudt11			Nubpl
	Adgra2	Nkiras2		Cfap298	Hapstr1		Ppp1r3f			Ppp2r3c
	Mfhas1	Rab5c		Gart	Shisa9		Wdr45			Psma6
	Prag1	Coasy		Chaf1b	Marf1		Praf2			Nfkbia
	Fat1	Rpl27		Get1	Prkdc		Ccdc120			Gemin2
	Wwc2	Rnd2		Mrpl18	Dnm1l		Kcnd1			Fbxo33
	Psd3	Tmem101		Acat2	2510009E07Rik		Pim2			Klhdc2
	Gmip	Slc25a39		Wtap	Senp2		Slc35a2			Vcpkmt
	Lpar2	Acbd4		Sod2	Igf2bp2		Hdac6			Actr10
	Upf1	Hexim2		1600012H06Rik	Bcl6		Was			Psma3
	Crtc1	Taco1		Riok2	Opa1		Wdr13			Mnat1
	Klhl26	Limd2		Gm10509	Atp13a3		Tbc1d25			Churc1
	Mast3	Smarcd2		Thoc6	Ubxn7		Ebp			Vti1b
	Myo9b	Fam104a		Kctd5	Zfp148		B630019K06Rik			Ptgr2
	Ano8	Nat9		Ccnf	Heg1		Cybb			Isca2
	Jak3	Mrpl58		Gfer	Mylk		Srpx			Ift43
	Cherp	Jpt1		Mrps34	Lrrc58		Tspan7			Slirp
	Nwd1	Mrps7		Uqcc4	Gsk3b		Mid1ip1			Gm6863
	Inpp4b	Galk1		Ciao3	Plcxd2		1810030O07Rik			Spata7
	Rnf150	Ubald2		BC004004	Cd47		AA414768			Gskip
	Tbc1d9	Jmjd6		Ndufv3	Dubr		Nyx			Slc25a47
	Pkn1	Mfsd11		Zfp870	Cblb		Cask			Mpc1-ps
	Adgrl1	Tk1		Lsm2	Cep97		Maoa			Coa8
	Rfx1	Chmp6		D17H6S53E	Robo1		Maob			Atp5mj
	Cc2d1a	Ndufaf8		Mrps18b	Nrip1		Jade3			Tmem179
	Nacc1	Ccdc137		Polr1h	Cxadr		Elk1			Clba1
	N4bp1	Arl16		Cenpq	Gabpa		Gm2223			Sub1
	Zfp423	Mcrip1		Mmut	Cyyr1		Lonrf3			Cpq
	Chd9	Anapc11		Supt3	Ltn1		Akap17b			Rida
	Gnao1	Dcxr		Dnph1	Bach1		Nkrf			Eif3e
	Ogfod1	Dus1l		Rrp36	Scaf4		Nkap			Emc2
	Ccdc102a	Cybc1		Rpl7l1	Son		Tmem255a			Eif3h
	Adgrg1	Lyrm4		Vmac	Slc5a3		Lamp2			Med30
	Kifc3	Fars2		Ttc27	Prdm15		Gria3			Rnf139
	Zfp319	Tmem14c		Fam98a	Tiam2		Thoc2			Gsdmd
	Cmtm4	Cd83		Gpatch11	Arid1b		Dcaf12l1			Pdxp
	Fhod1	Dtnbp1		Ndufaf7	Qki		Smarca1			Gcat
	Slc9a5	5033430I15Rik		Cdc42ep3	Chd1		Apln			Cby1
	Ripor1	Nxnl2		Atl2	Lnpep		Sash3			Rpl3
	Ranbp10	Thoc3		Gemin6	Pdpk1		Utp14a			Atf4
	Sntb2	Arl10		Cript	Zfp799		Enox2			Rbx1
	Zfhx3	Higd2a		Calm2	Zfp81		Igsf1			Ndufa6
	Atxn1l	Ddx41		Cul2	Hnrnpm		Mbnl3			Tspo
	Phlpp2	Tmed9		Bambi	Tnfrsf21		Hs6st2			Trmu
	Zfp612	B4galt7		Thoc1	Satb1		Gpc3			Creld2
	Mtss2	Gkap1		Usp14	Pja2		Ccdc160			Selenoo
	St3gal2	Ctsl		2700062C07Rik	Ankrd12		C430049B03Rik			Mapk12
	Znrf1	Cdk20		Wdr36	Epb41l3		Pabir2			Rpl31-ps8
	Atmin	Uqcrb		Etf1	Smchd1		Gm14584			Zcrb1
	Gan	Gm9625		Sil1	Spast		Rtl8c			Rhebl1
	Cmip	Mtrr		Sra1	Rasgrp3		Rtl8a			Tmt1a
	6430548M08Rik	Mrpl36		Zmat2	Crim1		Rtl8b			Pfdn5
	Gse1	Hexb		Taf7	Strn		Xlr			1700037C18Rik
	Zcchc14	Cdk7		Hdac3	Prkd3		Zfp449			Cluap1
	Zfp469	Plpp1		Rnf14	Sos1		Slc9a6			Mpv17l
	Zfpm1	Mrps30		Atg12	Map4k3		Fhl1			Yars2
	Piezo1	Ptrhd1		Commd10	Slc8a1		Arhgef6			Ydjc
	Cbfa2t3	Fkbp1b		Srfbp1	Prkce		Rbmx			2510002D24Rik
	Ankrd11	Rnaseh1		Snx2	Fbxo11		Zic3			Mrpl40
	Urb2	Eipr1		Isoc1	Foxn2		Ldoc1			Klhl6
	Egln1	Rps29		Dctn4	Arhgap12		Fmr1			Eef1akmt4
	Irf2bp2	Pygl		Psmg2	Kif5b		Styx-ps			Polr2h
	Flnb	Dhrs7		Rnmt	Wac		Tmem185a			Rps10-ps2
	Atxn7	Gm30025		Haus1	Mib1		Mtm1			Ehhadh
	Usp54	Erh		Atp5f1a	Cdh2		Mtmr1			Eif4a2
	Zswim8	Riox1		Naa12	B4galt6		Cd99l2			Rfc4
	Ndst2	Coq6		Cndp2	Trappc8		Gpr50			Dynlt2b
	Kat6b	Gstz1		Gm45871	Dtna		Gabre			Rpl35a
	Dlg5	Adck1		Mrpl21	Zfp397		Zfp185			Fam162a
	Zmiz1	Lgmn		Zdhhc24	Celf4		Xlr3a			Mix23
	Il17rd	Glrx5		Kat5	Iws1		F8a			Timmdc1
	Cacna1d	Cinp		Stip1	Map3k2		Bgn			Gm9843
	Dcp1a	Rps19-ps6		Otub1	Fam13b		Abcd1			Atp5pf
	Nisch	Trmt61a		Rtn3	Kdm3b		Pdzd4			Mis18a
	Ercc6	Xrcc3		Slc3a2	Pura		L1cam			Ifngr2
	Sh2d4b	Siva1		Wdr74	Pcdhb22		Gdi1			Donson
	Samd4	Nudt14		Taf6l	Pcdhgb2		Plxna3			Setd4
	Arhgef40	Fbxo4		Eef1g	Rbm27		Slc10a3			Gtf2h5
	Zfp219	Rpl37		Tmem138	Dmxl1		G6pdx			Dynlt1a
	Cdh24	Rad1		Gna14	Zfp608		Dkc1			Dynlt1b
	Acin1	Zfp622		D030056L22Rik	Spire1		Mpp1			Dynlt1c
	Slc7a8	Otulin		Gm6563	Cep192		Pls3			Mpc1
	Ppp1r3e	Atpsckmt		Zng1	Fam210a		Tmem47			Psmb1
	Zfhx2	Rpl30		Erlin1	Tcf4		Actr3-ps			Pdcd2
	Adcy4	Mrpl13		Arl3	Poli		Dmd			Oaz1-ps
	Nynrin	Derl1		Stn1	Tshz1		Pola1			Tnfrsf12a
	Khnyn	9130401M01Rik		Gsto1	Kmt5b		Pcyt1b			Hagh
	Parp4	Ndufb9		Sfxn4	Zfta		Pdk3			Gm8186
	Atp8a2	Pycrl		Prdx3	Hnrnpul2		Apoo			Mrpl28
	Gm47694	Gfus			Cpsf7		Gspt2			Atp6v0e
	Amer2	Zfp707			Fam111a		Zc3h12b			Rnf8
	Wdfy2	Exosc4			Zfp91		Las1l			Wdr4
	Sox7	Cyc1			Tle4		Heph			Cyp4f13
	Hmbox1	Maf1			Vps13a		Eda2r			Zfp952
	Extl3	Fbxl6			Carnmt1		Ophn1			Angptl4
	Fzd3	Vps28			Cemip2		Yipf6			Gm19412
	Zfp395	Zftraf1			Smc5		Stard8			Rps18
	Ebf2	Mfsd3			Ptar1		Efnb1			Stk19
	Dock5	Rpl8			Smarca2		Eda			Clic1
	Sorbs3	Txn2			Vldlr		Kif4			Lst1
	Fhip2b	Ift27			Rfx3		Gdpd2			Ppp1r11
	Gfra2	Mpst			Jak2		Slc7a3			H2-M3
	Lrch1	Ankrd54			Pten		Foxo4			Mrpl14
	Zc3h13	Polr2f			Ifit2		Gjb1			Mea1
	Dgkh	Josd1			Pcgf5		Rtl5			2310039H08Rik
	Vwa8	Dnal4			Tnks2		Hdac8			Taf8
	Mycbp2	Rps19bp1			Cpeb3		Phka1			Oard1
	Gpc6	Polr3h			R3hcc1l		Dmrtc1a			Stap2
	Dzip1	Snu13			Oga		Gm6206			Alkbh7
	Farp1	Smdt1			Afap1l2		Jpx			Ndufv2
	B930095G15Rik	Serhl			Fhip2a		Slc16a2			Trmt61b
	Dock9	Rrp7a			Atrnl1		Rlim			Dpy30
	Dync2h1	Arfgap3			Pdzd8		Uprt			Yipf4
	Maml2	Mcat			Rab11fip2		Zdhhc15			Cox7a2l
	Amotl1	Fam118a			Eif3a		Magt1			Pigf
	Tyk2	Cdpf1					Atp7a			Crem
	Pde4a	Pim3					Tlr13			Abhd3
	Kri1	Trabd					Taf9b			Epb41l4aos
	Carm1	Ncaph2					Apool			Srp19
	Ldlr	Sco2					Nap1l3			Paip2
	Dock6	Tuba1b					Cldn34c1			Ecscr
	Igsf9b	Tuba1c					Pcdh19			Cystm1
	Nfrkb	Cox14					Srpx2			Pfdn1
	Arhgap32	Atg101					Sytl4			1700086O06Rik
	Robo4	Krt7					Cstf2			Ndfip1
	Tbcel	Myg1					Xkrx			Yipf5
	Nectin1	Tarbp2					Drp2			Iigp1
	Cbl	Atp5mc2					Btk			Smim3
	Gm48604	Pam16					Armcx1			Grpel2
	Bcl9l	Nudt16l1					Armcx6			Txnl1
	Phldb1	Nagpa					Armcx2			Sec11c
	Kmt2a	Mettl22					Zmat1			Tubb6
	Cep164	Carhsp1					3632454L22Rik			Gm26910
	Gm16536	Nubp1					Armcx5			Rpl17
	Gm49338	Socs1					Bhlhb9			Slc66a2
	Rnf214	Ntan1					Arxes1			Cyb5a
	Gm48529	Sdf2l1					Bex2			Timm21
	Sidt2	Lztr1					Bex4			Ndufs8
	Sik3	Klhl22					Tceal5			Aip
	Hykk	Ess2					Tceal7			Ppp1ca
	Peak1	Trmt2a					BC065397			Pold4
	Cspg4	Comt					Plp1			Mrpl11
	Ptpn9	Txnrd2					Slc25a53			Ccdc85b
	Man2c1	Gnb1l					Zcchc18			Prdx5
	Ulk3	Parl					Nrk			Ppp1r14b
	Arid3b	Eif2b5					Pwwp3b			Plaat3
	Pml	Fam131a					Rnf128			Snhg1
	Myo9a	Tmem41a					Tbc1d8b			Sdhaf2
	Tle3	Ncbp2as2					Cldn2			Mrpl16
	Coro2b	Pigx					Morc4			Eef1a1-ps1
	Dennd4a	Hacd2					Rbm41			Anxa1
	Igdcc4	Adprh					Prps1			1110059E24Rik
	Plekho2	Tmem39a					Col4a6			Spata6l
	Rbpms2	Cmss1					Col4a5			Rpp30
	Zfp609	Atp5po					Ammecr1			Npm3
	Herc1	Rcan1					Chrdl1			Fbxl15
	Vps13c	Cbr1					Capn6			Cuedc2
	Sltm	Psmg1					Lrch2
	Cgnl1	B230307C23Rik					Alas2
	Gm36936	Agpat4					Fgd1
	Pigb	Zfp213					Ribc1
	Tmod2	Elob					Tspyl2
	Cilk1	Pgp					Gpr173
	Col12a1	Nthl1					Usp51
	Dop1a	Tbl3					Kctd12b
	Adamts7	Rps2					Spin2c
	Tbc1d2b	Ndufb10					Acot9
	Chst2	Msrb1					Map7d2
	Xrn1	Nubp2					Map3k15
	Tfdp2	Spsb3					Adgrg2
	Clstn2	Gnptg					Phka2
	Gm37249	Tsr3					Cdkl5
	Mras	Ube2i					Rai2
	Amotl2	Rpusd1					Nhs
	Rab6b	Haghl					Reps2
	Nphp3	Wdr24					Rnf138rt1
	Rad54l2	Stub1					Zrsr2
	Rbm15b	Mcrip2					Car5b
	Mst1r	Mettl26					Bmx
	Rnf123	Rab40c					Pir
	Dag1	Bnip1					Vegfd
	Lamb2	Cuta					Piga
	Ptpn23	Hmga1					Fancb
	Klhl18	Smim29					Gemin8
	Nbeal2	Snrpc					Egfl6
	Als2cl	Fance					Tlr7
	Tmppe	Rpl10a					Prps2
	Golga4	Ppil1					Msl3
	Gm2415	Mtch1					Erdr1x
	Ctdspl	Glo1					Gm8797
	Vill	U2af1					Stmn2
	Dlec1	Rps28					Hey1
	Acvr2b	Pfdn6					Myef2l
	Trak1	B3galt4					Impa1
	Sec22c	Ring1					Lrrcc1
	Nktr	Rnf5					Car13
	Zfp651	Fkbpl					Car2
	Snrk	Dxo					Bhlhe22
	Zdhhc3	Neu1					Pde7a
	Smtn	Nfkbil1					Cp
	Osbp2	Gtf2h4					Hps3
	Ascc2	Slc35b2					Gyg
	Gas2l1	Mrps18a					Gm43672
	Znrf3	Mad2l1bp					Naaladl2
	Polm	Polr1c					Nceh1
	Zmiz2	Klc4					Tnfsf10
	Adcy1	Mrpl2					Pld1
	Cobl	Mrps10					Eif5a2
	Eml6	Mpnd					Mynn
	Rhbdf1	Ubxn6					Cldn11
	Sh3pxd2b	Rpl36					Mfn1
	Stk10	Ranbp3					Usp13
	Slit3	Ndufa11					Pex5l
	Wwc1	Dus3l					Ccdc39
	Adam19	Clpp					Gm43667
	Cyfip2	Gpr108					Gm43668
	Trim41	Washc1					Atp11b
	Mapk9	Morn2					Mccc1
	Maml1	Pkdcc					Anxa5
	Sec24a	Mcfd2					Ccna2
	Jade2	Polr2d					Bbs7
	Slc36a1	Reep5					Trpc3
	Larp1	Tmco6					Cetn4
	Trim11	Ndufa2					Bbs12
	Rai1	Wdr55					Intu
	Tom1l2	Mppe1					Plk4
	Alkbh5	Acaa2					Mfsd8
	Flii	BC031181					Larp1b
	Ncor1	Aldh3b1					D3Ertd751e
	Arhgap44	4833408A19Rik					Slc7a11
	Usp43	Ndufv1					Noct
	Myh10	Gstp1					4930577N17Rik
	Per1	Cdk2ap2					Mgarp
	Cntrob	Tmem134					Cog6
	Chd3	Coro1b					Postn
	Kdm6b	Rce1					Supt20
	Polr2a	Ccs					Smad9
	Nlgn2	Dpp3					Rfxap
	Plscr3	Yif1a					Wwtr1
	Pld2	Rab1b					Siah2
	Mink1	Cst6					P2ry12
	Camta2	Banf1					P2ry1
	Kif1c	Eif1ad					Rap2b
	Wscd1	Drap1					E130311K13Rik
	Zzef1	AI837181					Kcnab1
	Rap1gap2	Fibp					Tiparp
	Mnt	Mus81					Lekr1
	Sgsm2	Rnaseh2c					Gm37305
	Smg6	Fau					Shox2
	Slc43a2	Znhit2					Rsrc1
	Gosr1	Sac3d1					Lxn
	Ankrd13b	Snx15					Rarres1
	Git1	Arl2					Mfsd1
	Myo18a	Trmt112					Ift80
	Phf12	Esrra					Gm18588
	Fam222b	Dnajc4					Smc4
	Bltp2	Nudt22					Gm22009
	Ksr1	Cox8a					Serpini1
	Nf1	Stx5a					4930579G24Rik
	Rab11fip4	Tmem223					Rxfp1
	Synrg	Tmem179b					Tmem144
	Tbx2	Polr2g					Gask1b
	Prr11	Ubxn1					Pdgfc
	Cuedc1	Uqcc3					Gucy1b1
	Stxbp4	B3gat3					Gucy1a1
	Cacna1g	Tmem258					Rbm46
	Ppp1r9b	Tmem216					Sfrp2
	Itga3	Fxn					Tmem131l
	Zfp652	Rcl1					Mnd1
	Igf2bp1	Lipa					Arfip1
	Nfe2l1	Frat1					Tmem154
	Sp2	Mrpl43					Fhip1a
	Osbpl7	Poll					Glt28d2
	Tbkbp1	Dpcd					Dclk2
	Socs7	Hps6					Fcrl2
	Arhgap23						Pear1
	Srcin1						Crabp2
	Mllt6						Gpatch4
	Lasp1						1700113A16Rik
	Fbxl20						Glmp
	Cdk12						Tmem79
	Erbb2						Smg5
	Msl1						Pmf1
	Wipf2						Sema4a
	Rara						Lmna
	Jup						Rusc1
	Fkbp10						Fdps
	Zfp385c						Hcn3
	Stat3						Muc1
	Atp6v0a1						Trim46
	Ezh1						Efna4
	Wnk4						Zbtb7b
	Vat1						Gm15417
	Mpp2						Pygo2
	Hdac5						Pbxip1
	Gpatch8						Il6ra
	Arhgap27						Gm53012
	Plekhm1						Tpm3
	Tanc2						Rab13
	Dcaf7						Creb3l4
	Ern1						Crtc2
	Cep95						Slc27a3
	Bptf						Npr1
	Wipi1						Snapin
	Abca9						Gm4202
	Fads6						Tchh
	Cdr2l						S100a11
	Gga3						Riiad1
	Tmem94						Tuft1
	Caskin2						Selenbp1
	Recql5						A730011C13Rik
	Unk						4930481B07Rik
	Trim65						Pip5k1a
	Fbf1						Sema6c
	Rhbdf2						Mllt11
	Tnrc6c						Mindy1
	Socs3						Ctsk
	Usp36						Ctss
	Tbc1d16						Ecm1
	Aatk						Prpf3
	Bahcc1						Ciart
	Mafg						Anp32e
	Lrrc45						Mtmr11
	Rfng						Gm17690
	Fasn						H2bc21
	Ryr2						Gm20632
	Nid1						Fcgr1
	Lyst						Gm15441
	Mrs2						Txnip
	Agtr1a						6330549D23Rik
	Slc22a23						Itga10
	Rreb1						Ankrd35
	Dsp						Pias3
	Tfap2a						Gpr89
	Hivep1						Acp6
	Gfod1						Chd1l
	Atxn1						Fmo5
	Kif13a						Hmgcs2
	Zfp169						Wars2
	Phf2						Tent5c
	Fgd3						Trim45
	S1pr3						Atp1a1
	Secisbp2						Slc22a15
	Rnf44						Ngf
	Nsd1						Sike1
	Fam193b						Dennd2c
	Ptch1						Olfml3
	Gm36445						Dclre1b
	Zfp369						Phtf1os
	Ice1						Phtf1
	Irx2						Lrig2
	Mtx3						Slc16a1
	Cmya5						Ppm1j
	Gm47155						Mov10
	Zfp366						Wnt2b
	Map1b						Cttnbp2nl
	Mast4						Inka2
	Map3k1						Dennd2d
	Itsn2						Slc16a4
	Mfsd2b						Kcnc4
	Lpin1						Slc6a17
	Pxdn						4933431E20Rik
	Lamb1						Gstm2
	Atxn7l1						Gstm1
	Dock4						Gstm4
	Hectd1						Amigo1
	Heatr5a						Cyb561d1
	Fancm						Atxn7l2
	Akap5						Psrc1
	Plekhg3						Elapor1
	Sptb						Scarna2
	Fntb						Gpsm2
	Zfyve26						Stxbp3
	Zfp36l1						Slc25a24
	Actn1						Vav3
	Gm49654						Prmt6
	Map3k9						C130013H08Rik
	Pcnx						S1pr1
	Sipa1l1						A930005H10Rik
	Numb						Vcam1
	Mideas						Cdc14a
	Ylpm1						Dbt
	Ttll5						Gm9761
	Irf2bpl						Snx7
	Ston2						Rwdd3
	Ptpn21						Tlcd4
	Ttc7b						Slc44a3
	Ccdc88c						F3
	Trip11						Abca4
	Gm47260						Bcar3
	Dicer1						Usp53
	Clmn						Sec24d
	Syne3						Mettl14
	Ccdc85c						Prss12
	Dync1h1						Gm4617
	Tecpr2						Zgrf1
	Traf3						Neurog2
	Cdc42bpb						Alpk1
	Cep170b						Tifa
	Jag2						Ap1ar
	Brf1						Pitx2
	Mta1						Enpep
	Fyb						Elovl6
	Rictor						Gar1
	Cplane1						Mcub
	Nipbl						Lef1
	Adamts12						Dkk2
	Mtmr12						Npnt
	Pdzd2						Gstcd
	Fbxl7						Gm43254
	Trio						Tet2
	Vps13b						Cenpe
	Pabpc1						Bdh2
	Trps1						Slc9b2
	Deptor						Gm43379
	Asap1						Manba
	St3gal1						Slc39a8
	Ago2						Emcn
	Dennd3						Dapp1
	Slc45a4						1110002E22Rik
	Fam83h						Mttp
	Scrib						Trmt10a
	Plec						Adh7
	Wdr97						Metap1
	Mroh1						Tspan5
	Hsf1						Pdlim5
	Tonsl						Gbp7
	Kifc2						Gbp3
	Myh9						Gbp2
	Csf2rb						Kyat3
	Cdc42ep1						Hs2st1
	Micall1						Clca3a1
	Tmem184b						Znhit6
	Gm16576						Ccn1
	Nptxr						Gm17501
	Cbx6						Ddah1
	Pdgfb						Adgrl4
	Tnrc6b						Ifi44
	Mrtfa						Gipc2
	Zc3h7b						Fubp1
	Tob2						Nexn
	Cyb5r3						Miga1
	Tubgcp6						Ak5
	Plxnb2						Pigk
	Ppp6r2						St6galnac3
	Shank3						Tyw3
	Kif21a						Lrriq3
	Lrrk2						Ptger3
	Ano6						Cth
	Hdac7						Wls
	Senp1						Lyn
	Adcy6						Plag1
	Arf3						Penk
	Kmt2d						Sdcbp
	Prpf40b						Nsmaf
	Nckap5l						Car8
	Smarcd1						Asph
	Dip2b						4930412C18Rik
	Slc4a8						Gm12918
	Nr4a1						Plekhf2
	Tns2						Ints8
	Zfp740						Rad54b
	Rarg						Fsbp
	Atf7						Cdh17
	Zfp385a						Tmem67
	Zfp174						Slc26a7
	Naa60						Tmem64
	Slx4						Nbn
	Crebbp						Ripk2
	Adcy9						Cpne3
	Glis2						Ttpa
	Coro7						Tstd3
	Clec16a						Mms22l
	Snx29						Gm11914
	Ercc4						Epha7
	Mrtfb						Casp8ap2
	Abcc1						4933421O10Rik
	Hic2						Ube2j1
	Smpd4						Pnrc1
	Med15						Akirin2
	Zdhhc8						Rigi
	Gm49601						Topors
	Yeats2						Smim27
	Dvl3						Aptx
	Lpp						Bag1
	Tnk2						Dnai1
	Rubcn						Fancg
	Lrch3						Atosb
	Lmln						Gm26881
	Kalrn						Tesk1
	Golgb1						Arhgef39
	Arhgap31						Tpm2
	Zbtb20						Gba2
	Ccdc191						Slc25a51
	Zdhhc23						Aldh1b1
	Usf3						Stra6l
	Bbx						Tdrd7
	Crybg3						Tmod1
	Usp25						Anp32b
	Adamts1						Coro2a
	Tiam1						Tbc1d2
	Urb1						Anks6
	Itsn1						Col15a1
	Dop1b						Tgfbr1
	Erg						Invs
	C2cd2						Cavin4
	Synj2						Zfp189
	Serac1						Pgap4
	Tulp4						Smc2
	Fndc1						Fktn
	Pde10a						Ctnnal1
	Afdn						Ecpas
	Spaca6						Dnajc25
	Srrm2						Susd1
	Mir5125						Inip
	Ntn3						Slc31a2
	Abca3						Slc31a1
	Caskin1						Wdr31
	Pkd1						4933430I17Rik
	Tsc2						Rgs3
	Zfp598						Tmem268
	Mapk8ip3						Tnc
	Cramp1						Gm11223
	Unkl						Tle1
	Fbxl16						Rasef
	Wdr90						Lurap1l
	Capn15						Frem1
	Rab11fip3						Snapc3
	Phf1						Adamtsl1
	Syngap1						Acer2
	Rps10						Focad
	Ilrun						Hacd4
	Bltp3a						Mtap
	Anks1						Tusc1
	Scube3						Caap1
	Zfp523						Tek
	Ppard						Mysm1
	Mapk14						Junos
	Brpf3						Fggy
	Cpne5						Hook1
	Pknox1						Cyp2j6
	Sik1						Kank4
	Rrp1b						Pgm1
	Notch3						Ak4
	Brd4						Dnajc6
	Wiz						Lepr
	Zfp871						Pde4b
	Adamts10						Dnai4
	Rab11b						Oma1
	Notch4						Gm12715
	Agpat1						Dab1
	Gm10501						Pcsk9
	Prrc2a						Ttc22
	Tmem63b						Pars2
	Gtpbp2						Acot11
	Tjap1						Cyb5rl
	Zfp318						Tceanc2
	Ttbk1						Glis1
	Cul9						Lrp8os3
	Bicral						Lrp8os2
	Ubr2						Cpt2
	Trerf1						Podn
	Ccnd3						Coa7
	Usp49						Shisal2a
	Foxp4						Gpx7
	Daam2						Cc2d1b
	Tbc1d5						Rab3b
	Dpp9						Nrdc
	Safb2						Eps15
	Khsrp						Ttc39a
	Slc25a23						Cdkn2c
	Trip10						Dmrta2
	Efna5						Elavl4
	Man2a1						Spata6
	Mtcl1						Stil
	Lama1						Tal1
	Lpin2						Pdzk1ip1
	Lclat1						Mknk1
	Birc6						Nsun4
	Heatr5b						Rad54l
	Zfp36l2						Lurap1
	Thada						Ipp
	Epas1						C530005A16Rik
	Ston1						Ccdc17
	Svil						Mmachc
	Zeb1						Ccdc163
	Garem1						Tesk2
	Apc						Mutyh
	Fam53c						Btbd19
	Ctnna1						Plk3
	Prob1						Kif2c
	Ankhd1						Rnf220
	Pcdhgb6						Slc6a9
	Gm26672						B4galt2
	Pcdhga11						Dph2
	Pcdhga12						Hyi
	Arap3						Elovl1
	Pcdh1						Cdc20
	Spry4						Tie1
	Tcerg1						Zfp691
	Dcp2						Ermap
	Mcc						Ybx1
	Pggt1b						Frg2f1
	Sema6a						Hivep3
	Ndst1						Cited4
	Ppargc1b						Kcnq4
	Arhgef37						Zfp69
	Piezo2						Col9a2
	Gm50462						Mfsd2a
	Elac1						Mycl
	Mbd1						Hpcal4
	Myo5b						Heyl
	Ctif						Rhbdl2
	Ark2c						Pou3f1
	Epg5						Fhl3
	Mbp						Mtf1
	Zfp236						Cdca8
	Gm10524						Gnl2
	Gm46620						Oscp1
	Zfp516						Sh3d21
	Cpt1a						Col8a2
	Lrp5						Tekt2
	Pitpnm1						5730409E04Rik
	Ssh3						Zmym1
	Kdm2a						Phc2
	Lrfn4						Rnf19b
	Slc29a2						Hpca
	Cd248						Fndc5
	Pacs1						S100pbp
	Sipa1						Sync
	Pcnx3						Zbtb8a
	Map3k11						Zbtb8b
	Ltbp3						Bsdc1
	Atg2a						Marcksl1
	Cdc42bpg						Col16a1
	Map4k2						Tinagl1
	Sf1						Nkain1
	Plcb3						Mecr
	Mark2						Snhg3
	Atl3						Ptafr
	Myrf						Xkr8
	Syt7						Gm13033
	Patl1						Sfn
	Dtx4						Crybg2
	Prune2						Ubxn11
	Pcsk5						Cep85
	Apba1						Fam110d
	Dock8						Extl1
	Glis3						Pafah2
	9930021J03Rik						Stmn1
	Prkg1						Paqr7
	Asah2						Aunip
	Myof						Mtfr1l
	Plce1						Man1c1
	Sorbs1						Ldlrap1
	Pik3ap1						Rhd
	Mms19						Rcan3
	Marveld1						Nipal3
	Hps1						Ifnlr1
	Cnnm1						Myom3
	Entpd7						Id3
	Dnmbp						E2f2
	Hif1an						Asap3
	Sema4g						Tcea3
	Sfxn3						Htr1d
	Fbxw4						C1qb
	Pprc1						C1qc
	Nfkb2						C1qa
	Sufu						Wnt4
	Trim8						2810405F17Rik
	Cnnm2						Rap1gap
	Gm50431						Alpl
	Sh3pxd2a						Sh2d5
	Slk						Kif17
	Nhlrc2						Pink1
	Ablim1						Cda
							Camk2n1
							Tmco4
							Slc66a1
							Rcc2
							Padi2
							Atp13a2
							Mfap2
							Arhgef19
							Fblim1
							Slc25a34
							Plekhm2
							Efhd2
							Fhad1
							Tmem51
							Dhrs3
							Tnfrsf1b
							Znf41-ps
							Zfp993
							Zfp982
							Zfp979
							Zfp984
							Gm20707
							Rps19-ps3
							Zfp933
							Fv1
							Mfn2
							Plod1
							2510039O18Rik
							Fbxo44
							Fbxo2
							Casz1
							Pex14
							Dffa
							Pik3cd
							Tmem201
							Spsb1
							H6pd
							Gpr157
							Errfi1
							Camta1
							Klhl21
							Gpr153
							Rnf207
							Kcnab2
							Smim1
							Megf6
							Pank4
							Morn1
							Cfap74
							Gm16023
							Mmp23
							Fndc10
							1500002C15Rik
							Vwa1
							Mxra8
							Dvl1
							9430015G10Rik
							Rnf223
							AW011738
							Noc2l
							Samd11
							Pex1
							Krit1
							Mterf1b
							Fzd1
							Cdk14
							Cldn12
							Cfap69
							Steap2
							Dbf4
							Rundc3b
							Abcb1a
							Abcb1b
							Dmtf1
							Hgf
							Sema3c
							Cd36
							Magi2
							Rsbn1l
							A630072M18Rik
							Ptpn12
							Gsap
							Fgl2
							Fam185a
							Lrrc17
							Napepld
							Dnajc2
							Reln
							Gm15421
							6030443J06Rik
							Gm6560
							Pus7
							Rint1
							Hycc1
							Nupl2
							Kcnh2
							Atg9b
							Slc4a2
							Chpf2
							Smarcd3
							Wdr86
							Galnt11
							1700096K18Rik
							Insig1
							C79130
							4632411P08Rik
							Selenoi
							Slc35f6
							Mapre3
							5930420M18Rik
							Cgref1
							Abhd1
							Preb
							Slc5a6
							Slc30a3
							Gm10461
							Spon2
							Uvssa
							Tacc3
							Fgfr3
							Nat8l
							Zfyve28
							Rnf4
							Tnip2
							Sh3bp2
							Mfsd10
							Grk4
							Msantd1
							Dok7
							Gm43860
							Trmt44
							Htra3
							Sh3tc1
							Ablim2
							Tbc1d14
							Mrfap1
							Man2b2
							Ppp2r2c
							Wfs1
							Evc
							Nsg1
							Zbtb49
							Lyar
							Slc2a9
							Wdr1
							Hs3st1
							C1qtnf7
							Cc2d2a
							Cd38
							Fgfbp1
							Prom1
							Ldb2
							Ncapg
							9230114K14Rik
							Ccdc149
							Sepsecs
							Zcchc4
							Gm45495
							Tbc1d19
							Pcdh7
							Arap2
							0610040J01Rik
							Rell1
							Wdr19
							Ugdh
							Smim14
							N4bp2os
							Limch1
							Slc30a9
							Shisa3
							Guf1
							Corin
							Nfxl1
							Nipal1
							Gm42732
							Rasl11b
							Scfd2
							Lnx1
							Srd5a3
							Clock
							Ppat
							Hopx
							Rest
							Hmgn2-ps1
							Adamts3
							Cox18
							Gm9958
							Rassf6
							Mthfd2l
							Thap6
							Cdkl2
							Gm15710
							Art3
							Nup54
							Ccdc158
							Septin11
							Ccng2
							Anxa3
							Paqr3
							Antxr2
							Prkg2
							Rasgef1b
							Gm17092
							Hnrnpdl
							Helq
							Gpat3
							Cds1
							Arhgap24
							Hsd17b11
							Sparcl1
							Zfp951
							Gbp6
							Cdc7
							Tgfbr3
							Brdt
							Ephx4
							Evi5
							Dipk1a
							Ccdc18
							Pigg
							Gm42517
							Tmem175
							Dgkq
							Idua
							Slc26a1
							4930522L14Rik
							Gm17655
							Plcxd1
							Zfp605
							Pole
							P2rx2
							Ddx51
							Gm42595
							Pus1
							Chek2
							Hps4
							Wscd2
							Cmklr1
							Tmem119
							Selplg
							Coro1c
							Acacb
							Kctd10
							Mmab
							Trpv4
							Gltp
							Oasl2
							2210016L21Rik
							Mlec
							Cabp1
							Dynll1
							Gatc
							Msi1
							Pxn
							1110006O24Rik
							Bicdl1
							Hspb8
							Vsig10
							Tesc
							Hrk
							Spring1
							Tbx3
							Sdsl
							Plbd2
							Slc8b1
							Rasal1
							Oas3
							Oas1c
							Acad12
							Acad10
							Sh2b3
							Cux2
							Hvcn1
							Pptc7
							Rad9b
							Ift81
							Camkk2
							Orai1
							Rhof
							Cfap251
							Bcl7a
							Diablo
							Rsrc2
							Kntc1
							Hcar1
							Vps37b
							Abcb9
							Gm16001
							Cdk2ap1
							Kmt5a
							Ddx55
							Scarb1
							Bri3bp
							Tmem132c
							Glt1d1
							Stx2
							Adgrd1
							Mmp17
							Zbed5
							Nupr1l
							Tpst1
							Kctd7
							Rabgef1
							Galnt17
							Limk1
							Eln
							Mettl27
							Cldn3
							Stx1a
							Tbl2
							Nsun5
							Hspb1
							Ywhag
							Rasa4
							Sh2b2
							Col26a1
							4933404O12Rik
							Ache
							Ufsp1
							9130604C24Rik
							Pcolce
							Agfg2
							Spacdr
							Zcwpw1
							Zfp113
							Ap4m1
							Cnpy4
							Gpc2
							Zfp157
							Pdgfa
							Prkar1b
							Adap1
							Gpr146
							Micall2
							Mafk
							Snx8
							Lfng
							Brat1
							Ap5z1
							Radil
							Rbak
							Zfp12
							Zfp316
							Ints15
							Zdhhc4
							Daglb
							Rac1
							Cyth3
							Nptx2
							Zscan25
							Gm42636
							Rnf6
							Cdk8
							Wasf3
							Rasl11a
							Flt3
							Flt1
							Slc46a3
							Mtus2
							5930430L01Rik
							Uspl1
							Medag
							N4bp2l1
							Gm43597
							1700028E10Rik
							Samd9l
							Col1a2
							Casd1
							Pon3
							Asb4
							Pdk4
							C1galt1
							Mios
							Phf14
							1110019D14Rik
							Mdfic
							Cav1
							Met
							St7
							Cftr
							Gm20186
							Ing3
							Cped1
							Fam3c
							Aass
							Zfp800
							Impdh1
							Kcp
							Irf5
							Tspan33
							Smo
							Mest
							Gm13835
							Exoc4
							Akr1b8
							Akr1b10
							Bpgm
							Cyren
							Wdr91
							Slc23a4
							Cnot4
							Stmp1
							Slc13a4
							Fam180a
							Chrm2
							Zc3hav1
							Ift56
							Parp12
							Gm10244
							Adck2
							Ephb6
							Gstk1
							Casp2
							Fam131b
							Tcaf2
							Tcaf1
							Arhgef5
							Tpk1
							Zfp212
							Zfp862-ps
							Atp6v0e2
							Zfp775
							AI854703
							Gimap8
							Gimap9
							Gimap4
							Gimap6
							Gimap1
							Gimap5
							Tmem176a
							Gpnmb
							Igf2bp3
							Ccdc126
							Fam221a
							Npy
							Pals2
							Gsdme
							Osbpl3
							4921507P07Rik
							Nfe2l3
							Hnrnpa2b1
							Gm8129
							Tril
							Chn2
							Prr15
							Fkbp14
							Mturn
							Znrf2
							Nod1
							Mindy4
							Aqp1
							Kbtbd2
							Ppm1k
							Herc6
							Pyurf
							Lancl2
							Vopp1
							Herc3
							Tigd2
							Gprin3
							Snca
							Mmrn1
							A730020E08Rik
							Hpgds
							Prdm5
							Gm9794
							Gng12
							Gadd45a
							Tacstd2
							Rpia
							Thnsl2
							Rnf103
							Kdm3a
							Reep1
							Usp39
							Tmem150a
							Rnf181
							Ggcx
							Particl
							Elmod3
							Retsat
							Dnah6
							Ctnna2
							Gcfc2
							Loxl3
							Rtkn
							Slc4a5
							Actg2
							Sfxn5
							Smyd5
							Nat8f4
							Tgfa
							Gm10443
							C87436
							2310040G24Rik
							Mxd1
							Anxa4
							Antxr1
							Arhgap25
							Isy1
							H1f10
							Mgll
							Podxl2
							Mcm2
							Txnrd3
							Klf15
							Aldh1l1
							Slc41a3
							Hdac11
							Fbln2
							Wnt7a
							Tmem43
							Ccdc174
							Fgd5
							Magi1
							Slc25a26
							Lrig1
							Eogt
							Frmd4b
							Mitf
							Foxp1
							Eif4e3
							Edem1
							Lmcd1
							Rad18
							Il17rc
							Creld1
							Fancd2
							Irak2
							Vgll4
							Tamm41
							Timp4
							Tsen2
							Raf1
							D830050J10Rik
							Mbd4
							Tmcc1
							Marchf8
							Zfp422
							Depp1
							Zfp239
							Rasgef1a
							Ret
							Zfp248
							Zfp9
							Cacna1c
							Adipor2
							Wnt5b
							Fbxl14
							Rad52
							Ccdc77
							Kdm5a
							Hdhd5
							Bid
							Pex26
							Tuba8
							Slc6a13
							A2m
							Klrg1
							Rimklb
							Mfap5
							Apobec1
							Gm5112
							C3ar1
							Clec4a1
							C1s1
							Lpcat3
							Ptpn6
							Grcc10
							Eno2
							Cdca3
							P3h3
							Ptms
							Nop2
							Iffo1
							Ncapd2
							Vamp1
							Tapbpl
							Ltbr
							Scnn1a
							Vwf
							Ano2
							Rad51ap1
							Tigar
							Ccnd2
							Parp11
							Tspan9
							9330102E08Rik
							Gm10010
							Tead4
							Rhno1
							Itfg2
							Clec1a
							1700101I11Rik
							Styk1
							Gm45769
							Mansc1
							Borcs5
							Dusp16
							Crebl2
							2810454H06Rik
							Apold1
							Dynlt1-ps1
							Rerg
							Ptpro
							Aebp2
							Gm28523
							Pyroxd1
							Spx
							Abcc9
							C2cd5
							Etnk1
							Etfrf1
							Gm15706
							Rassf8
							Bhlhe41
							Ints13
							Ppfibp1
							4732416N19Rik
							Tmtc1
							3010003L21Rik
[truncated: 3,048 more rows]

## Sheet: Table S5
Module	grey	turquoise	brown	darkgreen	red	blue	magenta	lightyellow	black	salmon	darkturquoise	darkgrey	royalblue	green	yellow	cyan	midnightblue	lightgreen	tan	purple	orange	white	grey60	pink	lightcyan	darkred	greenyellow	darkorange	skyblue
Hub Gene		Rpl13	Dcun1d1	Atp6v1h	Rb1cc1	Ncoa2	Eif5	Ankrd11	Trim46	Sema6c	Ano8	Ywhaq	Pccb	Rfx7	Nsd2	Eif6	Ap1s1	Ankrd52	Stoml1	Kifap3	Tspan6	C2cd3	Selenoh	Fryl	Spcs1	Ech1	Fkbp8	Cbarp	Vdac3
	Sox17	Mrpl15	Lypla1	Atp6v1h	Rb1cc1	Pcmtd1	Ube2w	Tram2	Gm28439	Atp6-ps	Gm28661	Prim2	Bag2	Zfp451	Dst	Ccdc115	Ankrd39	Sema4c	Actr1b	Rev1	Pdcl3	Tgfbrap1	Gm5526	Gm28151	Ndufs1	Igfbp2	Zfand2b	B3gnt7	Ndufa10
	4732440D04Rik	Sdhaf4	Tcea1	Cops5	Vcpip1	Cspp1	Mob4	Fzd5	Lman2l	Ankzf1	Gm29216	Bend6	Plekhb2	Fam168b	Eif5b	Dnajb3	Aamp	Tmem131	G730003C15Rik	AI597479	Tex30	Cflar	Eef1b2	Nemp2	Tuba4a	2310009B15Rik	Stk16	Sox13	Surf6
	Gm38372	Gm28437	Rrs1	Rpl7	Arfgef1	Prex2	Psmd1	Plekhm3	Cnnm3	Ptprn	Atg9a	Coq10b	Unc50	Mgat4a	Aff3	Cops9	Rnf25	Tbc1d8	Pnkd	Wdr75	Cyp20a1	Klf7	Bcs1l	Ankrd44	Snrpe	Psen2	Tmem198	Susd4	Gle1
	Adhfe1	Dnajb2	Tram1	Eloc	Stau2	Slco5a1	St8sia4	Fn1	Glb1l	Speg	Inha	Ndufb3	Ormdl1	Map4k4	Ercc5	Mterf4	Ackr3	Tns1	Dnpep	Gtf3c3	Mettl21a	Ccdc93	Cops7b	Satb2	Rpl35rt	Dph7	Adipor1	Tbc1d13	BC005624
	Mybl1	Scly	Smap1	Tmem70	Ogfrl1	Ncoa2	Rgs5	Plekha6	Chpf	Obsl1	Stk11ip	Ica1l	Hspe1	Zdbf2	Pgap1	Bok	Cops8	Stk36	Gpc1	Ptma	Arpc2	Hmcn1	Ilkap	Gm37607	Mpc2	Nek6	Qsox1	Tyro3	Psmc3
	Sgk3	Dusp28	Rab23	Txndc9	Fam135a	Eya1	Hsd17b7	Zbed6	Sh3bp4	Steap3	Slc4a3	Rpe	Lancl1	Ikzf2	Mars2	Ralb	Eif2d	Col6a3	Thap4	Pam	Mff	Prrc2c	Ube2t	Bmpr2	Creg1	Upp2	Dedd	Zfp341	Pdhx
	Mcmdc2	Capn10	Nck2	Mrps9	Myo1b	Gm37233	Lin9	Fam78b	Lrrn2	Nsmf	Rnpepl1	Farsb	Serpine2	Igfbp5	Clk1	Phlda3	Etnk2	Traf3ip1	Dtymk	Kdsr	Actr3	Dhtkd1	Npl	Raph1	Cr1l	Mettl5	Tagln2	Src	Scg5
	Snhg6	Atg4b	Tpp2	Nif3l1	Hycc2	Uggt1	Rab14	Itpkb	Gm20045	Npdc1	Mamdc4	Nifk	Fam174a	Ttll4	Carf	Tmem9	Ssna1	Kif1a	Ndufs2	Mcm6	Ddx59	Upf2	Cryzl2	Adam23	Atp5f1c	Nr1h3	Nelfb	Slc9a8	Snx5
	Tcf24	Csrp1	1700019D03Rik	Eif4e2	Kansl1l	Inpp4a	Psmd14	Disp1	Rps6kc1	Fbxw5	Snapc4	Dars1	Cxcr4	Usp40	Pikfyve	Mrps14	Gpsm1	Ikbke	Igsf8	Gm4204	Swt1	Cubn	Mettl18	Zfp142	Zmynd19	Cd59a	Tprn	Spata2	Mcts1
	Sulf1	B4galt3	Hspd1	Dbi	Pid1	Sf3b1	Ift70b	Sec16a	Ankrd16	Nacc2	Sh3glb2	Glrx2	Teddm2	Ppp1r7	Gigyf2	Fcgr3	Egfl7	Kif21b	Pycr2	Nek7	Arpc5	Cntrl	Mpzl1	Irs1	Wdr5	Shf	Sapcd2	Slc35a2	Slc9a6
	Lactb2	Ufc1	Rftn2	Tada1	Gin1	Fam117b	Api5	Notch1	Tmem250	Zer1	Ier5l	Vamp4	Tmco1	Epb41l5	Ppip5k2	Zdhhc12	Dipk1b	Vangl2	Pnpla7	Gm29170	Cacybp	Neb	Alyref2	Agap1	Rabepk	Bambi-ps1	Dnlz	Cdk16	Arxes1
	Msc	Usf1	Orc2	Rgs4	Pign	Nrp2	Fbxo3	Ppp1r26	Rxra	Crat	Golga2	Ccdc181	Sdhc	Mgat5	B230216N24Rik	Cd302	Sardh	Ndor1	Uap1l1	Klhl20	Fbh1	Phf21a	Qsox2	Hdac4	Mrrf	Ap5s1	Endog	AW822252	Actl6a
	Terf1	Smyd2	Nop58	Arpc5l	Dsel	Ino80d	Kif18a	Rapgef1	Ralgds	Tor1b	Ciz1	Tiprl	Psmd5	Pfkfb2	Clasp1	Ndufs3	Coq4	Gm13563	Tmem141	Kifap3	Commd3	Stard9	Ttll11	Elk4	Wdr38	Ahcy	Dolpp1	Fgd1	Pfn2
	Rdh10	Hspa14	Wdr12	Gm13456	Dennd1b	Creb1	Cops2	Nup214	Miga2	Usp20	Trp53i11	Sccpdh	Psmb7	Dstyk	Nckap5	Gm13889	Urm1	Vav2	Bmyc	Dcaf8	Thnsl1	Slc6a8	Nup35	Mdm4	Phospho2	Gss	Ntmt1	Spry1	Cks1b
	Ly96	Mrpl41	Abi2	Ift70a1	Odr4	Agfg1	Ptpra	Prrc2b	Lamc3	Gpr107	Snhg11	Degs1	Prkra	Zc3h11a	Yod1	Immp1l	Ptpa	Col5a1	Surf4	Adss2	Mmadhc	Kdm5c	Selenoh	Aspm	Mtx2	Jph2	Ptrh1	Lmna	Ubap1
	Jph1	Dpp7	Acsl3	Tmem62	Rnf2	Farp2	Pank2	Eeig1	Dnm1	Pomt1	Zfp335	Rrp15	Kbtbd4	Kdm5b	Atp2b4	Serf2	Tor1a	Nup188	Slc2a6	Desi2	Tmx2	Usp13	Timm10	Astn1	Ube2e3	Sys1	Lrsam1	Aph1a	Rraga
	Pi15	Paxx	Cul3	Gatm	Rabgap1l	Zcchc2	Gpcpd1	Dab2ip	Slc25a25	St6galnac4	9230112E08Rik	Phyh	Apip	Pappa2	Ppp1r12b	Eid1	Plpp7	Stxbp1	Bbln	Tfb2m	Ndufaf1	Gm43071	Nop10	Gpatch2	Mtch2	Snx21	Mapk8ip1	Atp1a1	Magoh
	Crispld1	Traf2	Ube2f	Stard7	Dnm3	Bcl2	Snrpb2	Mapkbp1	Eng	Sh2d3c	Slc2a4rg-ps	Optn	Eif3m	Zbtb37	1700025G04Rik	Chchd5	Uck1	Madd	Gsn	Fbxo28	Pdia3	Mdn1	Ccndbp1	Ptpn14	Ptpmt1	Psma7	Ext2	A930005H10Rik	Prdx1
	Mcm3	Rpl7a	Ing5	Crls1	Akt3	Vps4b	Eif2s2	Slc23a2	Cry2	Niban2	Sox18	Spc25	Srp14	Ildr2	Gm38190	Vps16	Swi5	Atg13	Ube2l6	Brox	Sord	Cdk5rap2	Smim26	Slc30a1	Arfgap2	Eola1	Lcmt2	Fam219a	Cap1
	Paqr8	Rexo4	Relch	Hprt1	Sde2	Ccnt2	Ndrg3	Rrbp1	Bahd1	Dlgap4	Tcea2	Rbm45	Blvra	Kif26b	Gpr161	Ndufaf5	C1qtnf4	Ppip5k1	Fjx1	Bpnt1	Pcna	Cachd1	Commd7	Sfmbt2	Hsd17b12	Pdzd4	Ddrgk1	Cntfr	Tmem50a
	Efhc1	Slc27a4	Timm17a	Rpl10	Suv39h2	R3hdm1	Cse1l	Dnmt3b	Ebf4	Pigt	Hdac6	Mettl15	Ciao1	Nvl	Pou2f1	Snta1	Mdk	Dnaaf9	Mrps26	Sephs1	Ctnnbl1	Mast2	Trpc4ap	Cacna1b	Galk2	Itm2a	Gfra4	Dhcr24	Pnrc2
	Tmem14a	Spout1	Ivns1abp	Fundc2	Nebl	Zfp281	Brcc3	Kcnb1	Cenpb	Slc35c2	Sema4a	Haus2	Cst3	Rab3gap2	Uhmk1	Eif6	Alkbh3	Rassf2	Itpa	Pip4k2a	Gpkow	Ptprf	Pkig	Setx	Dtwd1	Hsd17b10	Pdrg1	Plk3	Cdc42
	Kcnq5	Dolk	Suco	Rps24-ps3	Bmi1	Cdc73	Vbp1	Tshz2	4930518I15Rik	Ptpn1	Zbtb7b	Gabpb1	Abhd12	Arhgap21	Gm7694	Nnat	Chst14	Tm9sf4	Shld1	Mrps2	Maoa	Pou3f1	Arfrp1	Dennd1a	Idh3b	Rpl22l1	Map1lc3a	Eva1b	Nadk
	Gm28438	Asb6	Gorab	Psmd10	Spopl	Ro60	Rps6ka6	Dido1	Snhg17	Atp9a	Pigo	Mcts2	Nsfl1c	Camsap1	Cep170	Emilin3	Smox	Trp53inp2	Srxn1	Set	Fam50a	Grik3	Ndufb11	Nr6a1	Rab5if	Gm6204	Nfs1	Nhsl3	Nsg1
	Lmbrd1	Ass1	Uck2	Tmem29	Gtdc1	Edem3	Bhlhb9	Hcfc1	Tox2	Zgpat	Tln1	Lamp2	Syp	Odf2	Hnrnpu	2900093K20Rik	Mmp24os1	Cep250	Ergic3	Arl5a	Pja1	Zmym6	Zcchc18	Zeb2	Gnas	Fcrl2	Neurl2	Wnt4	Prkrip1
	Gm7846	Ptges2	Pigm	Stmn2	Fmnl2	Rgl1	Pwwp3b	Med12	Snai1	Fam3a	Rgp1	Cd99l2	Araf	Sptan1	Ahctf1	Rps21	Scand1	Gm37274	Manbal	Prpf40a	Pdzd11	Epb41	Alg5	Kif5c	Prelid3b	Prcc	Cstf1	Sh2d5	Zscan21
	Phf3	Dpm2	Lbr	Acad9	Gpd2	Dhx9	Eif1ax	Spart	Cebpb	Smg5	Scmh1	Zc4h2	Slc25a5	Zbtb34	Trp53bp2	Gm14539	Rtf2	Sulf2	Dnttip1	Fastkd1	Tspan6	Slc35e2	Crabp2	Pkp4	C1galt1c1	2410004B18Rik	Ebp	Dvl1	Snx10
	Imp4	St6galnac6	Tgfb2	Ctso	Acvr1	Rnasel	Rab9	Ash1l	Lama5	Slc25a44	Emc1	Igbp1	Ube2a	Marchf7	Cenpf	Ndufa1	Ctsz	Prex1	Timm17b	Cir1	Trmt2b	Rbm33	Mrpl9	Lrp4	Cetn2	Il11ra1	Sox3	Nicol1	Cct7
	Ptpn18	Fpgs	Angel2	Ppa2	Ssb	Cep350	Exosc9	Ubap2l	Uckl1	Entrep3	Crocc	Armcx2	Septin6	Ttc17	Plxna2	Haus7	Atp5f1e	Stx16	Pnck	Dnajc10	Tceal8	Cad	Psmd4	Ambra1	Ubl4a	Galt	Gm15417	Hps4	Ndufa9
	Arhgef4	Cdk9	Fam107b	Tmem68	Sp3	Soat1	Selenot	Gatad2b	Slc10a3	Il6ra	Fbxo42	Bex4	Slc25a14	Ino80	Etl4	Dnase1l1	Lage3	Bcor	Mpp1	Nckap1	Nxt2	Sez6l	Rhoc	Thbs1	Cox7b	Pgap4	Pygo2	Usp30	Zfp14
	Hs6st1	Tor2a	Yme1l1	Pdp1	Gpr155	Ralgps2	Dhx36	Tchh	Tro	Sema6c	Plch2	Morf4l2	Pgk1	Chp1	Tsc1	Dnajc19	Armcx6	Flna	Alas2	Cat	Acot9	Gigyf1	Gstm5	Eif2ak4	Maged2	Alad	Pmvk	Clip2	Faap24
	Neurl3	Rpl12	Zbtb6	Coq3	Lnpk	Rasal2	Ift80	Slc22a15	Noct	Ampd2	Ski	Rbbp7	Timm8a1	Trp53bp1	Rc3h2	Commd2	Cd1d1	Clk2	Car2	Meis2	Eif2a	Slc7a1	Snhg8	Spg11	Tsr2	Leprot	Hax1	Ttyh3	Snrpn
	Arid5a	Ndufa8	Arl6ip6	Pole3	Hnrnpa3	Pbx1	Gucy1b1	Gm42659	Mef2d	Atosb	Gm16023	Hccs	Mageh1	Golm2	Strbp	Lamtor2	Msto1	Gm43737	Ssr2	Fam98b	Plrg1	Dnah6	H2az1	Snrnp200	Sat1	Mrpl37	Rpp25l	Ephb6	Uqcrc2
	Kansl3	Serping1	Stk39	Cyp2j6	Agps	Chml	Golph3l	Tmem8b	Glmp	Rusc2	Agrn	Pkia	Prdx4	Sema6d	Mbd5	Mtx1	Slc50a1	Adar	Dpm3	Adal	Rap1a	Etv6	Rpsa-ps10	Stk35	Trpc3	Pdzk1ip1	Gba2	Zyx	Kat8
	Cnnm4	Slc39a13	Dync1i2	Txndc12	Zc3h15	Smyd3	Anp32e	Reck	Hcn3	Tesk1	Plekhn1	Sec62	Ndufb5	Anapc1	Rif1	Mrps21	Olfml3	Cgn	Tars2	Trmt6	Ostc	Tmc4	Cryz	Esf1	Rnf13	Mycl	Hint2	Hdhd5	Oat
	D430040D24Rik	Abtb2	Chn1	Cmpk1	Cstf3	Cnst	Wdr47	E130308A19Rik	Muc1	Trim32	Slc4a2	Gnb4	Ndufc1	Rnf24	Map3k20	Bola1	Psrc1	A730011C13Rik	Plekho1	Mcm8	Cisd2	Crebzf	Rps20	Ninl	Naxe	Fndc5	Glipr2	Ppp1r12c	Eef1akmt2
	Cox5b	Mtln	Plekha3	Rps8	Dph6	Cdc42bpa	Rwdd3	Zfp362	Trim46	Rnf220	Fbrsl1	Gm18588	Pdcd10	Plcb4	Atf2	Tusc1	Sigmar1	Gm15265	Kcnc4	Sec23b	Rars2	Emsy	Decr1	Plagl2	Cct3	Gm7332	Grhpr	Meis3	Nap1l4
	Zap70	Snrpb	Acp2	Ndufs5	Secisbp2l	Acbd3	Ube2d3	Eya3	Adam15	Map7d1	Tchp	Ppid	Vps72	Zfp442	Sestd1	Fggy	Shb	Vangl1	Enho	Napb	Bag1	C2cd3	Smim27	Epb41l1	Jtb	Tmub1	Dph2	Dhx34	Cars1
	Coa5	Adissp	Ldlrad3	Snip1	Flrt3	Enah	Eif4e	Wasf2	Crtc2	Ncdn	Cfap251	Glrb	Atp5pb	Asxl1	Fnbp4	Hectd3	Slc31a2	Elapor1	Dctn3	Mapre1	Chmp5	Xndc1	Ndufb6	Ppp4r1l-ps	Pi4kb	Igfbp7	Rnf19b	Bbc3	Cdk1
	Cracdl	Dtd1	Mpped2	Ppp1r8	Crnkl1	Mia3	Hs2st1	Spen	Mov10	Nkain1	Ogfod2	Slc16a1	Cd53	Rbm39	Celf1	Ppih	Dmac1	Gm43858	Ccl27a	Utp14a	Nipsnap3b	Sbk1	Sec61b	Shroom4	Cdc42se1	Pf4	Zfp593	Sars2	Ptges3
	Tsga10	Nxt1	Wdr76	Crot	Zfp120	Eprs1	Bcl10	Clcn6	Dnajb5	Sdc3	Castor2	Ddx20	Lamtor5	Ncoa3	Traf6	Ppie	Ppcs	Pigk	Eri3	Rap2c	Rps6	Phrf1	Mrps15	Zdhhc9	Ensa	Coq2	Paqr7	Sirt2	Lamp1
	Lipt1	Entpd6	Eif3j1	Ywhah	Polr3k	Kcnk2	Adgrl4	Kif1b	Whrn	Ptpru	Trappc14	Rpf1	Aimp1	Zfp970	Trim44	Phc2	Yrdc	Npr2	Atp6v0b	Hs6st2	Mtap	Plxnc1	Trnp1	Bcorl1	Vps45	Fgfrl1	Rpl11	Proser3	Vdac3
	Mitd1	Hck	Myef2	Lap3	Usp9x	Prox1	Asph	Cep104	Podn	Wdtc1	Dnaaf5	Car8	Gipc2	Ntsr1	Slc12a6	Crybg2	Hpca	Fbxo10	St3gal3	Vma21	Akirin1	Fat1	Tmem60	Elf4	Pex11b	Tpst2	C1qa	Lsr	Calr
	Mrpl30	Dynlrb1	Usp8	Commd8	Kdm6a	Vash2	Plekhf2	Akap9	Ipo13	Zdhhc18	Ints1	C9orf72	Ndufaf6	Dnajc5	Arhgap11a	Lypla2	Eif3i	Akna	Slc2a1	Pdha1	Rundc3b	Adgrl1	Pmpcb	Zfp280c	Lamtor3	Slc15a4	Aldh4a1	Emc10	Nae1
	Npas2	Pigu	Zfp661	Ociad2	Rp2	Rcor3	Xpa	Agbl5	P3h1	Clstn1	Zfp775	Smu1	Cibar1	Pcmtd2	Spred1	Mul1	Mecr	Gmeb1	Azin2	Ap1s2	Orc5	N4bp1	Ost4	Zic3	Smim8	Gusb	Efhd2	Ptov1	Vps4a
	Rpl31	Acss2	Macrod2	Mrpl1	Gria3	Dclre1c	Tex10	Grk3	Col9a2	Plekhg5	Podxl2	Klhl9	Triqk	Clcn5	Mga	Akr7a5	Atp5if1	Arid1a	Ccdc28b	Piga	Hadha	Zfp423	Maea	Zfp185	Polr1e	Lfng	Cenps	Ap2a1	Ist1
	Cnot11	Edem2	Dstn	Nudt9	Stag2	Usp6nl	Smc2	Sart3	Airim	Pank4	Adamts9	Prpf38a	Lyrm2	Nkap	Tubgcp4		Fam110d	Cep85	Pef1	Mtfr1	Tmed2	Ranbp10	Pebp1	Pcyt1b	Lrrc42	Sgce	Prxl2b	Cpt1c	Cmtr2
	Rnf149	Romo1	Rbbp9	Glmn	Ocrl	Taf3	Ift74	Ssh1	AU040320	Morn1	Ssc5d	Ipp	Nudt2	Thoc2	Fbn1	Vamp3	Fuca1	Ephb2	Trnau1ap	Eif5a2	Eif2b1	Dhx38	Eif4h	Nhsl2	Hdac1	Arf5	Ssu72	Scaf1	Cfdp1
	Gm16894	Aar2	Xrn2	Zfand2a	Mospd1	Skida1	Scp2	Msi1	Gm12940	Mib2	Gpr4	Eif2b3	Creb3	Htatsf1	Cep152	Rpl22	Hmgcl	Zbtb40	Rcc1	Prkci	Cct6a	St3gal2	Bud23	Hmgn5	Ptp4a2	Fmc1	Ube2j2	Lrrk1	Tsnax
	Il1r1	Actr5	Csnk2a1	Rpl21	Prrg1	Fubp3	Eps15	Spring1	Asap3	Tmem240	Clasrp	Rragc	Txn1	Atp11c	Trpm7	Mmp23	Zbtb17	Iffo2	Snhg3	Afg2a	Bet1	Znrf1	Ndufa4	Drp2	Mtfr1l	Suclg1	C1qtnf12	Gdpd5	Psme1
	Il1rl2	Ctsa	Kif3b	Pomp	Zfx	Golga1	Faf1	Tpcn1	Slc66a1	Gm16008	Arhgef1	Armc10	Atp6v1g1	Prrg3	Atrn	Ints11	Zbtb48	Dnajc16	Id3	Elf2	Cav2	Usp54	Ndufa5	Armcx4	Pdpn	Bola3	B3galt6	Cbarp	Gmpr2
	Slc9a2	Pltp	Phf20	Ubl3	Zxdb	Ttc21b	Ppt1	Mphosph9	Atp13a2	Chpf2	Sptbn4	Abcf2	Lrrc41	Jpx	Plcb1	Rpl17-ps5	Pex10	Kazn	Szrd1	Cog6	Tigd2	Sec24c	Atp6v1f	Zfp704	Pgd	Nagk	Tmem214	Ctxn1	Nufip1
	Mfsd9	Zfp335os	Ralgapb	Tspan12	Arhgef9	Cers6	Gnl2	Auts2	Plekhm2	Nat8l	Plekhg2	Slbp	Urod	Diaph2	Dzank1	5031425E22Rik	Gabrd	Rere	Plod1	Nmd3	M6pr	Sh2d4b	Thnsl2	Pag1	Actr3b	Chchd6	Snx17	Gas6	Dcun1d5
	Fhl2	Trp53rka	Ddx3x	Nt5c3	Abcb7	Lrp2	Khdrbs1	Pom121	Miip	Wscd2	Tbc1d10b	Paics	Rpa2	Fam199x	Ralgapa2	Tomm7	Vwa1	1700109H08Rik	Cptp	Isg20l2	Med21	Gm49204	Mrpl19	Slc7a14	Stx18	Il17rc	Noc4l	Atp13a1	Thyn1
	Ecrg4	Npepl1	Uba1	Nfu1	Cstf2	Ubr3	Dnajc8	Hip1	Tmem201	Pxn	Prr14	Grsf1	Mrto4	Tspyl2	Ncoa6	Smarcd3	Fastk	2700038G22Rik	Kcnh2	Prpf3	Ginm1	Fam124a	Eefsec	Ttc14	Tmem128	Leng9	Tmem119	Cope	Srpr
	Uxs1	Mtg2	Wdr44	Arpc4	Alg13	Tlk1	Stx12	Foxk1	H6pd	Bicdl1	Zfp629	Cops4	Nrbp1	Phka2	Ppp1r16b	Cgref1	Fndc4	Ift172	Slc35f6	Metap1	Ndufa12	Dock9	Tmem43	Fat4	Rpl9	Zbtb45	Suds3	Rex1bd	Acat1
	Poglut2	Ogfr	Steep1	Emc3	Phf8	Ccdc141	Pdik1l	Rnf216	Megf6	Rnft2	Fbxl19	Kbtbd2	Hopx	Reps2	Cask	Sh3bp2	Babam2	Fam193a	Preb	Fpgt	Yeats4	Dnmt1	Brk1	Foxo1	Ociad1	Nfkbib	Erp29	Pkn1	Rsl24d1
	Bivm	Ftsj1	Zbtb33	Rpl32	Txlng	Zfp106	Kdm1a	Lmtk2	Acap3	Tctn1	Kcnq1ot1	Chmp3	Pgam5	Bhlhe22	Smarca1	Bloc1s4	Spon2	Bod1l	Pisd	Zranb2	Cdc16	Gramd1b	Sec13	Sh3d19	Klhl8	Ech1	Scarb1	Lpcat2	Nprl2
	Gulp1	Chst7	Cul4b	Golt1b	Gpm6b	Ttbk2	Fam133b	Trrap	Agap3	Stx2	Midn	Tmsb10	Gtf2h3	Fgf2	Fmr1	Sod3	Alkbh2	Ep400	Zfyve28	Ankrd13c	Spcs3	Zbtb16	Tpi1	Igsf3	Rpl5	Akt1s1	Psph	Adgrg1	1110059G10Rik
	Col3a1	Pgrmc1	Gk	Nipa2	Tbl1xr1	Zscan29	Gnai1	Pan3	Mxd4	Mmp17	Apc2	Crbn	Cox19	Supt20	Zfp275	Stbd1	1500011B03Rik	Mn1	Smim20	Depdc1a	Itfg1	Scamp2	Nop2	Amigo1	Dynll1	Pnkp	Dtx2	Zdhhc1	Gm2a
	Col5a2	Ssr4	Eif2s3x	Sec11a	Mynn	Kif16b	Xrcc2	Mest	Man2b2	Sh2b2	Mex3d	Thumpd3	Rpa3	Lrba	Tbl1x	Atp5me	Acads	Gcn1	Crlf2	Virma	Terf2ip	Herc1	Ndufa3	Sort1	Nipsnap2	Hapln3	Ache	Cenpt	Tvp23b
	Slc40a1	Renbp	Spin4	Hikeshi	Fxr1	Cbfa2t2	Insig1	Tet3	Dgkq	Radil	Rexo1	Tmem126b	Mrps33	4632404H12Rik	Tab3	Srrd	Cox6a1	Srrm4	Rita1	Akirin2	Arf4	Tln2	Tfpt	Col11a1	Crcp	Serpinh1	Pop7	Edc4	Adprm
	Slc39a10	Emd	Eda2r	Clns1a	Arhgef26	Norad	Ube3c	Wnk1	Sgsm1	Slc29a4	Ap3d1	Nfatc2ip	Mindy4	Snx27	Taf1	Mvk	Tesc	Setd1b	Arpc3	Ncbp1	Mettl6	Gm36936	Rps9	Slc30a7	Mdh2	Ppme1	Fam20c	Mettl17	Stx8
	Cavin2	Atp6ap1	Ophn1	Ndufab1	Gfm1	Samhd1	Ppp1cb	Phc1	Ube3b	Zdhhc4	Pip5k1c	Stx7	Aldh1l1	Pogz	Brwd3	Aldh2	Sdsl	Sdk1	Vps37b	Zfp189	Ghitm	Chst2	Kptn	Zzz3	Fis1	Mgmt	Mrm2	Oxa1l	Arf2
	Nabp1	Bex2	Zfp711	Mylpf	Kpna4	Znfx1	Yes1	Itpr2	Rph3a	Tecpr1	Tle2	Ostm1	Necap1	Gabpb2	Pcdh19	Gpn3	Pheta1	Tnrc18	Abcb9	Inip	Spryd7	Tmem108	Rtn2	Runx1t1	Pms2	Pwwp2b	Brat1	Lrp10	Kpna2
	Stat1	Tm4sf1	Chm	Dhx32	Snapin	Ss18l1	Rab28	Myadm	AI480526	Krba1	Sirt6	Tfam	Chmp2a	Setdb1	Armcx1	Anapc7	Orai1	Ubn2	Cldn3	Kdm4c	Elp3	Rbm6	Mrps12	Bach2	Gtf3a	Sirt3	Aimp2	Pnoc	Tbc1d7
	Gls	1700113A16Rik	Nrk	Glrx3	Wdr3	Upf3b	Lias	Zc3h4	Plod3	Dctn1	Appl2	Snrpd3	Sae1	Alpk1	Rbm41	Taf6	Tmem120b	Hipk2	Abhd11	Plaa	Bnip3l	Fyco1	Fam98c	Mob3b	Fam131b	Smpd2	Bpgm	Phldb1	Nol7
	Nab1	Krtcap2	Tbc1d8b	Echs1	Csde1	Aff2	Hnrnpdl	Nova2	Nyap1	Tex261	Baz2a	Mterf2	Hnrnpl	Tet2	Gpr173	Rasl11a	Rilpl2	Wipf3	Ufsp1	Ndc1	Rcbtb2	Larp1	Psenen	Ubap2	Pdia4	Anapc16	Pcgf1	Cspg4	Nsa2
	Mfsd6	Slc27a3	Prps1	Fbxo7	Trim33	Mamld1	Ankle2	Irgq	Gpc2	Rab11fip5	Cars2	Chpt1	Cox6b1	Pdlim5	Rps6ka3	Sem1	Chchd2	Plxna1	Agfg2	Hp1bp3	Ift46	Tom1l2	Prmt1	Abca1	Cycs	Aifm2	Ino80b	Ubl7	Actr10
	Inpp1	S100a1	Atg4a	Lta4h	Cttnbp2nl	Dmd	Pitpnb	Kctd15	Ap5z1	Scnn1a	Ankrd10	Atxn7l3b	Mkrn3	Syde2	Nhs	Tspan33	Ap1s1	Xpc	Ints15	Zfp933	Rbm7	Myh10	Rras	Tmem245	Usp39	Mettl1	Atp6v1e1	Acy1	Gm20604
	Hibch	S100a16	Lrch2	Ormdl2	Tlcd4	Amer1	Vps33a	Slco3a1	Zscan25	Leng8	Ell	Rap1b	Coa4	Ssx2ip	Pld1	Wdr91	Tsc22d4	Gxylt2	Hilpda	Haus3	Zw10	Polr2a	Ndn	Svep1	Pole4	Dctn2	Zfp628	Cish	Oxct1
	Pms1	Nudt17	Gnl3l	Mrps31	Gclm	Chic1	Zbed5	Cemip	Zfp746	Zfp865	Mast3	Llph	Rnf121	Chd7	Tnik	Rps15-ps2	Bri3	Plxnd1	Stmp1	Dhx15	Snx1	Myo18a	Pgap2	Zfp618	Hmces	Coprs	Nat14	Slc38a3	Eif3e
	Osgepl1	Phgdh	Kctd12b	Pomk	Usp53	Ftx	Hmgb1	Arnt2	1600020E01Rik	Strn4	Myo9b	Shcbp1	Rps15a	Unc13b	Phc3	Elmod3	Arpc1b	Sbk3	Malsu1	Tmem33	Gnb5	Axin2	Insc	Col27a1	Arl6ip5	Tmem161a	Zfp787	Zbtb47	Eif3l
	Asnsd1	Gstm4	Bclaf3	Fnta	Camk2d	Atrx	Vps50	Arrb1	Ttll3	Irf2bp1	Ushbp1	Ubxn8	Mettl9	Rnf38	Zmat3	Aup1	Smim30	Bicra	Tacstd2	Dcun1d4	Gclc	Usp36	Il4ra	Adamtsl1	Jagn1	Dcaf15	Zfp954	Hic1	Mb21d2
	Stk17b	Bdh2	Cdkl5	Asah1	Zgrf1	Hdx	Tmem168	Eef2k	Foxj2	Dmpk	Ano8	Msmo1	Hebp2	Zcchc7	Ankrd50	Tprkb	Tpra1	Pou2f2	Klf15	Exoc1	Elovl5	Ptpdc1	9430038I01Rik	Srrm1	Raf1	D8Ertd738e	Ccdc61	Ankrd13b	Eef1g
	Hecw2	Ccdc107	Syap1	Lsm6	Ppp3ca	Hnrnph2	Capza2	Srcap	Acrbp	Fbxo46	Slc27a1	Zfp869	Hddc2	Abitram	D3Ertd751e	Pex5	Shq1	Hnrnpul1	Fbln2	Cenpc1	Fbxo9	Sema4d	Mtg1	Luzp1	Zfp637	Ier2	Apoe	Itga3	Sdhaf2
	Gm8292	Arhgef39	Trappc2	Lonp2	Ttll7	Armcx5	Pot1a	Tacc2	Vwf	Klc3	Niban3	Prmt9	Snx3	Ptprd	Naa15	Dera	Itfg2	Samd4b	Vhl	Rufy3	Eef1a1	Kif27	Bet1l	Ece1	Emg1	Chchd1	Tomm40	Erbb2	Rcl1
	Plcl1	Clta	Tceanc	Nqo1	Usp33	Wnk3	Cul1	Gm21781	Rhno1	Smg9	Matcap1	Utp4	Zwint	Ttc39b	Maml3	Calm3	Hebp1	Spred3	Wnt5b	Dck	Morf4l1	Sptb	Atg5	Per3	Mgst1	Nt5dc2	Nectin2	Rara
	9130024F11Rik	Tomm5	Zc2hc1a	Cog4	Orc3	Huwe1	Mad2l1	Stxbp5	Dnai7	Atp1a3	Smpd3	Actr8	Ddt	Patj	Nbea	Qpctl	Cox6b2	Catsperg1	Bid	Cdkl2	Ugp2	Mideas	Ascc1	Rgs12	Rps4l	Lgals3	Bcam	Ddx41
	1700066M21Rik	Exosc3	Myef2l	Tomm20	Slc35a1	Klf8	Immt	Utrn	Tmem86b	Grik5	Cdk10	Gnpnat1	Prmt2	Tut4	Tsc22d2	Blvrb	Isoc2b	Garre1	Usp5	G3bp2	Erlec1	Foxn3	Psap	Guf1	Rps16	Ttc5	Cadm4	Rab10os
	Tyw5	Mutyh	Lrrcc1	Adk	Fktn	Ubqln2	Cnbp	Pcnt	Ppp6r1	Zfp574	Pcnx2	Hnrnpc	Fhl4	Mtf1	Golim4	Eid2	Dact3	Prr12	Ltbr	Tmed5	Skp1	Ccdc88c	Ppa1	Atp10d	Psmd8	Apex1	Dmac2	L3hypdh
	Maip1	Med8	Ythdf3	Sap18	Elp1	Mbtps2	Tpt1-ps3	Nopchap1	Sympk	Cyp2s1	Bcl2l2	Rnaseh2b	Actr6	Zmym4	Gucy1a1	Tmem147	Coq8b	Nav2	Tsen34	Pigg	Rpl26	Tecpr2	Gucd1	Fryl	Uba2	Mrpl52	Exosc5	Slc25a29
	Spats2l	Svbp	Armc1	Tpt1	Slc31a1	Pde7a	Zfp422	Cpm	Six5	Lrfn1	Ipo4	Tmtc4	Tspan31	Pum1	Rfx5	Usf2	Sertad1	Herc2	Ube2s	Zfp68	C1qbp	St3gal1	Slc25a3	Hnrnpd	Nudt19	Fbxl12	Egln2	Oplah
	Kctd18	Trappc3	Hltf	Med17	Psip1	4632415L05Rik	D6Wsu163e	Zbtb39	Vasp	Rasgrp4	Nynrin	Psma4	Gins4	Prdm2	Otud7b	Clec11a	2310022A10Rik	Klf13	Gsk3a	Hsph1	Mmd	Zc3h7b	Phlda1	Thoc2l	Gm44950	Pin1	Pld3	Gpaa1
	Sgo2a	Smim12	Dcun1d1	Ei24	Usp1	Mfn1	Fgfr1op2	Gdf11	Ercc2	Syne4	Kank2	Gtf2a2	Cpe	Pex1	Wars2	Josd2	Map4k1	B130024G19Rik	Eif3k	Tnpo3	Cox11	Ano6	Tmbim4	Ncor2	Rps17	Angptl6	Capns1	Hsf1
	Bzw1	Tmem234	Hspa4l	Timm8b	Dnajc6	Gm43668	Ergic2	Col4a1	Mark4	Wtip	Gm49338	Nck1	Nr2c2ap	Kmt2c	Sike1	Vrk3	Yif1b	Fhip1b	Trpm4	Tmem209	Smarce1	Abcc1	Rxylt1	Iqce	Mrpl48	Atg4d	Pop4	Tonsl
	Ppil3	Zcchc17	Mme	Rcn2	Prkaa2	Atp11b	Zfp773	Col4a2	Tgfb1	Myh14	Gm49759	Thoc5	Gabarapl2	C79130	Lrig2	Lysmd4	Polr2i	Dchs1	Mrpl46	Copg2	Gdi2	Golgb1	Pym1	Smurf1	Dctn5	Cdkn2d	Rpl13a	Cbx6
	Casp8	Syf2	Gmps	Bbs4	Zyg11b	Abhd18	Zfp606	Zfp703	Itpkc	Gys1	Smad6	Cct4	Pdhb	Uvssa	4933431E20Rik	Aamdc	Chst8	Mical2	Wdr73	Ezh2	Eci2	Nrip1	Polb	Rnf6	Nsmce4a	Yipf2	Pih1d1	Nr4a1
	Trak2	C1qb	Kcnab1	Rpl4	Sema3e	Nhlrc3	Zfp607b	Lpar2	Numbl	Odad1	Sema3f	Pex13	Ube2e1	Nop14	Cdc14a	Gde1	2410002F23Rik	Atxn2l	Hbb-bs	Igf2bp3	Nop16	Hunk	Saraf	Fry	Rps12	Dcps	Bax	Dgcr2
	Stradb	C1qc	Ssr3	Dis3l	Hycc1	Proser1	Zfp60	Cacna1a	Shkbp1	Fes	Rnf123	Asb3	Uqcc5	Sel1l3	Fnbp1l	Cln3	Idh2	Zfp689	Bola2	Pals2	Faf2	Serac1	Aga	Gm42547	Prim1	Imp3	Nucb1	Paqr4
	Tmem237	Ddost	Rsrc1	Atp1b3	Nub1	Dclk1	Zfp626	Phlpp2	Dpf1	Furin	Gm37963	Cops3	Bap1	Wdfy3	Ank2	Ppp4c	Unc45a	Rnf40	Doc2a	Kdm3a	Caml	Prdm9	Tmem59l	Gcc1	Nabp2	Islr	Bcat2	Flywch1
	Mpp4	Pink1	Smc4	Eif1b	Lcorl	Mbnl1	Zfp59	Atmin	Aplp1	Clpb	Col7a1	Eif4a1	Atg14	Lrrc8b	Sh3glb1	Aldoa	3110040N11Rik	Bcl7c	Lhpp	Ptcd3	Hexb	Ppp1r10	Gadd45gip1	Podxl	Xab2	Oaz2	Sergef	Rab26os
	Als2	Necap2	Trim59	Pes1	Anapc4	Ppm1l	Zfp420	Zfp469	Gramd1a	Lrrc56	Klhl18	Crk	Mipep	Golga3	Miga1	Kctd13	Cavin3	Fgfr2	Psmd13	Kcmf1	Smn1	Khsrp	Amfr	Zc3hav1l	Fbxo25	4933431K14Rik	Mesd	Zfp598
	Cdk15	Arhgef19	Rbm46	Tmed4	Tbc1d19	Map9	Zfp383	Ankrd11	Lrp3	Deaf1	Limk2	Blmh	Ebpl	Nos1	St6galnac3	Ptdss2	Apbb1	Gm10575	Pald1	Stambp	Ccnb1	Ctif	Tk2	Braf	Rpl19-ps11	Tpbg	Relt	Agpat1
	Fzd7	Ctnnbip1	Tdrkh	Pno1	Pds5a	Etv3	Zfp146	Flnb	Car11	Osbpl5	Gas2l1	Aatf	Clu	Clip1	Ubxn2b	Perp	Taf10	Igf2	Gatd3a	Kbtbd8	Smim15	Lrp5	Meak7	Add2	Ap1m1	Rbp1	AI467606	Ppt2
	Gm973	Eno1	Mllt11	Arf1	Sgcb	Nes	Gm5113	Sema3g	Sphk2	Rnf126	Wscd1	Ggnbp2	Uchl3	Zcchc8	Tox	Tpd52l1	Mrpl17	Akap12	Cstb	Ppp4r2	Pdia6		Saysd1	Mxd1	Mcm5	Ccdc12	Zfp771	C4a
	Sumo1	Park7	Mcl1	Atpaf2	Clock	Khdc4	Mphosph10	Khnyn	Magel2	Palm	Wdr81	Prkar1a	Cldn10	Rsrc2	Trp53inp1	Gstt1	Cdipt	Sbno2	Tmem259	Tmem135	Odc1		Stimate	C030015A19Rik	Ddx39a	Rps27rt	Rassf7	Stk19
	Nbeal1	A430005L14Rik	Pde4dip	Rpa1	Nup54	Lix1l	Arrdc4	Zfp395	Nmb	R3hdm4	Mllt6	Sap30bp	Vstm5	Gtf2ird1	Dpy19l4	Mif	Ctf1	Dot1l	Btbd2	Thap12	Cmpk2		Btd	Fbxl14	Gcdh	Gorasp1	Sf3b5	Dxo
	Eif4a-ps4	Wrap73	Dram2	Aldoc	Ift81	Man1a2	Btbd1	Lrch1	Tlnrd1	Efna2	Map3k3	Cdkal1	Ubl5	Cux1	Faxc	Chchd10	Bckdk	Nfic	Marchf9	Ctr9	Ifrd1		Osgep	Tmtc1	Dnaja2	Zmat5	Slc19a1	Skic2
	Pard3b	Faap20	Rbm15	Vmp1	Bcl7a	Hipk1	Efl1	Vwa8	Lrrc32	Pwwp3a	Tha1	Tbca	Cdc37	A430033K04Rik	Epha7	Gm867	Fuom	Ankrd52	Snapc2	Chp2	Dnajb9		Cmtm5	Zswim9	Arl2bp	Pold2	Cdc34	Med20
	Ino80dos	Mrpl20	Ptbp2	Utp18	Mios	Rsbn1	Pold3	Arhgap32	Slco2b1	Pcsk4	Nploc4	Ankra2	Scamp5	6330403L08Rik	Pnrc1	Pofut2	Ifitm1	Stxbp2	Ndufa13	Wdr11	Coch		Dhrs4	Ccdc9	Atp6v0d1	Hba-a2	Bsg	Mdfi
	Gm20342	Sdf4	Abcd3	Vcf1	Avl9	Magi3	Rnf141	Bcl9l	Arhgef17	Mknk2		Cenpk	Csk	Cdk8	Zfp292	Ilvbl	Cd81	Atp11a	Homer3	Ikzf5	Snx6		Dhrs1	Cic	Dus2	Rack1	Gpx4	Foxp4
	Fastkd2	Gpn1	Dnttip2	Mrpl32	Lancl2	Slc25a24	Copb1	Gm16536	Rabep2	Eef2	Dok3	Srek1ip1	Map2k1	Pds5b	Aptx	Plpp2	Dhcr7	Kbtbd11	Pgls	Tab2	Psma3		Mrpl57	Kmt2b	Gcsh	Pdlim4	Cirbp	Pkdcc
	2810408I11Rik	Ctbp1	Srsf11	Mplkip	Herc3	Agl	Abraxas2	Tle3	Tlcd3b	Mfsd12	Cep170b	Paip1	Rwdd2a	Klhdc10	Nr4a3	Nup37	Csnk1g2	Cherp	Gipc1	Pex3	Pcnx4		Serp2	Gm20457	Hsbp1	Rnf187	Rps15	Egr1
	Ccnyl1	Mrfap1	Bpnt2	Acot13	Gprin3	Gm42664	Ppp1r14c	Coro2b	Maz	Zc3h10	Gpt	Ywhaq	Pccb	Exoc4	Rnf20	Tsfm	Plekhj1	Zfp827	Trmt1	Hbs1l	Atp6v1d		Commd6	Sox6	Cox4i1	Mrpl55	Mbd3	Slc35a4
	Rpl10a-ps1	Mir703	Ints8	Serpinb6a	Ctnna2	Pde5a	Ltv1	Smad3	Phkg2	Zfp358	Cdc42ep1	Taf1b	Anapc13	Kdm7a	Zfp462	Ndufa4l2	Mrpl54	Nfat5	Rad23a	Akap7	Arg2		Clybl	Plekha7	Thoc7	Med9	Abhd17a	Dele1
	Idh1	Srsf9	Otud6b	Pak1ip1	Stk38l	Cenpe	Tbpl1	Vps13c	Gm45501	Pnpla6	Triobp	Hbp1	Nicn1	Plekha8	Mysm1	Coq10a	Dohh	Glg1	Farsa	Hdac2	Fcf1		Tmed1	Itpripl2	Rtraf	Arhgef15	Mob3a	Csf1r
	Acadl	Ppp1cc	Cpne3	Uqcrb	2610021A01Rik	Dnajb14	Septin10	Cgnl1	Mapk1ip1	Camsap3	Micall1	Nampt	Pttg1	Aak1	Nfia	Myl6b	Ncln	Zcchc14	Dnase2a	Cd24a	Lyset		Spc24	Rbbp6	Selenok	Trappc1	Izumo4	Gm23119
	Cps1	Rflna	Ndufaf4	Pdcd6	Ankrd42	Clvs1	Kifbp	Mras	Adam8	Evi5l	Pla2g6	Ppp2r3c	9530068E07Rik	Zxdc	Dock7	Suox	Tmem198b	Piezo1	Cmtm3	Nus1	Zfp706		Foxred1	Gtf3c1	Spcs1	Mrm1	Hmg20b	Slc14a2
	Atic	Rfc2	Map3k7	Btf3	Ddias	Wwp1	Herc4	Dag1	Slc25a22	Mcf2l	Fam227a	Tmx1	Ndel1	Rybp	Efcab14	Cep44	Cln8	Acin1	Tppp3	4930466K18Rik	Atp6v1c1		Fez1	Ptpre	Oxnad1	Coil	Fzr1	Cdk2ap2
	Gm4319	Rhbdd2	Ube2j1	Ptcd2	Pgm2l1	Topors	Ado	Ptpn23	Mob2	Ifi30	Mrtfa	Rdh11	Tmem97	9330102E08Rik	Ago3	Ddx49	Cilp2	Zc3h13	Txnl4b	Hsf2	Poglut1		Hmbs	Mki67	R3hcc1	Phb1	1500009L16Rik	Zfyve27
	Mreg	Ssc4d	Dnaja1	Ak6	Ric3	Slc25a51	Gm3055	Osbpl10	Lrrc3	Pik3r2	Ccdc134	Klc1	Nme1	Ptpro	Tardbp	Kxd1	Lsm4	Amotl1	Klhl36	Slc25a16	Atp6v1a		Trappc4	Arfgef3	Med4	Pnpo	Cnpy2	mt-Rnr1
	Pecr	Ift22	Nfx1	Itgb1bp1	Gm20300	Ctnnal1	Gm32687	Nktr	Shc2	Jak3	Adcy6	Retreg1	Nup85	Aebp2	Reln	Lyl1	Mpv17l2	Kmt2a	Zfpm1	Tdg	Gtpbp8		C030014I23Rik	Map3k5	Tsc22d1	Smarcd2	Naxd
	Tmem169	Znhit1	Vcp	L2hgdh	Marcks	Ptbp3	BC024063	Gm9856	Hcn2	Fcsk	Kmt2d	Rida	Bloc1s5	Abcc9	Selenoi	Coq9	Kcnn1	Cep164	Ctu2	Nudt4	Mis18a		Nnmt	Spock2	Rps25	Slc39a11	Fkbp8
	Xrcc5	Gnb2	Dcaf10	Plek2	Fyn	Mpdz	Hcfc2	Maml1	Stk11	Slc7a5	Glis2	Pop1	Cd83	C2cd5	Nsd2	Polr2c	Ccdc124	Sik3	Nudt13	Cnot2	Gtf2h5		Crabp1	Cdh23	Rexo2	Nherf1	Ssbp4
	Smarcal1	Ppp1r35	Tstd2	Med6	Prep	Nfib	Nfyb	Mprip	Tcf3	Vps9d1	Clcn2	Azin1	Habp4	Klhl42	Gm42528	E2f4	Samd1	Thsd4	Ppif	Xpot	Hsp90ab1		Cox5a	Lrrc20	Spg21	Mrps27	2010320M18Rik
	Rpl37a	Mcm7	Anp32b	Ptgr2	Ube2d1	Haus6	Txnrd1	Usp43	Sppl2b	Arv1	Abca3	Utp23	Ctsl	Zfp582	Rfc1	Pard6a	Prdx2	Rbm15b	Arhgap22	Rab5b	Rab31		Bckdhb	Nt5dc3	Tmem30a	Cox16	Mrpl34
	Tmbim1	Nudt1	Slc44a1	Rnf113a2	Polr3b	Dennd4c	Ube2n	Rab11fip4	Slc39a3	Cdh24	Telo2	Cyrib	Ptdss1	Zfp28	Nfxl1	Enkd1	Mt1	Bsn	Tm9sf1	Lig4	Fam98a		Plscr1	Eea1	Irak1bp1	Dcaf4	Dda1
	Slc11a1	Wipi2	Dnajc25	Psmc1	Ric8b	Mllt3	Mdm2	Hlf	Pias4	Pabpn1	Clcn7	Umps	2810032G03Rik	Peg3	Cep135	Dhodh	Ciapin1	Usp19	Ctsb	Erich1	Ndufaf7		Mrpl3	Cep290	Drg1	Glrx5	Mvb12a
	Ctdsp1	Daglb	Zfp37	Cinp	Hsp90b1	E130102H24Rik	Cand1	Pcgf2	Zfr2	Dmtn	Capn15	Gtf2e1	Zfp277	Usp29	Slc4a4	Fbxo31	Cfap20	Ctdspl	Pdlim2	Thap1	Calm2		Nudt16	Ptprb	C1d	Mpc1-ps	Rab8a
	Usp37	Atp5mf	Caap1	Rpl30	Igf1	Dab1	Abhd13	Fbxl20	Arhgef18	Pde4a	Lemd2	Ift57	Psma6	Zfp329	Adamts3	Dad1	Ciao2b	Adam19	Keap1	Mak16	Tpgs2		Twf2	Slc35e3	Sar1b	Zfp622	Fbxw9
	Cnot9	Mtif3	Jak1	Ncald	Gnptab	Zfyve9	Tubgcp3	Wipf2	Mcoln1	Dock6	Zfp523	Cct8	Klhdc2	Dpy19l3	Sdad1	Chmp7	Tradd	Pfas	Pigyl	Mtmr7	Hars1		Dnaaf10	Mbd6	Vdac1	Laptm4b	Wdr83
	Cyp27a1	Chchd3	Coa7	Eif3d	Tmpo	Foxj3	Zmat4	Sdk2	Gm17491	Plppr2	Ppard	B3galt5	Timm9	Zfp619	Bmp2k	Bin3	Sdr42e1	Kdm6b	Commd4	Dctd	Atg12		Rps27a	Champ1	Prpsap2	Ptp4a3	Carmil2
	Wnt6	Atp6v0e2	Osbpl9	Bfar	Cep83os	Thrap3	Hpf1	Sec14l1	Ank1	Kirrel3	Tead3	Cebpz	Mnat1	Gm33989	Zfp932	Olfm2	Acsf3	Dnah2	Stoml1	Tma16	Tnfaip8		Chac2	Tacc1	Eif5a	Rhpn1	Acd
	Nhej1	Htra2	Rnf11	Cep20	Zdhhc17	Ago4	Zfp617	Csnk1d	Letm2	Pcsk7	Gm50107	Srsf7	Rab15	Uevld	Taok3	S1pr2	Ntpcr	Ctns	Rrp9	Anapc10	Srfbp1		Mat2b	Fgfr1	6330403K07Rik	Cyc1	Ddx28
	Cnppd1	Pradc1	Elavl4	Ranbp1	Krr1	Zscan20	Tpm4	Larp4b	Gmip	Man2c1	Col11a2	Crem	Erg28	Tubgcp5	Wasf3	Prkcsh	Comtd1	Rap1gap2	Tmem115	Cyb5b	Isoc1		Mrnip	Crtc1	Txndc17	Tmem106c	Prmt7
	Retreg2	Fam136a	Rlf	Parl	Ptprr	Usp48	Abce1	Kif13a	Isyna1	Ulk3	Notch4	Rnf138	Coa8	AU020206	Mtus2	St3gal4	Dcaf11	Myo1d	Tusc2	Oxsm	Txnl1		N4bp3	Rnf150	Timm22	Tmbim6	Nob1
	Des	Snrnp27	Utp11	Rfc4	Gm21092	Vps13d	Zfp791	Cplx2	Map1s	Lamb2	Bag6	Ino80c	Derl1	Ticrr	Ppp1r9a	Nlrx1	Mdp1	Igf2bp1	Hyal2	Ngly1	Haus1		Sparc	Gnao1	Rpl23a	Prr13	Hsdl1
	Gmppa	Rpn1	Ifnlr1	Lsg1	Erlin2	Zfp991	Vps35	Rnf44	Haus8	Atrip	Atat1	Cdc23	Eef1d	Man2a2	Wasl	Fxyd6	Rabggta	Cdk12	Klhdc8b	Nr1d2	Rpp30		Mfap4	Cmip	Tefm	Dgcr6	Cyba
	Epha4	Slc25a26	Eloa	Ncbp2	Zdhhc2	Dmtf1	Siah1a	Ntrk2	Fcho1	Dhx30	Tjap1	Ube2d2a	Mcrs1	Iqgap1	Ahcyl2	Cib2	Cryl1	Msl1	Emid1	Ppp3cb			Dph1	Gse1	Cisd3	Gnb1l	Elof1
	Sgpp2	Rpusd3	Camta1	Cep19	Cnot7	Zfp518b	Cnep1r1	Gm48701	Cc2d1a	Dlec1	Daam2	Ap3s1	Ess2	Hdgfl3	Ube2h	Islr2	Gm16867	Plekhm1	Bod1	Fut11			Mrps23	Dlg5	Eif1	B4galt4	Rec114
	BC035947	Clstn3	Steap2	Riox2	Marchf1	Slit2	Aktip	Cdc14b	Man2b1	Sfi1	Rfx2	Slc27a6	Tango2	Sbf2	Creb3l2	Cox7a2	Acad8	Cep95	Snrnp25	Ncoa4			Snf8	Cacna1d	Taco1	Atp5pf	Rplp1
	Utp14b	Cd9	Gm15459	Rwdd2b	Tmem184c	Ppargc1a	Cdh11	Heatr5a	6430548M08Rik	Ccdc157	Slc29a2	Erlin1	Mrpl40	Bmal1	Ppm1k	Gm10123	Gm5617	Rnf157	Mpg	Bmpr1a			Igfbp4	Nisch	Atp5pd	Rcan1	Gmppb
	Kcne4	Tspan9	Dbf4	Get1	Rspry1	Arap2	Ctcf	Rbm25	Mthfsd	Zmiz2	Pacs1		Eif2b5	Far1	Vopp1	Pcbp4	Cfap68	Tnrc6c	Hba-a1	Cenpj			Psmc5	Ercc6	Eif4a3	Dact2	Ccdc71
	Ap1s3	Fkbp4	Sema3a	Pigf	Capn7	Wdr19	Slc7a6	Vash1	Zfp276	Rhbdf1	Snx32		Abcf3	Smg1	Eif2ak3	Rassf1	Ppm1m	Cep131	Mrpl22	Gm49336			Mfsd11	Tep1	P4hb	Hcfc1r1	Ndufaf3
	Wdfy1	Gabarapl1	Ptpn12	Cript	Sh3bp5	Limch1	Gnpat	Eml5	Spire2	Tbc1d9b	Sipa1		Slc49a4	Dcun1d3	Gcfc2	Traip	Tex264	Ryr2	Nt5m	Ccdc25			Stard3nl	Zfhx2	Cltb	Elob	Ip6k2
	Mrpl44	Ybx3	Dnajc2	Zmat2	Psmc6	Atp8a1	Cep15	Clmn	Def8	Plscr3	Neat1		Adprh	Prkcb	Dusp11	Slc35e4	Tcta	Klhl3	B9d1	Ppp2r2a			Epdr1	Amer2	Zfp459	Nherf2	Vill
	Dock10	Hspbp1	Klhl7	Snx2	Gmfb	Gm42732	Ap3m1	Npr3	Afg3l1	Neurl4	Mark2		Arl6	Hirip3	Setd5	Sec61g	Slc26a6	Ptch1	Grap	Pibf1			Pxdc1	Elf1	Ccnh	Rps2	Rhbdd3
	Rhbdd1	Rpl28	Dnajb6	Txnl4a	Wdhd1	Uba6	Fermt2	Pdzd2	Arhgef40	Pelp1			Cryzl1	B130055M24Rik	Bms1	Nhp2	Nradd	Zfyve26	2410006H16Rik	Tmem123			Tmem14c	Slain1	Ndufs4	Msrb1	H2az2
	Col4a4	Zfp444	Tapt1	Actr1a	Ktn1	Ythdc1	Pspc1	Mgat3	Slc22a17	Kif1c			Smim11	Fus	Ankrd26	Rmnd5b	Cmtm7	Dync2i1	2810001G20Rik	Jrkl			Gmpr	B930095G15Rik	Sf3b6	Nubp2	Sft2d1rt
	Col4a3	Rps5	Ncapg	Borcs7	Naa30	Mob1b	Tm9sf2	Scube1	Efs	Spns2			Pigp	Ppfia1	Gm44164	Uqcrq	Pomgnt2	Cplane1	Sat2	Mtmr2			Ninj1	Cep126	Cdkl1	Ndufa7	Cenpv
	Slc19a3	Selenow	Ugdh		Parp2	Shroom3	Aasdhppt	Gm29666	Ap1g2	Unc45b			Vps26c	Ano1	Ppfibp1	Atox1	Ramp3	Foxred2	Tmem256	Chordc1			Ndufs6	Maml2	Vti1b	Cebpzos	Acadvl
	Trip12	Tmem160	Ube2k		Dis3	Tmem150c	Cep57	Celsr1	Nfatc4	Cuedc1			Tmem242	Lats1	Zfp568	2310033P09Rik	Tmem17	Csnk1e	Arrb2	Zfp426			Glrx	Dnm2	Isca2	Cystm1	Slc25a11
	Fbxo36	Ppp5c	Usp46		Obi1	Sec31a	Zfp810	2610037D02Rik	Extl3	Med24			Agpat4	Ust	Adamts17	Senp3	Mgat1	Tnrc6b	Poldip2	Anln			Rps23	Smarca4	Gstz1	Pfdn1	Trp53i13
	Rpl19-ps1	Pglyrp1	Ppat		Rap2a	Aff1	Stt3a	Scn8a	Rhobtb2	Kat2a			Gfer	Plagl1	Synm	Med11	Ubb	Tubgcp6	Ift20	Arcn1			Gm10736	Ldlr	Slirp	Tmco6	Flot2
	Cab39	Dmwd	Srp72		Arhgap42	Zfp644	Hspa8	Zfp740	Tyk2	Atp6v0a1			Ndufb10	L3mbtl3	Dlg2	Traf4	Tmem88	Ppp6r2	Vat1	Cul5			Fkbp1b	Tirap	Ndufb1	Rps14	Mrpl27
	Itm2c	Snrpd2	Sparcl1		Panx1	Pcgf3	Nkapd1	Mrtfb	Ccdc159	Mpp2			Hagh	Rnf217	Pcf11	Ccnq	Mien1	Prpf40b	Cyb561	Ube2q2			Ap4s1	Cdon	Lgmn	Ndufs8	Psmb3
	2810459M11Rik	Opa3	Gm15446		Zfp846	Ptpn11	Lrrc49	Pdxdc1	Adamts15	Arhgap27			Fahd1	Rev3l	Pde3b	Ube2z	Thra	Slc4a8	Trim47	Sin3a			Gemin2	Nectin1	Rian	Gstp1	Rab5c
	Armc9	Ercc1	Zfp605		Ddx10	Bri3bp	Hacd3	Map3k13	Vsig2	Gosr2			Glo1	Tet1	Xylt1	Atp5mc1	Coasy	Acvr1b	Card19	Arih1			Rtn1	Peak1	Atp5mj	Ms4a6c	Naglu
	Ncl	Gemin7	Zkscan1		Csnk1g1	Brca2	Rab8b	Zbtb20	Loxl1	Cdc42ep4			Fez2	Rufy2	Usp31	Scrn2	Tubg2	Rubcn	Rhob	Trip4			Acot1	Cd276	Cct5	Morn4	Tmem101
	C130036L24Rik	Zfp428	Zfp655		Tmod2	Zfp800	Arpp19	Map3k4	Gramd2a	Gga3			Rmc1	Rhobtb1	Dock1	Arl4d	Ramp2	Urb1	Rps7	Usp3			Coq6	Megf11	Ndufb9	Avpi1	Slc25a39
	Pde6d	Ethe1	N4bp2l2		Plod2	Nup205	Tmod3	Srrm2	Slco2a1	Cant1			Srp19	Lss	Shprh	Hid1	Coa3	Tmem181b-ps	Rps29	Mapk6			Ifi27	Igdcc3	Tomm22	Golga7b	Hexim2
	Nppc	Rps19	Casd1		Dipk2a	Polr1a	Dync1li1	Notch3	Abhd14b	Engase			Atp5f1a	Trappc10	Heca	Mrpl58	Higd1b	Cramp1	Mgat2	Leo1			Crip1	Ccpg1	Rpl3	Mrpl43	Limd2
	Dis3l2	B9d2	Tmem106b		Sanbr	Exoc6b	Azi2	Wiz	Hemk1	Rptor			Naa12	Chst11	Lama2	Slc25a19	Dcakd	Rab11fip3	Trmt61a	Elovl4			Rpl37	Cilk1	Yaf2	mt-Ti	Mrpl38
	Gm6136	Snrpa	Bmt2		Cfap36	Gfpt1	Sacm1l	Trim39	Plxnb1	Aatk			Pcx	Aldh1l2	Ptprk	Slc16a3	Nt5c	Neurl1b	Clba1	Topbp1			Cpq	Col12a1	Prkag1		Ten1
	Efhd1	Timm50	Ing3		Mtif2	Magi1	Ppp3r1	Lama1	Gm2415	Adcy3				Washc4	Foxo3	Serpinb1a	Prpsap1	Ergic1	Cox6c	Stt3b			Pycr3	Dop1a	Cluap1		Syngr2
	Kcnj13	Med29	Calu		Rtn4	Frmd4b	Actr2	Thada	Myrip	Angel1				Utp20	Fam184a	Tspan17	Tk1	Rps10	Aard	Zrsr2-ps1			Gfus	Tbc1d2b	Glyr1		Slc38a10
	Ngef	Spint2	Hnrnpa2b1		Cpeb4	Itpr1	Pnpt1	Svil	Pisd-ps1	Rin3				Atp2b1	Tbc1d32	Idnk	Mcrip1	Scube3	Lynx1	Npm1			Puf60	Paqr9	Yars2		Mrpl12
	Inpp5d	Tbcb	Rnf103		Ccng1	Brpf1	Canx	Pcdhgb6	Rnf215	B930059L03Rik				Srgap1	Gcc2	Cdk20	Pcyt2	Mapk14	Zfp707	Clint1			Cers5	Cep63	Cdc45		Anapc11
	Atg16l1	Sdhaf1	Reep1		Cnot6	Sox5	Zfp2	Sema6a	Polm	Jag2				Smarcc2	Slc29a3	Pomc	Cenpx	Brpf3	Card10	Gm12258			Klhl22	Amotl2	Polr2h		Rac3
	Dgkd	Fxyd1	Zfp638		Zfp39	Ints13	A430108G06Rik	Gm50462	Trim41	Cpsf1				Insr	Reep3	Sdc1	Tbcd	Glp1r	Pdgfb	5730455P16Rik			Slc25a1	Pik3r4	Eif4a2		Cybc1
	Hjurp	Scn1b	Pcyox1		Ppm1d	Dennd5b	G3bp1	Smad7	Zfp692	Arhgap39				Arhgef10	Jmjd1c	Erh	Tmed9	Slc37a1	Csdc2	Zfp830			Txnrd2	Acvr2b	Wdr53		Higd2a
	Arl4c	Pdcd2l	Ccdc174		Ska2	Zim1	Mfap3	Tshz1	Srebf1	Ttll12				Mcph1	Fam13c	Ift43	Zfyve21	Sik1	Serhl	Ddx52			2510002D24Rik	Scn5a	Chmp2b		Ift27
	Mlph	Cebpa	Tmf1		Srsf1	Zfp551	Nup88	Kdm2a	Nlgn2	Rtl6				Dlc1	Dip2a	Snhg10	Maf1	Rrp1b	Mcat	Dhx40			Rpl35a	Sec22c	Gm9843		Mfng
	Lrrfip1	Prrg2	Zfand4		Dgke	Zfp780b	Utp6	Bbs1	Pld2	Tbc1d22a				D130040H23Rik	Bltp3b	Wars1	Hgh1	Brd4	Pim3	Trim37			Atp5po	Zkscan7	Dynlt1a		Pdxp
	Ramp1	Rcn3	Zfp239		Top2a	Zfp382	Rhot1	Myrf	Mink1	Hdac10				Hmgxb4	Fgd6	Amn	Pmm1	Ttbk1	Acvrl1	Ankrd40			Mpc1	Dusp18	Tagap1		Ankrd54
	Hes6	Rps11	Eps8		Sox4	Gm38393	Pex12	Prkg1	Sgsm2	Shank3				Gab1	Nav3	Ckb	Trmu	Safb2	Csad	Zfp184			Pacrg	Sh3pxd2b	Pdcd2		Polr2f
	Per2	Ruvbl2	Lsm14a		Exoc2	Fan1	Smg8	Pdcd11	Git1	Coro7				Cyld	Frs2	Crip2	Atp5mc2	Jcad	Alg1	Ssr1			Thoc6	Wwc1	Tsr3		Pick1
	Asb1	Ftl1	Zfp939		Tpmt	Tjp1	Ccdc43	Slk	Ksr1	Anks3				Sall1	Dyrk2	Chrac1	Pam16	Pcdh1	Dexi	Riok1			Pgp	Rnf130	Gm8186		Cby1
	Twist2	Kdelr1	AI987944		Sfxn1	Mef2a	Akr1e1		Samd14					Chd9	Grip1	Naprt	Nudt16l1	Sart1	Cldn5	Ranbp9			Tbl3	Adamts2	Srsf3		Sun2
	Gpr35	Tmem143	Mtmr10		Simc1	Chd2	Wdr37		Tbkbp1	Alg3				Cmtm4	Mon2	Exosc4	AU021092	Map4k2	Eef1akmt4	Gm5141			Ppil1	Clk4	Ndufv3		Sgsm3
	Sned1	Ldha	Asb7		Rmi1	Tenm4	Idi1		Lasp1	Ntn3				Dync1li2	Slc16a7	Vps28	Tvp23a	Sf1	Cmss1	Mfsd14b			2310039H08Rik	Hs3st3b1	Rps18		Polr3h
	Pask	Selenos	Picalm		Zfp712	Gab2	Gtpbp4		Cacnb1	Wdr90				Pdp2	R3hdm2	Ndufa6	Comt	Zfta	Ifngr2	Zfp759			Tspo2	Smg6	Ndufv2		Desi1
	Hdlbp	Mrps11	Ints4		Tent4a	Nup98	Ggps1		Jup	Pigq				Zfp90	Efnb2	Cox14	Septin5	Ahnak	Flywch2	Tmem161b			Trip10	Nf1	2700062C07Rik		Naga
	Septin2	Cib1	Eif4g2		Gm47469	Gm44777	Spin1		Fmnl1	Fam234a				Sntb2	Nsd3	Cbr3	Fam131a	Gm50431	Mlst8	Plk2			Dync2li1	Rps6kb1	Polr2d		Smdt1
	Stk25	Lamtor1	Btbd10		Gm46430	Mcmbp	Gkap1		Fdxr	Ilrun				Rhou	Mtus1	Psmg1	Jmjd8	Sh3pxd2a	Lmf1	Arl15			Sil1	Mtmr4	Ndfip1		Arfgap3
	D2hgdh	Hbb-bt	Nucb2		Fam169a	Fbxo30	Hnrnpk		Fbf1	Cpne5				Urb2	Pcm1	Spsb3	Rxrb		Arhgdig	Pum2			Ndufa2	Cacna1g	Psmg2		Tafa5
	Gm15427	Rrp8	Eri2		Tnpo1	Eya4	Cetn3		Pgs1	Rgl2				Nrp1	Stox2	Bak1	Gpsm3		Atp6v0e	Rrm2			Rbfa	Ppp1r9b	BC031181		Mlc1
	Slco4c1	Galnt18	Mosmo		Bdp1	Med23	Hmgcr		Rbfox3	Vars1				Slc4a7	Mfap3l	Rnf8	Gpank1		Cuta	Id2			Tmem134	Aoc2	Mrpl21		Trabd
	Panct2	Zfp688	Rgs17		Rad17	Lama4	Gpbp1		Gaa	Vars2				Kat6b	Klhl2	H2-DMb1	Mad2l1bp		Smim29	Srp54c			Tmem216	Gna13	Stip1		Mfsd5
	Macir	Prss36	Abracl		Nln	Wasf1	1110002L01Rik		Lrrc45	2310061I04Rik				Polr3a	Psd3	Rnf5	Mpnd		Cdkn1a	Mia2			Pgam1	Cbx2	Polr2g		Tarbp2
	Btf3-ps1	Rgs10	Tspyl4		Dhx29	Sirt1	Ubxn2a		H1f3	Tmem63b				Tasor	Lzts1	1110038B12Rik	Micos13		Pi16	Trmt5			Zdhhc16	Zscan26	Got1		Rogdi
		Zfp511	Gtf3c6		Hmgcs1	Ipmk	Nol10		Unc5a	Dlk2				Ccser2	Gm10033	Tbcc	Nrtn		Ring1	Hif1a				Slc22a23			Mzt2
	Tnfrsf11a	Rnh1	Cdk19		Lratd1	Bcr	Scfd1		5330431K02Rik	Dpp9				Slc7a8	Zfp866	Tnfsf9	Crb3		Atf6b	Vrk1				Bicd2			Fam43a
	Gm7160	Rplp2	Cdc40		Zfp125	Zfp781	Snw1		Slc38a6	Kdm4b				Dleu2	Ednra	Mcfd2	Washc1		H2-D1	Rai14				S1pr3			Mrps34
	Phlpp1	Cd151	Fig4		Cpsf3	Prdm4	Eif5		Abcd4	Mllt1				Mtmr9	Nudt21	Pcyox1l	Gm6552		Mrpl14	Golph3				Brd9			Mcrip2
	Serpinb8	Polr2l	Hace1		Mboat2	Gas2l3	Tars1		Irf2bpl	Pitpnm1				Gpalpp1	Ddx19b	Ndufv1	Tubb6		Polr1c	Oxr1				Gm47155			Mettl26
	Tsn	Tspan4	Asf1a		Kidins220	Nr2c1	Lrp12		Wdr25	Lrfn4				Dgkh	Mon1b	Ppp1ca	Carns1		Mydgf	Nudcd1				Aggf1			Nme4
	Tfcp2l1	Chid1	Man1a		Eapp	Poc1b	Rad21		Cdc42bpb	Rin1				Stk24		Rad9a	Ctsf		Fchsd1	Eny2				Srek1			Hmga1
	Inhbb	Ifitm10	Serinc1		Cfl2	Ppp1r12a	Zhx1		Ppp1r13b	Rela				Cwf19l2	Top2b	Rhod	Sac3d1		Scarna17	Pus7l				Klhl29			Cyp4f16
	Tmem185b	Ctsd	Ddx21		Gm527	Zfc3h1	Khdrbs3		9930017N22Rik	Pcnx3				Dync2h1	Vcl	Scyl1	Ehd1		Aip	Nsun3				Lpin1			Pbx2
	Ptpn4	Mrpl23	Pwp1		Mis18bp1	Cpsf6	Xrcc6		Scrib	Slc25a45				Herpud2	Samd8	Tmem138	Vegfb		Rce1	Mrpl39				Greb1			Neu1
	Tmem177	R74862	Cdk17		Sav1	Lemd3	Nup50		Nrbp2	Syvn1				Zbtb44	Wnt5a	Calhm2	Nudt22		Ccs	Jam2				Lamb1			Gnl1
	Tmem37	Ddit4	Nap1l1		Fut8	Tbc1d30	Zbed4		Fbxl6	Vwce				Prdm10	Dcp1a				Klc2	Cep43				Prpf39			H2-T22
	3110009E18Rik	Tysnd1	Tbk1		Dnal1	Usp15	Cpped1		Ppp1r16a	Tmem132a				Ets1	Eaf1				Cst6	Zfp51				Susd6			Rrp36
	Insig2	Slx9	Sfrp1		Mlh3	Gm21811	Ube2v2		Gga1	Ldb1				Sorl1	Ero1a				Prdx5	Zfp995				Sipa1l1			Trem2
	Gm37174	Cfap410	Ash2l		Golga5	Wrn	Dnm1l		Tmem184b	Pprc1				Ncam1	Socs4				Bad	Srpk1				Ptpn21			Sh3gl1
	Ddx18	Polrmt	Primpol		Papola	Tex15	Mapk1		Dnal4					Atm	Peli2				Spindoc	Zfp763				D430019H16Rik			Plin3
	Slc35f5	Wdr18	Rwdd4a		Ppp2r5c	Tnks	Snap29		Syngr1					Npat	Gm26782				Fads3	Zfp955a				Atg2b			Ranbp3
	Gm8451	Polr2e	Gpm6a		Zfr	Sorbs2	B3gnt5		Tef					Scaper	Parp4				Gm9493	Zfp955b				Myo10			Ndufa11
	Rab3gap1	Atp5f1d	Cbr4		6030458C11Rik	Cfap97	Tra2b		Parvb					Myo9a	Sacs				Fxn	Zfp81				Ubr5			Clpp
	Zranb3	Gamt	Mmaa		Cdh6	Sh3rf1	St6gal1		Lmf2					Dennd4a	Kif13b				Frat1	Rmdn2				Fzd6			Trmt61b
	Rpl28-ps1	2310011J03Rik	Usp38		Mtdh	Palld	Ppp1r2		Hdac7					Mindy2	Fzd3				Ubtd1	Atl2				Ago2			Mrpl11
	Ubxn4	Timm13	Brd7		Ywhaz	Nfix	Rnf168		Arf3					Rfx7	Fndc3a				mt-Co3	Hnrnpll				Fam83h			Eif1ad
	Cd55	Sgta	Slc6a2		Rrm2b	4921524J17Rik	Slc35a5		Nckap5l					Tfdp2	Lmo7					Srbd1				Plec			Drap1
	AA986860	Dapk3	Nup93		Prickle1	Pdpr	Trmt10c		Slc11a2					Dnajc13	Kctd12					Mtpap				Fmnl3			Fibp
	Mapkapk2	Gna11	Ap1g1		Gspt1	Appl1	BC002059		Zfp385a					Epm2aip1	Uggt2					Arhgap12				Clec16a			Mus81
	Dyrk3	Tle5	Itgb1		Rrn3	Ccdc66	Gm10509		Naa60					Pdcd6ip	Sesn3					Ccny				Hic2			Trmt112
	Rassf5	D630033A02Rik	Zfp1006		Opa1	Erc2	Zfp870		Rtn4r					Ubp1	Ilf3					Riok3				Abcc5			Ppp1r14b
	Srgap2	Atp5f1b	Gm9800		Atp13a3	Sfmbt1	Cenpq		Tmem44					Scp2-ps2	Sik2					Stard4				Lrch3			Fkbp2
	Fam72a	Bloc1s1	Gng2		Ubxn7	Ddhd1	Mmut		Tnk2					Eif4enif1	Ireb2					3222401L13Rik				Lmln			Dnajc4
	Rab7b		Ankrd28		Dtx3l	Samd4	Enpp4		Tmem39a					Sf3a1	Zfp609					Lars1				Gm49599			Otub1
	Slc41a1	Pgpep1	Wapl		Qtrt2	Tmem260	Plcl2		Spaca6					Adcy1	Rora					Dtwd2				Phldb2			Plaat3
	Rab29	Rpl18a	Gpr137c		Nectin3	Shisa2	Rab5a		Pkmyt1					Egfr	Pigb					Rbm22				Mir99ahg			Taf6l
	Nucks1	Use1	Styx		4930453N24Rik	Spata13	Zbtb14		Mir5125					Spred2	Lca5					Csnk1a1				Tiam1			Cuedc2
	Slc45a3	Nr2f6	Tox4		Hspa13	Ints6	Wdr43		Baiap3					Sertad2	Snap91					Seh1l				Son
	Mfsd4a	Babam1	Zmym2		Usp25	Wdfy2	Ypel5		Antkmt					Vps54	Gk5					Pum3				Itsn1
	Cdk18	Abhd8	Pbk		Cxadr	Sox7	Yipf4		Phf1					Usp34	Clstn2					Ermp1				Hlcs
	Klhdc8a	Bst2	Xpo7		Usp16	Dock5	Ss18		Fance					Bcl11a	Ppp2r3a					Pcgf5				Mapk8ip3
	Nuak2	Smim7	Diaph3		Dnajc28	Rb1	Elp2		Cmtr1					Ccdc85a	Ahsa2					Exoc6				Syngap1
	Tmcc2	Sin3b	Ednrb		Morc3	Rbm26	Etf1		Akap8l					Mapk9	Eml6					Cep55				Taf4b
	Rbbp5	Ndufb7	Ipo5		Hmgn1	Gm17066	Ik		Tapbp					Sec24a	Psme4					Shoc2				Apc
	Tmem81	Syce2	Ankrd49		Tcte2	Zic5	Eif3j2		H2-DMa					Cdkl3	Stk10					Fam204a				Brd8
	Pik3c2b	Get3	4931406C07Rik		Zfp944	Pgr	Ythdc2		Prr3					Jmjd4	Pwwp2a					Dennd10				Fam53c
	Ppp1r15b	Dhps	Zfp317		Zfp563	Ccdc82	Phax		Zfp57					Ncor1	Fnip1									Gm36989
	Prelp	Wdr83os	Zfp26		Crim1	Ncapd3	Rtn3		Vegfa					Pafah1b1	Rapgef6									Pcdhb17
	Fmod	Heatr3	Vps26b		Lrpprc	Arhgef12	Fam111a		Gtpbp2					Taf15	Smcr8									Mcc
	Btg2	Nutf2	Pus3		Msh2	Ddx6	Carnmt1		Cul9					Vezf1	Cyb5d1									Ndst1
	Chi3l1	Psmb10	Pafah1b2		Fbxo11	Dixdc1	Zfand5		Sema6b					Spop	Bltp2									Pdgfrb
	Adora1	Cog8	Elmod1		Ddx3y	Neo1	Ak3		Ptprs					Med1	Appbp2									Zfp532
	Ppfia4	Nip7	Ints14		Epc1	Ice2	Ranbp6		Dennd1c					Casc3	Med13									Atp9b
	Tmem183a	Bcar1	Bnip2		Wac	Tex9	Pdcd4		Psd2					Nbr1	Msi2									Zfp236
	Cyb5r1	Banp	Ibtk		Rbbp8	Myo5a			Mbd1					Acox1	Spag9									Gm46620
	Klhl12	Rnf166	Pgm3		B4galt6	Senp6			Tcirg1					Tasor2	Tob1									Gm37206
	Rabif	Rpl13	Cyb5r4		Trappc8	Cep162			Rps6kb2					Gpr137b-ps	Luc7l3									Kank1
	Arl8a	Spata2l	Peli1		Mapre2	Xrn1			Ssh3					Arid4b	Socs7									Glis3
	Rnpep	Rab4a	Ppp4r3b		Zfp35	Zbtb38			Ankrd13d					Inhba	Hecw1									Sema4g
	Lmod1	Acta1	Fbxw11		Slc39a6	Msl2			Grk2					BC005537	Carmil1									mt-Nd2
	Shisa4	Kcnk1	Zfp354c		AW554918	Cdc25a			Ap5b1					Aldh5a1	Mrs2
	Ipo9	Tkt	Rabep1		Hspa9	Map4			Map3k11					E2f3	Zfp369
	Nav1	Timm23	Spag5		Fem1c	Tug1			Tmem179b					Prpf4b	Tert
	Inava	Prxl2a	Ap2b1		Rnmt	Purb			Syt7					Tmem170b	E430024I08Rik
	Camsap2	Prmt5	D030028A08Rik		Adnp2	Sptbn1			Lrrc10b					Gfod1	Skic3
	9230116N13Rik	Psmb5	Cdc27		Ppp6r3	Slu7			Slc25a28					Atxn1	A230107N01Rik
	Kif14	Emc9	Ddx5		Kmt5b	Gfpt2			Lzts2					Phf2	Arsb
	Nr5a2	Sdr39u1	Map2k6		Asah2	Hnrnph1			Sfxn3					Agtpbp1	Enc1
	Ptprc	Eef1akmt1	Heatr1		Kif20b	Aff4			Psd					Dapk1	Erbin
	Zbtb41	Micu2	Zscan12		Marchf5	Rad50			Trim8					Ice1	Rgs7bp
	Cfh	Cln5	Iars1		Hells	A530017D24Rik			Neurl1a					Arhgef28	Zswim6
	Uchl5	Ndfip2	Gm36298		Slf2	Zfp287			Csf2ra					Pde4d	Il6st
	Rgs2	Tmem205	Platr25		Hspa12a	Nsrp1								Asxl2	Slc38a9
	Pla2g4a	Swsap1	Zfp595		Shtn1	Lyrm9								Gm38699	Itga2
	Tpr	Rp9	Zfp65			Wsb1								Nrcam	Itga1
	Gm10138	Fdx1	Trip13			Atad5								Hectd1	Efr3b
	Trmt1l	Acsbg1	Exoc3			Lig3								Dbpht2	Nbas
	Gm37893	Skic8	Ccdc127			Acaca								Ppp2r5e	Pxdn
	Niban1	Rpp25	Zfp72			Usp32								Tmed8	Atxn7l1
	2810414N06Rik	Aagab	Zfp825			Ppm1e								Cep128	Baz1a
	Tsen15	Tmed3	Slf1			Sp2								Gm47260	Pnn
	Colgalt2	Srprb	Mef2c			Kansl1								Gm49602	Togaram1
	Ncf2	Rpl29	Dhfr			Ddx42								Lifr	Sos2
	Smg7	Abhd14a	Homer1			Pitpnc1								Nup155	Frmd6
	Nmnat2	Ip6k1	Jmy			Abca8b								Prlr	Arid4a
	Lamc2	Apeh	Wdr41			Abca5								Fbxl7	Dcaf5
	Lamc1	Impdh2	F2r			Nid1								Rbfox2	Sel1l
	Rgs16	Uqcrc1	Poc5			Cdk13								Ddx17	Flrt2
	Glul	Pfkfb4	Cert1			Zkscan8								Tcf20	Ttc7b
	Ier5	Tma7	Cdk7			Fam120a								Brd1	Zfp839
	Mr1	Ccdc51	Sgtb			Nol8								Scaf11	Brf1
	Stx6	Nme6	Trappc13			Ddx46								Ccnt1	Esyt2
	BC034090	Cspg5	Ppwd1			Spock1								Hnrnpa1	Ghr
	Xpr1	Elp6	Rnf180			Mctp1								Usp7	Rimoc1
	Gm5532	Fbxl2	Mier3			Msh3								Prkdc	Trio
	Acbd6	Ss18l2	Parp8			Mtx3								Fgd4	Vps13b
	Tor1aip1	Dbnl	Ldah			Map1b								Pi4ka	Fbxo32
	Tor1aip2	Ddx56	Gen1			Pik3r1								Ccdc50	Gm20712
	Tdrd5	Ccm2	Smc6			Kif2a								Fbxo45	Washc5
	Abl2	Cnrip1	E2f6			Cspg4b								Gsk3b	Asap1
	Tor3a	Commd1	Ccdc71l			Kif3c								Bbx	Zfat
	Fam20b	Ublcp1	Bzw2			Atad2b								Filip1l	Fam135b
	2810025M15Rik	Zfp672	G2e3			Cyria								Fndc1	5031439G07Rik
	Sec16b	Guk1	Strn3			Rock2								Dll1	Larp4
	Cop1	Snap47	Arhgap5			Gm49760								Zfp677	Shisa9
	4930523C07Rik	Flcn	Brms1l			Asap2								Zfp945	Kalrn
	Rc3h1	Gm16062	Prps1l3			Rnf144a								Luc7l	Hspbap1
	Gas5	Dhrs7b	Sec23a			Pik3cg								Crebrf	Polq
	Dars2	Kcnj12	Klhl28			Ralgapa1								Slc26a8	Arhgap31
	Cenpl	Zswim7	Fkbp3			Nemf								Pknox1	Zdhhc23
	Prdx6	Tmem107	Rpl17-ps3			Akap5								Hnrnpm	Usf3
	Pigc	Naa38	Max			Plekhh1								Prrc2a	Cd47
	Mettl13	Gabarap	Pals1			Ttc9								Cd2ap	Robo2
	Fmo1	Phf23	Eif2s1			Psen1								Ankrd12	D16Ertd472e
	Prrx1	Ovca2	Acot6			Ylpm1								Lpin2	Ltn1
	Scyl3	Mrm3	Aldh6a1			Ttll5								Smchd1	Scaf4
	Firrm	Tmem199	Galc			Gpatch2l								Slc8a1	Slc5a3
	F5	Slfn2	Zc3h14			Cipc								Plekhh2	Dyrk1a
	Slc19a2	Stard3	Gon7			Ccnk								Foxn2	Zbtb21
	Blzf1	P3h4	Ubr7			D430020J02Rik								Gm29650	Qki
	Nme7	Nt5c3b	Hsp90aa1			Rapgef5								Greb1l	Rgmb
	Atp1b1	Ghdc	Prkaa1			Sp4								Ammecr1l	Zfp994
	Sft2d2	Mlx	Marchf6			Lmbrd2								Igip	Fbxl17
	Dcaf6	Retreg3	Dcaf13			Mtmr12								Diaph1	Fer
	Rcsd1	Tubg1	Tmem65			Sema5a								Tcerg1	Eml4
	Pogk	Plekhh3	Rnf139			Pabpc1								Dcp2	Epas1
	Gm16701	Rpl27	Sqle			Slc25a32								Pggt1b	Kdm5d
	Aldh9a1	Rdm1	Phf20l1			Samd12								Slc12a2	Rock1
	Mgst3	Etv4	Sla			Fam91a1								Arhgef37	Garem1
	Nuf2	G6pc3	Mief1			Lratd2								Nedd4l	Sap130
	3110045C21Rik	Fam171a2	Slc2a13			Dip2b								Socs6	Wdr33
	Ddr2	Itga2b	Racgap1			Cbx5								Rttn	Iws1
	Uap1	Icam2	Vps8			Adcy9								Sptbn2	Kdm3b
	Nos1ap	Rpl38	Il1rap			Hapstr1								Atl3	Ctnna1
	Olfml2b	Ubald2	Pak2			Crkl								Nxf1	Pcdhga11
	Atf6	Snhg16	Zfp148			Acap2								Patl1	Pcdhga12
	Dusp12	Mettl23	Ccdc80			Senp5								Gnaq	Ccdc112
	Fcgr2b	Ndufaf8	Zbtb11			Crybg3								Vps13a	Slc26a2
	Cfap126	Oxld1	Epha3			Zfp654								Pcsk5	Fbxo38
	Pcp4l1	Slc25a10	Ttc3			Gabpa								Ric1	Malt1
	Tomm40l	Wdr45b	Tmem181a			Adamts5								Tm9sf3	Epg5
	Apoa2	Metrnl	Tcp1			Synj1								Tcf7l2	Osbp
	Fcer1g	Psma2	Phf10			Ifnar1									Smarca2
	Adamts4	AW209491	Gm7072			Ets2									Hectd2
	Ppox	Tubb2a	Zfp758			Prdm15									Btaf1
	Usp21	Psmg4	Zfp101			Scaf8									Cpeb3
	Nit1	Qng1	Prkd3			Gm49797									Zfp518a
	Pfdn2	Fancc	Ppm1b			Pde10a									Lcor
	Nectin4	Med10	Msh6			Chd1									Chuk
	Arhgap30	Mrpl36	Ppp1r21			Gm16386									Cnnm2
	F11r	Ndufaf2	Kif5b			Bicral									Nhlrc2
	Tma7-ps	Laptm4a	Thoc1			Ubr2									Eif3a
	Cd84	Vcpkmt	Usp14			Satb1
	Ncstn	Eif2b2	Galnt1			Safb
	Copa	Ahsa1	Fam13b			Arhgap28
	Pex19	Ankrd9	Matr3			Epb41l3
	Pea15a	Siva1	Rbm27			Lclat1
	Casq1	Ankrd46	Trim36			Strn
	Atp1a2	Mrpl13	Eif1a			Mta3
	Igsf9	Ccdc166	Lman1			Prepl
	Cfap45	Lrrc14	Chmp1b			Prkce
	Dusp23	Tst	Cacul1			Eif2s3y
	Aim2	Kctd17				Gm10557
	Ifi204	Maff				Zeb1
	Mndal	Josd1				Rprd1a
	Ifi203	Tab1				Pcdhgc3
	Spta1	Atf4				Arhgap26
	Grem2	Adsl				Dmxl1
	Fh1	Chadl				Sncaip
	Opn3	Aco2				Chsy3
	Exo1	Samm50				Wdr7
	Sdccag8	Prr5				Spire1
	Zbtb18	Cdpf1				Smad4
	Catspere2	Slc48a1				Gm20544
	Cox20	Ccdc184				Setbp1
	Efcab2	Pfdn5				Gm10524
	Coq8a	Copz1				Hnrnpul2
	Parp1	Nmral1				Cpsf7
	H3f3a	Eef2kmt				Pten
	H3f3aos	Nubp1				Ifit2
	Tmem63a	Camk2n2				Tbc1d12
	Ephx1	Psmd2				Dnmbp
	Cnih4	Tmem41a				Oga
	Wdr26	Ncbp2as2				Gpam
	Rpl35a-ps2	Ndufb4				Ccdc186
	Srp9	Cbr1				Trub1
	Capn2	Rpusd1				Atrnl1
	Aida	Ciao3				Pdzd8
	Taf1a	Rab40c
	Dusp10	Mrpl28
	Hlx	Dusp1
	Mtarc2	Bnip1
	C130074G19Rik	Rpl10a
	Mark1	Fgd2
	Iars2	Wdr4
	Lyplal1	U2af1
	A430105J06Rik	Angptl4
	Gm37254	Kank3
	Kctd3	Rps28
	Pdcd5-ps	H2-K1
	Flvcr1	Clic1
	Tatdn3	Ddah2
	Nsl1	Csnk2b
	Atf3	Atp6v1g2
	D730003I15Rik	Mrps18b
	Nenf	H2-T23
	Pacc1	Trim10
	Ppp2r5a	Ppp1r11
	Dtl	Slc35b2
	Ints7	Dnph1
	Lpgat1	Klc4
	Nek2	Mrpl2
	1700034H15Rik	Mea1
	Rd3	Oard1
	Traf5	Ubxn6
	Gm10516	Tnfaip8l1
	Kcnh1	Rpl36
	Hhat	Myl12a
	Sertad4	Qpct
	Syt14	Sra1
	Utp25	Hars2
	Irf6	Yipf5
	A130010J15Rik	Coro1b
	Lamb3	Banf1
	G0s2	Ccdc85b
	Cd34	Cfl1
	A330023F24Rik	Rnaseh2c
	Cd46	Frmd8
	Fam171a1	Pola2
	Nmt2	Tm7sf2
	Rpp38	Vps51
	Acbd7	Zfpl1
	Msantd7	Arl2
	Cdnf	Ppp2r5b
	Frmd4a	Gpr137
	Prpf18	Trpt1
	Bend7	Cox8a
	Mcm10	Wdr74
	Ccdc3	Tmem223
	Camk1d	Uqcc3
	Cdc123	Ints5
	Nudt5	B3gat3
	Sec61a2	Eml3
	Proser2	Fth1
	Echdc3	Tmem258
	Celf2	Prpf19
	Gata3	Rpl9-ps6
	Kin	Pi4k2a
	Itih2	Dpcd
	Itih5	Npm3
	Pfkfb3	Atp5mk
	Rbm17
	Itga8
	Mindy3
	Pter
	Rsu1
	Trdmt1
	Vim
	St8sia6
	Hacd1
	Stam
	Mrc1
	Nsun6
	Arl5b
	Plxdc2
	A930004D18Rik
	Mllt10
	Dnajc1
	Msrb2
	Otud1
	Gm13375
	Enkur
	Gm13341
	Gm13340
	Apbb1ip
	Pdss1
	Abi1
	Acbd5
	Mastl
	Psd4
	Pax8
	Ehmt1
	Arrdc1
	Nrarp
	Tor4a
	Tubb4b
	Rnf208
	Tmem203
	Anapc2
	Man1b1
	Entpd2
	Abca2
	Ptgds
	C8g
	Edf1
	Rabl6
	Fcna
	Ubac1
	Card9
	Entr1
	Pmpca
	Inpp5e
	0610009E02Rik
	Agpat2
	Med22
	Surf1
	Surf2
	Cacfd1
	Adamtsl2
	Brd3os
	Brd3
	Gm13421
	Olfm1
	Gm10134
	Gtf3c5
	Ak8
	Gtf3c4
	Ddx31
	Cfap77
	Ttf1
	Ntng2
	Med27
	Trub2
	Cercam
	Dync2i2
	Pkn3
	Kyat1
	Lrrc8a
	Ptges
	Fnbp1
	D330023K18Rik
	Ncs1
	Exosc2
	Abl1
	Aif1l
	Fam78a
	Naif1
	Ak1
	Slc2a8
	Garnl3
	Ralgps1
	Angptl2
	Zbtb43
	Lmx1b
	C130021I20Rik
	Mvb12b
	Pbx3
	Mapkap1
	Gapvd1
	Hspa5
	Fbxw2
	Phf19
	Traf1
	Stom
	Ggta1
	Lhx6
	Rbm18
	Ptgs1
	Gm13436
	Pdcl
	Zbtb26
	Rabgap1
	Lhx2
	Olfml2a
	Rpl35
	Scai
	Ppp6c
	Gm13461
	Arhgap15
	Zeb2os
	Acvr2a
	Orc4
	Ap2m1-ps
	Epc2
	Lypd6
	Rnd3
	Rbm43
	Nmi
	A430018G15Rik
	Stam2
	Nr4a2
	Tanc1
	Wdsub1
	Baz2b
	Ly75
	Pla2r1
	Rbms1
	Tank
	Dpp4
	Fap
	Ifih1
	Gca
	Gm13577
	Grb14
	Cobll1
	Galnt3
	Scn9a
	Nostrin
	Bbs5
	Ppig
	Cfap210
	Klhl23
	Myo3b
	Rpl9-ps7
	Erich2
	Gorasp2
	Mettl8
	Dcaf17
	Cybrd1
	Slc25a12
	Hat1
	Metap1d
	Itga6
	Pdk1
	Rapgef4
	Cdca7
	Sp3os
	Ola1
	Scrn3
	Wipf1
	Atp5mc3
	Rps6-ps4
	Nfe2l2
	Osbpl6
	Fkbp7
	Ttn
	Zfp385b
	Cwc22
	Itga4
	Cerkl
	Itprid2
	Frzb
	Gm13688
	Dusp19
	Gm13680
	Itgav
	Calcrl
	Tfpi
	Ctnnd1
	Med19
	Zdhhc5
	Clp1
	Slc43a1
	Slc43a3
	Ssrp1
	Tnks1bp1
	Aplnr
	Ptprj
	Nup160
	Spi1
	Ddb2
	Pacsin3
	Cstpp1
	Ckap5
	Zfp408
	Arhgap1
	Harbi1
	Dgkz
	Creb3l1
	Large2
	Pex16
	Slc35c1
	Chst1
	Syt13
	Prdm11
	Tspan18
	Cd82
	Accs
	Itpa-ps1
	2810002D19Rik
	Iftap
	Prr5l
	Commd9
	Pamr1
	Cd44
	Nat10
	Caprin1
	Lmo2
	Hipk3
	Platr14
	Tcp11l1
	Depdc7
	Qser1
	Prrg4
	Ccdc73
	Rcn1
	Elp4
	Dnajc24
	BB218582
	Arl14ep
	Bdnf
	Lin7c
	Lgr4
	Ccdc34
	Fibin
	Lpcat4
	Emc4
	Katnbl1
	Emc7
	Aven
	Fmn1
	Grem1
	Gm21596
	Aqr
	Zfp770
	Cdin1
	2700033N17Rik
	G630016G05Rik
	Rasgrp1
	Gpr176
	Bmf
	Bub1b
	Pak6
	Inafm2
	Ccdc9b
	Disp2
	Knstrn
	Ivd
	Ccdc32
	Rpusd2
	Knl1
	Rad51
	Rmdn3
	Gchfr
	Dnajc17
	Zfyve19
	Spint1
	Rhov
	Vps18
	Dll4
	Chac1
	Exd1
	Oip5os1
	Oip5
	Nusap1
	Rtf1
	Itpka
	Ltk
	Rpap1
	Ehd4
	Pla2g4e
	Vps39
	Tmem87a
	Ganc
	Snap23
	Lrrc57
	Cdan1
	Ubr1
	Epb42
	Map1a
	Ckmt1
	Catsper2
	Serinc4
	Hypk
	Mfap1b
	Mfap1a
	Frmd5
	Ctdspl2
	B2m
	Slc30a4
	Bloc1s6
	Sqor
	Dut
	Shc4
	Slc27a2
	Hdc
	Gm27003
	Sppl2a
	Ap4e1
	Ncaph
	Itpripl1
	Tmem127
	Dusp2
	Adra2b
	Fahd2a
	Kcnip3
	Mrps5
	Mal
	Mall
	Nphp1
	Bub1
	Bcl2l11
	Morrbid
	Mertk
	Tmem87b
	Fbln7
	Zc3h8
	Gm10762
	Zc3h6
	Ttl
	Polr1b
	Gm56350
	Slc20a1
	Ckap2l
	Gm14023
	Sirpa
	Nop56
	Cpxm1
	Pced1a
	Ubox5
	Fastkd5
	Lzts3
	Slc4a11
	A730017L22Rik
	Hspa12b
	Spef1
	Cdc25b
	Mavs
	Snrpert
	Prnp
	Tmem230
	Cds2
	Bmp2
	Tmx4
	Mkks
	Slx4ip
	Jag1
	Btbd3
	Ism1
	Tasp1
	Bfsp1
	Mgme1
	Kat14
	Zfp133-ps
	Polr3f
	Slc24a3
	Rin2
	Naa20
	Kiz
	Foxa2
	Thbd
	Cd93
	Gzf1
	Zfp937
	3300002I08Rik
	Zfp1001
	Apmap
	Acss1
	Pygb
	Gins1
	Fkbp1a
	Sdcbp2
	Psmf1
	Fam110a
	Slc52a3
	Rps15a-ps7
	Tbc1d20
	Rbck1
	Trib3
	Sox12
	Zcchc3
	H13
	Id1
	Cox4i2
	Bcl2l1
	Tpx2
	Foxs1
	Ccm2l
	Tspyl3
	Pofut1
	2500004C02Rik
	Nol4l
	Gm14494
	Cdk5rap1
	E2f1
	Pxmp4
	Chmp4b
	Raly
	Itch
	Procr
	Uqcc1
	Rbm12
	Cnbd2
	4930405A21Rik
	Myl9
	Tgif2
	5430405H02Rik
	Dsn1
	Mtcl2
	Rbl1
	Rpn2
	Ghrh
	Gm14286
	Blcap
	Tti1
	Rprd1b
	Tgm2
	Lbp
	Fam83d
	Dhx35
	Mafb
	Top1
	Plcg1
	Zhx3
	Chd6
	Gm45447
	Gm11451
	Srsf6
	Ift52
	Mybl2
	Oser1
	Fitm2
	Ttpal
	Serinc3
	Ada
	Ywhab
	Pabpc1l
	Tomm34
	Stk4
	Sdc4
	Dbndd2
	Wfdc2
	Ube2c
	Acot8
	Zswim3
	Zswim1
	Pcif1
	Mmp9
	Ncoa5
	Cd40
	Elmo2
	Zfp334
	Slc13a3
	Slc2a10
	Zmynd8
	Trp53rkb
	Arfgef2
	Stau1
	Ddx27
	Zfas1
	Ptgis
	B4galt5
	Rnf114
	Peds1
	Ripor3
	Pard6b
	Adnp
	Dpm1
	Mocs3
	Nfatc2
[truncated: 6,476 more rows]

## Sheet: Table S6
Module	grey	red	blue	greenyellow	turquoise	midnightblue	black	magenta	green	cyan	brown	salmon	purple	yellow	tan	pink	lightcyan	grey60
[truncated: 5,691 more rows]

[truncated: 10 more sheets: Table S7, Table S8, Table S9, Table S10, Table S11, Table S12, Table S13, Table S14, Table S15, Table S16]
